# Supplementary material for: The poplar pathogen Sphaerulina musiva has a dynamic genome architecture marked by chromosomal inversions and changes in transposable element abundance
Source: Microb Genom. 2026 Jan 7;12(1):001603. doi: 10.1099/mgen.0.001603 (PMC12778737; doi:10.1099/mgen.0.001603)
Supplement: Uncited Supplementary Material 2. [file mgen-12-01603-s002.xlsx]

## Sheet: Info
Supplementary Tables
Article title	The poplar pathogen Sphaerulina musiva has a dynamic genome architecture marked by chromosomal inversions and changes in transposable element abundance
Journal	Microbial Genomics
Authors/Affiliations	Alex Z. Zaccaron1, Alexandre Lassagne1, Kelsey L. Søndreli1, Martha A. Sudermann1, Ricardo I. Alcalá Briseño1,*, Niklaus J. Grünwald2, Alexandra J. Weisberg1,#, Jared M. LeBoldus1,3,# 1 Department of Botany and Plant Pathology, Oregon State University, Corvallis, OR, USA. 2 Horticultural Crops Disease and Pest Management Research Unit, USDA Agricultural Research Service, Corvallis, OR, USA. 3 Dep…
Correspondence	# Jared M. LeBoldus. Department of Botany and Plant Pathology, Oregon State University, 2701 SW Campus Way, 2503 Cordley Hall, Corvallis, OR 97331, USA; Department of Forest Engineering, Resources, and Management, Oregon State University, 140 Peavy Forest Science Center, 3100 SW Jefferson Way, Corvallis, OR 97331, USA. E-mail address: Jared.LeBoldus@oregonstate.edu. # Alexandra J. Weisberg. Depar…

## Sheet: Table S1
Table S1. Summary of whole-genome sequencing of 18 Sphaerulina musiva isolates. The table shows statistics for Nanopore and Illumina reads generated for the isolates sequenced. Illumina reads for isolate MO-114 were obtained from Tabima et al. (2020) based on the SRA accession SRR9097690.
				Oxford Nanopore reads								Illumina reads
Isolate	Origin	Year of collection	Mating type	Total number of reads	Median read size (bp)	Average read size (bp)	Read N50 (bp)	Median read quality	Total bases	Estimated genome coverage	SRA accession	Total number of reads	Total bases	Estimated genome coverage	SRA accession
AB-133	Canada, Alberta	NA	MAT1-1	1419235	1176	2652.3	6059	20.1	3764257190	125	SRR31762712	12118104	1829833704	61	SRR31762703
BC-01	Canada, British Columbia	NA	MAT1-2	1861243	1387	2910.3	6516	20.1	5416851109	181	SRR31762711	NA	NA	NA	NA
BC-06	Canada, British Columbia	NA	MAT1-2	1125289	701	2429.1	7226	19.1	2733439225	91	SRR31762700	12496924	1887035524	63	SRR31762702
BC-126	Canada, British Columbia	NA	MAT1-1	1517327	1227	2707.2	6107	20.4	4107666413	137	SRR31762689	11705012	1767456812	59	SRR31762701
BC-14	Canada, British Columbia	NA	MAT1-2	2514849	1739	3096.2	6032	21	7786458028	260	SRR31762686	13768598	2079058298	69	SRR31762699
MN-14	USA, Minnesota	NA	MAT1-2	557547	2129	5935.5	19911	15.9	3309295239	110	SRR32233543	11931316	1801628716	60	SRR31762698
MN-5	USA, Minnesota	NA	MAT1-1	1485386	669	1674.8	4174	18.5	2487682479	83	SRR31762685	11867728	1792026928	60	SRR31762697
MO-114	USA, Missouri	NA	MAT1-2	2457480	1338	2587.1	5109	21.7	6357662673	212	SRR31762684	11324332	1709974132	57	SRR9097690
OH-1	USA, Ohio	NA	MAT1-2	1158487	1792	2854.9	4997	20.6	3307406029	110	SRR31762683	NA	NA	NA	NA
ON-143	Canada, Ontario	NA	MAT1-2	572784	1860	2985	5475	20	1709734577	57	SRR31762682	10647124	1607715724	54	SRR31762696
OR-1	USA, Oregon	NA	MAT1-1	1498883	1172	2228.7	4471	20.4	3340631170	111	SRR31762681	10773236	1612718320	54	SRR31762695
OR-9	USA, Oregon	NA	MAT1-1	2211051	2349	3584.2	6311	21.6	7924799794	264	SRR31762710	13312450	1994116328	66	SRR31762694
PA-19A	USA, Pennsylvania	NA	MAT1-1	865694	1375	2941.8	6623	20.6	2546714730	85	SRR31762709	9228972	1393574772	46	SRR31762693
QC-157	Canada, Quebec	NA	MAT1-1	673804	1847	3281.9	6046	22.3	2211383642	74	SRR31762708	11880296	1793924696	60	SRR31762692
SK-204	Canada, Saskatchewan	NA	MAT1-1	583025	3423	5861.3	9839	22.9	3417288648	114	SRR31762707	12633096	1907597496	64	SRR31762691
TN-1	USA, Tennessee	NA	MAT1-1	723492	1479	2746.5	5585	20.5	1987086932	66	SRR31762706	12886112	1945802912	65	SRR31762690
WI-244	USA, Wisconsin	NA	MAT1-1	2011252	1043	1798.1	3254	20.4	3616529079	121	SRR31762705	12041954	1818335054	61	SRR31762688
WV-2	USA, West Virginia	NA	MAT1-2	688850	1750	3608.5	8042	20.7	2485714765	83	SRR31762704	10847634	1637992734	55	SRR31762687
References
Tabima JF, Søndreli KL, Keriö S, Feau N, Sakalidis ML, Hamelin RC, LeBoldus JM. 2020. Population Genomic Analyses Reveal Connectivity via Human-Mediated Transport across Populus Plantations in North America and an Undescribed Subpopulation of Sphaerulina musiva. MPMI. 33(2):189–199. doi:10.1094/MPMI-05-19-0131-R.

## Sheet: Table S2
Table S2. Comparison of preliminary assemblies generated with Canu, Flye, and nextDenovo for 14 isolates of Sphaerulina musiva. The table shows size, total number of contigs, L90 and N90 values for assemblies generated using the same reads as input for each isolate. Best results are highlighted in blue. The table also shows the number of chimeric contigs, i.e., contigs that aligned to different c…
Isolate	Assembly size (bp)			Number of contigs			L90			N90 (Mb)			Number of chimeric contigs
	Canu	Flye	nextDenovo	Canu	Flye	nextDenovo	Canu	Flye	nextDenovo	Canu	Flye	nextDenovo	Canu	Flye	nextDenovo
AB-133	32056187	31171147	31246935	37	25	16	12	14	11	1.485	1.057	1.502	0	0	1
BC-01	30720136	30256365	30362518	29	33	21	11	14	13	1.523	1.148	2.035	0	2	2
BC-06	29876388	29507069	29475804	25	31	14	11	16	10	1.608	0.919	1.379	1	0	1
BC-14	30761802	30314509	30381749	34	22	25	15	12	16	0.759	1.334	0.761	0	1	0
BC-126	31504823	30871110	31013121	29	43	15	11	14	10	1.637	0.992	1.4	0	0	1
MN-14	30175122	29405286	29834956	17	35	14	11	11	11	1.474	1.358	1.467	0	0	0
MN-5	30156974	29927338	29603840	19	34	39	12	11	21	1.244	1.631	0.403	0	0	2
MO-114	29156547	28718000	28195592	26	26	17	11	12	11	1.537	1.447	1.243	0	0	1
OH-1	29168385	28855891	28668553	22	26	23	12	13	14	1.211	0.976	0.726	0	1	1
ON-143	30440024	29597949	28964792	70	58	47	27	22	26	0.292	0.548	0.261	0	0	3
OR-1	31688683	30037441	30099746	120	86	54	36	24	31	0.181	0.442	0.439	0	3	5
OR-9	30485157	30036530	30242636	34	45	16	11	12	11	1.526	1.2	1.531	0	0	4
PA-19A	30547958	29531360	29523788	63	26	27	17	13	15	0.543	0.965	0.697	0	1	2
QC-157	29749829	29578894	28550799	20	30	46	11	11	30	1.511	1.525	0.306	0	1	2
SK-204	31635116	31348651	31257382	20	32	14	11	12	11	1.582	0.957	1.582	0	0	0
TN-1	29309346	28980819	29077587	30	32	24	14	14	12	1.173	0.883	0.949	0	0	1
WI-244	29367354	28857217	28600270	45	41	21	17	12	12	0.601	0.765	1.143	0	1	3
WV-2	28866404	28650513	28577401	25	24	34	13	12	21	0.781	1.192	0.527	0	1	1
References
Dhillon B, Feau N, Aerts AL, Beauseigle S, Bernier L, Copeland A, Foster A, Gill N, Henrissat B, Herath P, et al. 2015. Horizontal gene transfer and gene dosage drives adaptation to wood colonization in a tree pathogen. Proc Natl Acad Sci USA. 112(11):3451–3456. doi:10.1073/pnas.1424293112.
					126	0	0	0	0	0	0	0	0	0	0	0	0	0	0	0
					223	1008	303	306	0	0	0	0	0	0	0	0	0	0	0	0
					336	93	480	0	0	0	0	0	0	0	0	0	0	0	0	0
					18260	19082	8097	4574	833	961	0	0	375	0	0	0	0	0	0	0
					18945	20183	8880	4880	833	961	0	0	375	0	0	0	0	0	0	0

## Sheet: Table S3
Table S3. Unplaced contigs from genome assemblies of 17 isolates of Sphaerulina musiva. The table shows size of contigs and coverage in bases and percentage of these contigs that aligned to one of more of the 13 predicted chromosomes of 19 S. musiva genomes. Coverage values were obtained by querying the contigs with BLASTn with evalue < 1e-10 and percent identity > 95%.
isolate	contig	size	coverage	coverage
AB-133	seq00000003	35056	35056	100
AB-133	seq00000004	36396	36395	99.9973
AB-133	seq00000007	40641	40641	100
AB-133	seq00000014	42878	42878	100
AB-133	seq00000016	46376	46376	100
AB-133	seq00000020	32324	32324	100
AB-133	seq00000021	57484	48842	84.9663
AB-133	seq00000022	43821	43820	99.9977
AB-133	seq00000023	18147	18147	100
AB-133	seq00000024	17666	17666	100
AB-133	seq00000025	3586	0	0
AB-133	seq00000026	35192	35035	99.5539
AB-133	seq00000027	24223	24223	100
AB-133	seq00000028	24949	24948	99.996
AB-133	seq00000029	24012	24012	100
AB-133	seq00000030	23038	22954	99.6354
AB-133	seq00000031	49407	49405	99.996
AB-133	seq00000032	57845	57845	100
AB-133	seq00000033	53004	53004	100
AB-133	seq00000034	38163	38163	100
AB-133	seq00000035	23080	23064	99.9307
AB-133	seq00000036	21494	21478	99.9256
BC-01	seq00000011	20513	20363	99.2688
BC-01	seq00000015	80212	68782	85.7503
BC-01	seq00000017	22103	21173	95.7924
BC-01	seq00000018	29830	29830	100
BC-01	seq00000019	23921	23921	100
BC-01	seq00000020	35237	35237	100
BC-01	seq00000021	22958	22958	100
BC-01	seq00000022	31281	31281	100
BC-01	seq00000023	33539	33539	100
BC-01	seq00000024	34208	34208	100
BC-01	seq00000025	22326	22325	99.9955
BC-01	seq00000026	22396	22396	100
BC-01	seq00000027	31443	31443	100
BC-01	seq00000028	15596	15518	99.4999
BC-06	seq00000009	26043	26024	99.927
BC-06	seq00000016	28507	28360	99.4843
BC-06	seq00000017	13025	13025	100
BC-06	seq00000018	24910	24910	100
BC-06	seq00000019	19133	19132	99.9948
BC-06	seq00000020	15673	15673	100
BC-06	seq00000021	29931	29931	100
BC-06	seq00000022	20584	20584	100
BC-06	seq00000023	19136	19136	100
BC-06	seq00000024	27131	27131	100
BC-126	seq00000014	16142	16142	100
BC-126	seq00000015	11521	11521	100
BC-126	seq00000016	45048	45047	99.9978
BC-126	seq00000017	30844	30844	100
BC-126	seq00000018	47775	47775	100
BC-126	seq00000019	34095	34095	100
BC-126	seq00000020	36284	36284	100
BC-126	seq00000021	19473	19473	100
BC-126	seq00000022	14313	14312	99.993
BC-126	seq00000023	27867	27867	100
BC-126	seq00000024	51425	51425	100
BC-126	seq00000025	47875	47875	100
BC-126	seq00000026	35692	35691	99.9972
BC-126	seq00000027	38966	38958	99.9795
BC-126	seq00000028	34652	34649	99.9913
BC-14	seq00000016	46823	46823	100
BC-14	seq00000017	51604	28204	54.6547
BC-14	seq00000018	36964	36964	100
BC-14	seq00000019	20782	16883	81.2386
BC-14	seq00000020	15600	15482	99.2436
BC-14	seq00000021	29051	29051	100
BC-14	seq00000022	42460	42460	100
BC-14	seq00000023	27418	27418	100
BC-14	seq00000024	62478	62478	100
BC-14	seq00000025	18763	18755	99.9574
BC-14	seq00000026	24960	24960	100
BC-14	seq00000027	51324	51299	99.9513
MN-5	seq00000005	33353	33211	99.5743
MN-5	seq00000015	35570	35386	99.4827
MN-5	seq00000016	33086	26061	78.7675
MO-114	seq00000014	140385	140385	100
MO-114	seq00000018	1719	1714	99.7091
MO-114	seq00000019	38602	38602	100
MO-114	seq00000020	1607	1607	100
MO-114	seq00000021	3523	3376	95.8274
MO-114	seq00000023	4432	4423	99.7969
MO-114	seq00000024	4568	4537	99.3214
MO-114	seq00000025	1812	1812	100
OH-1	seq00000015	54857	51056	93.0711
OH-1	seq00000016	65561	65524	99.9436
OH-1	seq00000017	25749	25396	98.6291
OH-1	seq00000018	15486	15486	100
OH-1	seq00000019	24725	24641	99.6603
ON-143	seq00000023	30430	30430	100
ON-143	seq00000025	29366	24063	81.9417
ON-143	seq00000028	34381	31231	90.838
ON-143	seq00000029	25155	20853	82.898
ON-143	seq00000030	23649	18550	78.4388
ON-143	seq00000031	19455	19294	99.1724
ON-143	seq00000032	5962	0	0
ON-143	seq00000033	24426	21807	89.2778
ON-143	seq00000034	7890	7890	100
ON-143	seq00000035	17636	17636	100
ON-143	seq00000036	17742	17741	99.9944
ON-143	seq00000037	28565	22274	77.9765
ON-143	seq00000038	46629	25504	54.6956
ON-143	seq00000039	18150	18150	100
ON-143	seq00000040	16032	15952	99.501
ON-143	seq00000041	22954	22953	99.9956
ON-143	seq00000042	12534	12527	99.9442
ON-143	seq00000043	11630	11630	100
ON-143	seq00000044	14556	14315	98.3443
ON-143	seq00000045	44147	39683	89.8883
ON-143	seq00000046	13873	12421	89.5336
ON-143	seq00000047	16809	16809	100
ON-143	seq00000048	27910	27910	100
ON-143	seq00000049	30503	30503	100
ON-143	seq00000050	15804	14811	93.7168
ON-143	seq00000051	13541	13541	100
ON-143	seq00000052	19021	18240	95.894
ON-143	seq00000053	14199	14199	100
ON-143	seq00000054	10277	10264	99.8735
ON-143	seq00000055	26438	18175	68.7457
ON-143	seq00000056	23093	22576	97.7612
ON-143	seq00000057	13594	12951	95.27
OR-1	seq00000042	55901	37198	66.5426
OR-1	seq00000043	20578	15721	76.3971
OR-1	seq00000044	82912	82912	100
OR-1	seq00000046	38447	38447	100
OR-1	seq00000049	51381	50272	97.8416
OR-1	seq00000050	22326	22326	100
OR-1	seq00000051	38003	38003	100
OR-1	seq00000052	28622	15895	55.5342
OR-1	seq00000054	16790	1592	9.48183
OR-1	seq00000058	24414	15911	65.1716
OR-1	seq00000060	23675	8580	36.2408
OR-1	seq00000061	7062	6897	97.6636
OR-1	seq00000062	6003	0	0
OR-1	seq00000063	10574	10574	100
OR-1	seq00000064	21321	21069	98.8181
OR-1	seq00000069	17186	17186	100
OR-1	seq00000070	9553	9553	100
OR-1	seq00000071	9409	9409	100
OR-1	seq00000072	42479	33265	78.3093
OR-1	seq00000073	6879	6879	100
OR-1	seq00000074	15371	14417	93.7935
OR-1	seq00000075	19629	18947	96.5255
OR-1	seq00000076	12987	3250	25.025
OR-1	seq00000077	38900	35379	90.9486
OR-1	seq00000078	12726	12726	100
OR-1	seq00000079	10847	10843	99.9631
OR-1	seq00000080	13454	13432	99.8365
OR-1	seq00000081	24421	22721	93.0388
OR-1	seq00000082	55902	40504	72.4554
OR-1	seq00000083	14337	13646	95.1803
OR-1	seq00000084	27602	27185	98.4892
OR-1	seq00000085	15798	15798	100
OR-1	seq00000086	9229	9157	99.2199
OR-1	seq00000087	25095	20131	80.2192
OR-1	seq00000088	25616	11773	45.9596
OR-1	seq00000089	21177	16279	76.8711
OR-1	seq00000090	13591	13591	100
OR-1	seq00000091	18357	18157	98.9105
OR-1	seq00000092	6965	6964	99.9856
OR-1	seq00000093	65157	65157	100
OR-1	seq00000094	9629	3225	33.4926
OR-1	seq00000095	12998	12998	100
OR-1	seq00000096	36011	36002	99.975
OR-1	seq00000097	21504	17498	81.3709
OR-1	seq00000098	27243	23566	86.503
OR-1	seq00000099	15494	15494	100
OR-1	seq00000100	26089	12799	49.059
OR-1	seq00000101	14699	13880	94.4282
OR-1	seq00000102	13374	13374	100
OR-1	seq00000103	13160	13160	100
OR-1	seq00000104	13158	13158	100
OR-1	seq00000105	12079	12079	100
OR-1	seq00000106	54907	39027	71.0784
OR-1	seq00000107	8097	8097	100
OR-1	seq00000108	11852	8964	75.6328
OR-1	seq00000109	21971	21971	100
OR-1	seq00000110	18890	18890	100
OR-1	seq00000111	20618	20618	100
OR-1	seq00000112	23626	15391	65.1443
OR-1	seq00000113	24148	24148	100
OR-1	seq00000114	43562	43562	100
OR-9	seq00000013	126754	126754	100
OR-9	seq00000014	50959	50959	100
OR-9	seq00000020	31901	31863	99.8809
OR-9	seq00000022	42927	42927	100
OR-9	seq00000024	2607	2606	99.9616
OR-9	seq00000025	2191	2191	100
OR-9	seq00000026	3007	3003	99.867
OR-9	seq00000029	31082	31082	100
OR-9	seq00000030	3497	3497	100
OR-9	seq00000031	2658	2655	99.8871
OR-9	seq00000032	15982	15902	99.4994
OR-9	seq00000033	2999	2939	97.9993
PA-19A	seq00000014	41475	41474	99.9976
PA-19A	seq00000015	39492	39482	99.9747
PA-19A	seq00000018	33295	33295	100
PA-19A	seq00000019	44559	44559	100
PA-19A	seq00000021	21725	21724	99.9954
PA-19A	seq00000024	35426	35426	100
PA-19A	seq00000025	32898	32897	99.997
PA-19A	seq00000026	37636	37636	100
PA-19A	seq00000027	35482	35380	99.7125
PA-19A	seq00000028	30785	30785	100
PA-19A	seq00000029	21673	21041	97.0839
PA-19A	seq00000030	12496	12023	96.2148
PA-19A	seq00000031	22600	22600	100
PA-19A	seq00000032	13946	13946	100
PA-19A	seq00000033	23956	23956	100
PA-19A	seq00000034	13498	13497	99.9926
PA-19A	seq00000035	13646	13643	99.978
PA-19A	seq00000036	27628	27628	100
PA-19A	seq00000037	17727	17726	99.9944
PA-19A	seq00000038	15596	15596	100
PA-19A	seq00000039	56946	22753	39.9554
PA-19A	seq00000040	28039	28039	100
PA-19A	seq00000041	26256	26256	100
PA-19A	seq00000042	19551	19551	100
PA-19A	seq00000043	24163	24163	100
PA-19A	seq00000044	23582	23582	100
PA-19A	seq00000045	18873	18873	100
PA-19A	seq00000046	23291	23291	100
PA-19A	seq00000047	21224	21213	99.9482
PA-19A	seq00000048	26637	26637	100
PA-19A	seq00000049	17703	17703	100
PA-19A	seq00000050	15857	15857	100
PA-19A	seq00000051	21734	21734	100
PA-19A	seq00000052	29427	29427	100
PA-19A	seq00000053	31101	31101	100
QC-157	seq00000013	35981	25496	70.8596
QC-157	seq00000014	33160	21202	63.9385
QC-157	seq00000016	75329	75329	100
QC-157	seq00000017	34765	14644	42.1228
QC-157	seq00000018	41599	22268	53.5301
SK-204	seq00000009	102812	86925	84.5475
SK-204	seq00000017	5870	0	0
SK-204	seq00000018	60698	57835	95.2832
SK-204	seq00000019	46945	46944	99.9979
TN-1	seq00000009	34487	34487	100
TN-1	seq00000013	44092	35148	79.7151
TN-1	seq00000018	8964	8964	100
TN-1	seq00000019	8321	8321	100
TN-1	seq00000020	12401	12401	100
TN-1	seq00000021	53418	38198	71.5077
TN-1	seq00000022	12217	12216	99.9918
TN-1	seq00000023	21620	21620	100
TN-1	seq00000024	12576	12576	100
TN-1	seq00000025	23472	23472	100
TN-1	seq00000026	27220	27068	99.4416
TN-1	seq00000027	20487	20487	100
WI-244	seq00000013	23962	23299	97.2331
WI-244	seq00000019	17283	17283	100
WI-244	seq00000020	16370	16370	100
WI-244	seq00000021	12430	12430	100
WI-244	seq00000022	12260	11451	93.4013
WI-244	seq00000023	45985	45486	98.9149
WI-244	seq00000024	23375	15301	65.4588
WI-244	seq00000025	18261	18261	100
WI-244	seq00000026	12393	12208	98.5072
WI-244	seq00000027	13868	13868	100
WI-244	seq00000028	15094	15094	100
WI-244	seq00000029	14050	14050	100
WI-244	seq00000030	34223	33847	98.9013
WI-244	seq00000031	9871	9871	100
WI-244	seq00000032	40551	40008	98.6609
WI-244	seq00000033	25669	25339	98.7144
WI-244	seq00000034	30539	30539	100
WI-244	seq00000035	15614	13952	89.3557
WI-244	seq00000036	52990	52990	100
WV-2	seq00000016	51535	51535	100
WV-2	seq00000017	48657	48657	100
WV-2	seq00000018	59382	59382	100

## Sheet: Table S4
Table S4. Comparison of the assembled chromosomes of 18 isolates of Sphaerulina musiva and those from the previous reference genome of isolate SO2202. The table shows the total size, number of masked bases and percentages of the pseudochromosomes that were masked. The table also shows presence (1) or absence (0) of telomeric repeats (GGGTTAx3 or TAACCCx3) within the first or last 300 bp of the ch…
Chromosome	Isolate	Size	Repeats (bp)	Repeats (%)	Unmasked_bases	Left telomere	Right telomere	T2T
chr1	AB-133	5624005	965902	17.1746	4658103	1	1	Yes
chr1	BC-01	5298542	749834	14.1517	4548708	1	0	No
chr1	BC-06	5256511	700802	13.3321	4555709	0	1	No
chr1	BC-126	5249914	667421	12.713	4582493	1	1	Yes
chr1	BC-14	5144904	600921	11.6799	4543983	0	1	No
chr1	MN-14	5135689	546402	10.6393	4589287	1	1	Yes
chr1	MN-5	5282213	654523	12.3911	4627690	1	1	Yes
chr1	MO-114	5216605	570735	10.9407	4645870	1	1	Yes
chr1	OH-1	5136578	467862	9.10844	4668716	0	1	No
chr1	ON-143	5109306	535295	10.4769	4574011	1	0	No
chr1	OR-1	5274005	736701	13.9685	4537304	0	0	No
chr1	OR-9	5198765	635690	12.2277	4563075	1	0	No
chr1	PA-19A	5005763	402663	8.04399	4603100	0	1	No
chr1	QC-157	5101521	446752	8.75723	4654769	0	1	No
chr1	SK-204	5408909	729003	13.4778	4679906	1	0	No
chr1	SO2202	5112742	482935	9.44571	4629807	1	0	No
chr1	TN-1	4967757	398680	8.02535	4569077	1	1	Yes
chr1	WI-244	5009858	400004	7.98434	4609854	1	1	Yes
chr1	WV-2	5062171	434814	8.58948	4627357	1	1	Yes
chr2	AB-133	3857020	530496	13.754	3326524	0	0	No
chr2	BC-01	3807155	572404	15.035	3234751	1	1	Yes
chr2	BC-06	3703253	472492	12.7588	3230761	1	1	Yes
chr2	BC-126	3985545	724095	18.168	3261450	1	1	Yes
chr2	BC-14	3792736	564646	14.8876	3228090	1	0	No
chr2	MN-14	3715697	456730	12.2919	3258967	1	1	Yes
chr2	MN-5	3592983	298759	8.31507	3294224	1	1	Yes
chr2	MO-114	3516886	243473	6.92297	3273413	1	1	Yes
chr2	OH-1	3763323	456856	12.1397	3306467	1	1	Yes
chr2	ON-143	3738023	438966	11.7433	3299057	1	0	No
chr2	OR-1	3941673	692499	17.5687	3249174	0	1	No
chr2	OR-9	3760430	511036	13.5898	3249394	1	1	Yes
chr2	PA-19A	3695110	399649	10.8156	3295461	1	0	No
chr2	QC-157	3535448	254699	7.20415	3280749	0	1	No
chr2	SK-204	3914043	578895	14.7902	3335148	1	1	Yes
chr2	SO2202	3621326	299162	8.26112	3322164	1	0	No
chr2	TN-1	3731563	397361	10.6486	3334202	1	1	Yes
chr2	WI-244	3589395	327844	9.13368	3261551	1	0	No
chr2	WV-2	3755962	435645	11.5988	3320317	0	1	No
chr3	AB-133	2759284	358397	12.9888	2400887	0	0	No
chr3	BC-01	2649755	269595	10.1743	2380160	1	0	No
chr3	BC-06	2744327	369015	13.4465	2375312	0	0	No
chr3	BC-126	2844154	450084	15.8249	2394070	0	1	No
chr3	BC-14	3012894	585151	19.4216	2427743	1	0	No
chr3	MN-14	2783366	399177	14.3415	2384189	1	1	Yes
chr3	MN-5	2639617	275914	10.4528	2363703	0	1	No
chr3	MO-114	2620647	255135	9.73557	2365512	1	1	Yes
chr3	OH-1	2654302	270709	10.1989	2383593	1	1	Yes
chr3	ON-143	2729052	373189	13.6747	2355863	1	0	No
chr3	OR-1	2831859	457458	16.154	2374401	0	0	No
chr3	OR-9	2861306	486534	17.0039	2374772	1	1	Yes
chr3	PA-19A	2572794	223893	8.70233	2348901	1	1	Yes
chr3	QC-157	2627957	283014	10.7694	2344943	0	1	No
chr3	SK-204	2805185	421765	15.0352	2383420	1	1	Yes
chr3	SO2202	2679719	270967	10.1118	2408752	1	1	Yes
chr3	TN-1	2621172	245042	9.34857	2376130	0	1	No
chr3	WI-244	2680248	294131	10.974	2386117	0	1	No
chr3	WV-2	2595606	216371	8.33605	2379235	1	0	No
chr4	AB-133	2756005	455922	16.5429	2300083	1	0	No
chr4	BC-01	2717077	430983	15.862	2286094	1	1	Yes
chr4	BC-06	2519117	250659	9.95027	2268458	1	1	Yes
chr4	BC-126	2765759	471147	17.035	2294612	1	1	Yes
chr4	BC-14	2793113	524606	18.7821	2268507	0	1	No
chr4	MN-14	2501823	228270	9.12415	2273553	0	1	No
chr4	MN-5	2781779	469833	16.8897	2311946	1	1	Yes
chr4	MO-114	2494288	222173	8.90727	2272115	1	1	Yes
chr4	OH-1	2616425	297139	11.3567	2319286	1	1	Yes
chr4	ON-143	2552037	272121	10.6629	2279916	0	1	No
chr4	OR-1	2689148	384619	14.3026	2304529	0	0	No
chr4	OR-9	2731753	439847	16.1013	2291906	1	1	Yes
chr4	PA-19A	2681329	392446	14.6362	2288883	1	0	No
chr4	QC-157	2800334	479261	17.1144	2321073	1	1	Yes
chr4	SK-204	2737159	443151	16.1902	2294008	1	1	Yes
chr4	SO2202	2575880	271028	10.5218	2304852	0	1	No
chr4	TN-1	2562018	263935	10.3018	2298083	1	0	No
chr4	WI-244	2511788	221950	8.83633	2289838	0	1	No
chr4	WV-2	2504781	200797	8.01655	2303984	0	0	No
chr5	AB-133	2083827	293777	14.098	1790050	1	1	Yes
chr5	BC-01	2342237	550476	23.5021	1791761	1	1	Yes
chr5	BC-06	2259288	446377	19.7574	1812911	1	1	Yes
chr5	BC-126	2054262	273806	13.3287	1780456	1	1	Yes
chr5	BC-14	2265716	453472	20.0145	1812244	0	1	No
chr5	MN-14	2368038	542406	22.9053	1825632	1	1	Yes
chr5	MN-5	2333493	487951	20.9108	1845542	1	0	No
chr5	MO-114	1979146	192170	9.70974	1786976	1	1	Yes
chr5	OH-1	1924706	169803	8.82228	1754903	1	0	No
chr5	ON-143	1943230	181245	9.327	1761985	0	1	No
chr5	OR-1	2156522	398293	18.4692	1758229	0	0	No
chr5	OR-9	2302145	501650	21.7905	1800495	1	1	Yes
chr5	PA-19A	2374876	310630	13.0798	2064246	0	0	No
chr5	QC-157	2215414	398135	17.9711	1817279	1	1	Yes
chr5	SK-204	2292200	443097	19.3306	1849103	1	1	Yes
chr5	SO2202	2040975	233979	11.4641	1806996	1	1	Yes
chr5	TN-1	2369244	287339	12.1279	2081905	1	1	Yes
chr5	WI-244	1925447	152186	7.90393	1773261	1	0	No
chr5	WV-2	1931145	150614	7.79921	1780531	0	0	No
chr6	AB-133	2330355	472944	20.2949	1857411	0	0	No
chr6	BC-01	2035240	209217	10.2797	1826023	1	1	Yes
chr6	BC-06	2002306	180912	9.03518	1821394	1	1	Yes
chr6	BC-126	2443769	544782	22.2927	1898987	1	1	Yes
chr6	BC-14	2021812	214682	10.6183	1807130	0	0	No
chr6	MN-14	2084864	227614	10.9175	1857250	0	1	No
chr6	MN-5	2117329	281490	13.2946	1835839	1	1	Yes
chr6	MO-114	2103492	186865	8.88356	1916627	1	1	Yes
chr6	OH-1	2034315	193994	9.53608	1840321	1	1	Yes
chr6	ON-143	2103404	244963	11.646	1858441	1	1	Yes
chr6	OR-1	2170400	368786	16.9916	1801614	1	0	No
chr6	OR-9	2199192	378094	17.1924	1821098	1	1	Yes
chr6	PA-19A	2036783	212303	10.4234	1824480	1	0	No
chr6	QC-157	2226955	369103	16.5743	1857852	1	0	No
chr6	SK-204	2309775	408001	17.6641	1901774	1	1	Yes
chr6	SO2202	2026566	168452	8.31219	1858114	1	1	Yes
chr6	TN-1	2112730	226066	10.7002	1886664	1	1	Yes
chr6	WI-244	2045665	197285	9.64405	1848380	0	1	No
chr6	WV-2	2184276	257996	11.8115	1926280	0	1	No
chr7	AB-133	2060402	418452	20.3092	1641950	0	0	No
chr7	BC-01	1968727	346675	17.6091	1622052	0	1	No
chr7	BC-06	1919121	270479	14.0939	1648642	0	0	No
chr7	BC-126	1965804	325452	16.5557	1640352	1	1	Yes
chr7	BC-14	2012411	360425	17.9101	1651986	0	0	No
chr7	MN-14	1943966	303103	15.592	1640863	1	1	Yes
chr7	MN-5	1912098	263765	13.7945	1648333	1	1	Yes
chr7	MO-114	1722245	112444	6.52892	1609801	1	1	Yes
chr7	OH-1	1855993	223911	12.0642	1632082	1	1	Yes
chr7	ON-143	1794688	186166	10.3732	1608522	1	0	No
chr7	OR-1	1804978	208001	11.5237	1596977	1	1	Yes
chr7	OR-9	1917524	286313	14.9314	1631211	1	1	Yes
chr7	PA-19A	1909766	263833	13.8149	1645933	0	0	No
chr7	QC-157	1892455	252976	13.3676	1639479	1	0	No
chr7	SK-204	2028821	365429	18.0119	1663392	1	1	Yes
chr7	SO2202	1947838	248854	12.7759	1698984	1	1	Yes
chr7	TN-1	1785574	165356	9.26066	1620218	1	1	Yes
chr7	WI-244	1906505	216769	11.37	1689736	0	0	No
chr7	WV-2	1842272	165596	8.98868	1676676	0	0	No
chr8	AB-133	1943191	304471	15.6686	1638720	0	1	No
chr8	BC-01	2011154	386532	19.2194	1624622	1	1	Yes
chr8	BC-06	1918931	298113	15.5354	1620818	1	1	Yes
chr8	BC-126	1966093	312211	15.8798	1653882	1	1	Yes
chr8	BC-14	1983832	365462	18.422	1618370	0	0	No
chr8	MN-14	1824569	182243	9.98828	1642326	1	1	Yes
chr8	MN-5	1986958	341062	17.165	1645896	1	1	Yes
chr8	MO-114	1897394	213904	11.2736	1683490	1	1	Yes
chr8	OH-1	1837608	208927	11.3695	1628681	1	1	Yes
chr8	ON-143	2231478	566623	25.3923	1664855	1	0	No
chr8	OR-1	1988453	359019	18.0552	1629434	1	0	No
chr8	OR-9	2019870	375029	18.567	1644841	1	1	Yes
chr8	PA-19A	1941157	295488	15.2223	1645669	0	1	No
chr8	QC-157	1867179	224718	12.0352	1642461	1	0	No
chr8	SK-204	1958625	312352	15.9475	1646273	0	1	No
chr8	SO2202	1888854	253871	13.4405	1634983	1	1	Yes
chr8	TN-1	1758923	119728	6.80689	1639195	1	1	Yes
chr8	WI-244	2045491	354768	17.3439	1690723	0	0	No
chr8	WV-2	1842047	194845	10.5776	1647202	0	0	No
chr9	AB-133	1962566	480958	24.5066	1481608	0	1	No
chr9	BC-01	1848381	395074	21.3741	1453307	1	1	Yes
chr9	BC-06	1650906	225764	13.6752	1425142	1	1	Yes
chr9	BC-126	1897306	424679	22.3833	1472627	0	1	No
chr9	BC-14	1734438	275988	15.9122	1458450	0	1	No
chr9	MN-14	1870672	390349	20.8668	1480323	1	1	Yes
chr9	MN-5	1761420	313603	17.804	1447817	1	1	Yes
chr9	MO-114	1787968	331542	18.5429	1456426	1	1	Yes
chr9	OH-1	1702189	232581	13.6636	1469608	1	0	No
chr9	ON-143	1718024	276966	16.1212	1441058	1	0	No
chr9	OR-1	1737784	295821	17.0229	1441963	0	1	No
chr9	OR-9	1638607	191122	11.6637	1447485	1	1	Yes
chr9	PA-19A	1713709	275207	16.0591	1438502	1	0	No
chr9	QC-157	1837661	358905	19.5305	1478756	1	1	Yes
chr9	SK-204	1942239	467868	24.0891	1474371	0	0	No
chr9	SO2202	1776207	277420	15.6187	1498787	1	0	No
chr9	TN-1	1783600	303669	17.0256	1479931	1	1	Yes
chr9	WI-244	1743379	282040	16.1778	1461339	0	1	No
chr9	WV-2	1678014	214865	12.8047	1463149	1	0	No
chr10	AB-133	1843529	408731	22.1711	1434798	1	0	No
chr10	BC-01	1737207	291757	16.7946	1445450	0	0	No
chr10	BC-06	1716080	270198	15.7451	1445882	1	0	No
chr10	BC-126	1706775	262996	15.4089	1443779	1	0	No
chr10	BC-14	1672569	247890	14.8209	1424679	1	0	No
chr10	MN-14	1848267	313808	16.9785	1534459	1	0	No
chr10	MN-5	1718136	283209	16.4835	1434927	1	0	No
chr10	MO-114	1725513	297451	17.2384	1428062	1	0	No
chr10	OH-1	1694586	252034	14.8729	1442552	1	0	No
chr10	ON-143	1806364	339394	18.7888	1466970	0	0	No
chr10	OR-1	1711532	299603	17.505	1411929	0	0	No
chr10	OR-9	1660117	192085	11.5706	1468032	0	0	No
chr10	PA-19A	1805173	343319	19.0186	1461854	0	0	No
chr10	QC-157	1617822	162364	10.036	1455458	1	0	No
chr10	SK-204	1916024	364827	19.0408	1551197	0	0	No
chr10	SO2202	1636221	172884	10.5661	1463337	1	0	No
chr10	TN-1	1634320	181435	11.1016	1452885	1	0	No
chr10	WI-244	1612749	131782	8.17127	1480967	0	0	No
chr10	WV-2	1685652	230701	13.6862	1454951	0	0	No
chr11	AB-133	1485257	209352	14.0953	1275905	1	0	No
chr11	BC-01	1557623	255579	16.4083	1302044	1	0	No
chr11	BC-06	1607842	296726	18.4549	1311116	1	1	Yes
chr11	BC-126	1636893	299713	18.3099	1337180	1	1	Yes
chr11	BC-14	1447775	168358	11.6287	1279417	1	0	No
chr11	MN-14	1474174	165324	11.2147	1308850	1	0	No
chr11	MN-5	1618522	293418	18.1288	1325104	1	1	Yes
chr11	MO-114	1537071	227816	14.8214	1309255	1	1	Yes
chr11	OH-1	1408251	105926	7.52181	1302325	1	1	Yes
chr11	ON-143	1557836	235417	15.1118	1322419	1	0	No
chr11	OR-1	1523243	239561	15.727	1283682	0	1	No
chr11	OR-9	1525915	227916	14.9363	1297999	1	1	Yes
chr11	PA-19A	1502149	199512	13.2818	1302637	0	1	No
chr11	QC-157	1510705	202980	13.4361	1307725	0	1	No
chr11	SK-204	1581787	280811	17.7528	1300976	1	1	Yes
chr11	SO2202	1517083	209749	13.8258	1307334	1	1	Yes
chr11	TN-1	1454479	177270	12.1879	1277209	0	1	No
chr11	WI-244	1449315	144141	9.94546	1305174	0	1	No
chr11	WV-2	1503651	200564	13.3385	1303087	0	0	No
chr12	AB-133	1485889	383626	25.8179	1102263	1	0	No
chr12	BC-01	1306053	213356	16.3359	1092697	1	0	No
chr12	BC-06	1294410	204886	15.8285	1089524	1	1	Yes
chr12	BC-126	1399847	293765	20.9855	1106082	0	1	No
chr12	BC-14	1326118	245867	18.5404	1080251	1	1	Yes
chr12	MN-14	1356458	258000	19.0201	1098458	1	1	Yes
chr12	MN-5	1304194	224990	17.2513	1079204	0	1	No
chr12	MO-114	1259452	155485	12.3454	1103967	1	1	Yes
chr12	OH-1	1210782	119080	9.83497	1091702	1	0	No
chr12	ON-143	1260432	177992	14.1215	1082440	1	0	No
chr12	OR-1	1185978	128939	10.872	1057039	0	0	No
chr12	OR-9	1201084	121542	10.1194	1079542	1	1	Yes
chr12	PA-19A	1204489	123437	10.2481	1081052	1	0	No
chr12	QC-157	1253937	169029	13.4799	1084908	1	1	Yes
chr12	SK-204	1386224	272497	19.6575	1113727	1	1	Yes
chr12	SO2202	1313776	187799	14.2946	1125977	1	1	Yes
chr12	TN-1	1273765	167834	13.1762	1105931	0	1	No
chr12	WI-244	1309348	192432	14.6968	1116916	1	1	Yes
chr12	WV-2	1204237	116811	9.7	1087426	0	0	No
chr13	AB-133	1026781	246658	24.0225	780123	0	1	No
chr13	BC-01	926575	141351	15.2552	785224	1	1	Yes
chr13	BC-06	948206	153314	16.1688	794892	1	1	Yes
chr13	BC-126	995019	209210	21.0257	785809	1	1	Yes
chr13	BC-14	1039325	269497	25.93	769828	1	0	No
chr13	MN-14	940258	163665	17.4064	776593	1	1	Yes
chr13	MN-5	855353	89467	10.4597	765886	1	1	Yes
chr13	MO-114	893131	116737	13.0705	776394	1	1	Yes
chr13	OH-1	1005995	212615	21.1348	793380	1	1	Yes
chr13	ON-143	1054666	266143	25.2348	788523	0	1	No
chr13	OR-1	920646	144822	15.7305	775824	0	1	No
chr13	OR-9	1000741	212982	21.2824	787759	1	1	Yes
chr13	PA-19A	964935	172448	17.8715	792487	1	0	No
chr13	QC-157	928816	144549	15.5627	784267	1	1	Yes
chr13	SK-204	961232	175026	18.2085	786206	1	1	Yes
chr13	SO2202	945865	149798	15.8371	796067	1	1	Yes
chr13	TN-1	866767	108568	12.5256	758199	0	1	No
chr13	WI-244	957350	167380	17.4837	789970	1	0	No
chr13	WV-2	852076	70323	8.25314	781753	0	0	No

## Sheet: Table S5
Table S5. Abundance of repetitive DNA in the genomes of 19 isolates of Sphaerulina musiva. The table shows number of masked bases, percentage of masked bases in relation to the genome size, and percentage of masked bases in relation to the total masked bases. Numbers were reported by RepeatMasker based on custom repeat libraries produced with RepeatModeler.
Total base pairs
	AB-133	BC-01	BC-06	BC-126	BC-14	MN-14	MN-5	MO-114	OH-1	ON-143	OR-1	OR-9	PA-19A	QC-157	SK-204	SO2202	TN-1	WI-244	WV-2
bases masked	6133556	5233986	4346020	5356408	5317793	4205782	4404527	3346700	3416250	4761753	5962007	4593775	4222705	3906354	5433866	3477297	3290661	3489864	3073602
Retroelements	2987709	2809753	1633875	2106679	2584954	1712510	1542597	1404382	1489446	1678685	2798631	2024896	1613940	1286290	1859735	1475778	1282558	1506086	984286
SINEs	2905	0	4466	0	0	7313	0	0	0	43360	0	0	0	0	0	0	18931	0	0
LINEs	85929	135623	162155	189399	352920	85093	233271	148273	18763	201578	4447	103490	29091	128920	116519	20077	143895	42894	49948
LTR elements	2898875	2674130	1467254	1917280	2232034	1620104	1309326	1256109	1470683	1433747	2794184	1921406	1584849	1157370	1743216	1455701	1119732	1463192	934338
DNA transposons	193888	124367	181892	102454	317725	539456	144971	30432	349364	49864	137804	55656	290737	148550	288390	134523	264024	190209	26262
Unclassified	1607574	1060491	1439266	1920281	1499967	992578	1604353	731368	508253	2082349	1980860	1544116	1070967	1347478	2155198	935147	736457	850330	936118
Rolling-circles	45801	0	0	65684	0	29063	122043	0	5491	0	0	33263	27229	35695	38011	0	0	18908	6879
Total interspersed repeats	4789171	4004909	3255033	4343310	4402646	3252050	3291921	2166182	2347063	3813635	4917295	3624668	2980172	2782318	4329863	2552235	2283039	2546625	1946666
Small RNA	349384	303484	164610	0	0	0	51088	255928	155792	67917	114311	0	311113	0	0	0	99871	0	221926
Satellites	16740	0	0	2244	0	0	0	0	0	0	0	0	0	170168	112933	0	0	0	0
Simple repeats	818719	813300	819055	830585	801320	810307	825515	816994	798747	801658	817157	822559	795515	805088	837324	815809	816388	809852	788399
Low complexity	113741	112293	111788	114585	113827	111023	113960	107596	109157	111079	113244	113285	108676	113085	115735	109253	110294	114479	109732
Percent of the genome
	AB-133	BC-01	BC-06	BC-126	BC-14	MN-14	MN-5	MO-114	OH-1	ON-143	OR-1	OR-9	PA-19A	QC-157	SK-204	SO2202	TN-1	WI-244	WV-2
bases masked	19.19	17.09	14.6	17.06	17.34	14.06	14.68	11.56	11.77	15.73	19.01	15.14	13.92	13.18	17.27	11.85	11.27	11.94	10.67
Retroelements	9.35	9.17	5.49	6.71	8.43	5.73	5.14	4.85	5.13	5.54	8.92	6.68	5.32	4.34	5.91	5.03	4.39	5.15	3.42
SINEs	0.01	0	0.02	0	0	0.02	0	0	0	0.14	0	0	0	0	0	0	0.06	0	0
LINEs	0.27	0.44	0.54	0.6	1.15	0.28	0.78	0.51	0.06	0.67	0.01	0.34	0.1	0.43	0.37	0.07	0.49	0.15	0.17
LTR elements	9.07	8.73	4.93	6.11	7.28	5.42	4.36	4.34	5.07	4.74	8.91	6.33	5.23	3.91	5.54	4.96	3.83	5.01	3.24
DNA transposons	0.61	0.41	0.61	0.33	1.04	1.8	0.48	0.11	1.2	0.16	0.44	0.18	0.96	0.5	0.92	0.46	0.9	0.65	0.09
Unclassified	5.03	3.46	4.84	6.11	4.89	3.32	5.35	2.53	1.75	6.88	6.32	5.09	3.53	4.55	6.85	3.19	2.52	2.91	3.25
Rolling-circles	0.14	0	0	0.21	0	0.1	0.41	0	0.02	0	0	0.11	0.09	0.12	0.12	0	0	0.06	0.02
Total interspersed repeats	14.98	13.07	10.94	13.83	14.35	10.87	10.97	7.48	8.08	12.6	15.68	11.95	9.83	9.39	13.76	8.7	7.82	8.71	6.76
Small RNA	1.09	0.99	0.55	0	0	0	0.17	0.88	0.54	0.22	0.36	0	1.03	0	0	0	0.34	0	0.77
Satellites	0.05	0	0	0.01	0	0	0	0	0	0	0	0	0	0.57	0.36	0	0	0	0
Simple repeats	2.56	2.66	2.75	2.64	2.61	2.71	2.75	2.82	2.75	2.65	2.61	2.71	2.62	2.72	2.66	2.78	2.8	2.77	2.74
Low complexity	0.36	0.37	0.38	0.36	0.37	0.37	0.38	0.37	0.38	0.37	0.36	0.37	0.36	0.38	0.37	0.37	0.38	0.39	0.38
Percent of masked bases
	AB-133	BC-01	BC-06	BC-126	BC-14	MN-14	MN-5	MO-114	OH-1	ON-143	OR-1	OR-9	PA-19A	QC-157	SK-204	SO2202	TN-1	WI-244	WV-2
bases masked	100	100	100	100	100	100	100	100	100	100	100	100	100	100	100	100	100	100	100
Retroelements	48.7109	53.6829	37.5947	39.3301	48.6095	40.718	35.023	41.9632	43.5989	35.2535	46.9411	44.0791	38.2205	32.9281	34.2249	42.4404	38.9757	43.156	32.0239
SINEs	0.0473624	0	0.102761	0	0	0.17388	0	0	0	0.910589	0	0	0	0	0	0	0.575295	0	0
LINEs	1.40097	2.5912	3.73111	3.53593	6.63659	2.02324	5.29616	4.43042	0.549228	4.23327	0.074589	2.25283	0.688919	3.30026	2.14431	0.577374	4.37283	1.2291	1.62506
LTR elements	47.2626	51.0917	33.7609	35.7941	41.9729	38.5209	29.7268	37.5328	43.0496	30.1096	46.8665	41.8263	37.5316	29.6279	32.0806	41.863	34.0276	41.9269	30.3988
DNA transposons	3.1611	2.37614	4.18525	1.91274	5.97475	12.8265	3.29141	0.909314	10.2265	1.04718	2.31137	1.21155	6.88509	3.80278	5.30727	3.86861	8.02343	5.45033	0.854437
Unclassified	26.2095	20.2616	33.1169	35.8502	28.2066	23.6003	36.4251	21.8534	14.8775	43.7307	33.2247	33.6132	25.3621	34.4945	39.6623	26.8929	22.3802	24.3657	30.4567
Rolling-circles	0.746728	0	0	1.22627	0	0.691025	2.77085	0	0.160732	0	0	0.724089	0.644824	0.913768	0.69952	0	0	0.541798	0.223809
Total interspersed repeats	78.0815	76.5174	74.8969	81.0862	82.7908	77.3233	74.7395	64.7259	68.7029	80.0889	82.4772	78.9039	70.575	71.2254	79.6829	73.3971	69.3793	72.972	63.335
Small RNA	5.69627	5.79833	3.7876	0	0	0	1.1599	7.64717	4.56032	1.4263	1.91732	0	7.36762	0	0	0	3.03498	0	7.22039
Satellites	0.272925	0	0	0.0418937	0	0	0	0	0	0	0	0	0	4.35618	2.07832	0	0	0	0
Simple repeats	13.3482	15.5388	18.8461	15.5064	15.0687	19.2665	18.7424	24.4119	23.3808	16.8354	13.7061	17.9059	18.839	20.6097	15.4094	23.461	24.8092	23.2058	25.6507
Low complexity	1.85441	2.14546	2.57219	2.13921	2.14049	2.63977	2.58734	3.21499	3.19523	2.33273	1.89943	2.46605	2.57361	2.8949	2.12988	3.14189	3.35173	3.28033	3.57014

## Sheet: Table S6
Table S6. Summary of regions predicted to be affected by Repeat-Induce Point (RIP) mutations in the genomes of 19 isolates of Sphaerulina musiva. The table shows total number of sliding windows (1 kb size, 500 bp step size) analyzed, and how many of them were predicted to be affected by RIP, i.e., RIPped. The percentage of RIPped windows is the estimation of the percentage of RIP in the genomes. …
Isolate	Total windows	RIPped windows	RIPped genome	LRARs			Repetitive DNA RIPped (bp)	Repetitive DNA RIPped (%)
				Count	Average size	Percent of the genome
AB-133	63933	11406	17.8	333	15275.7	15.9	4495487	86.4
BC-01	61262	9757	15.9	214	20624.2	14.4	3931628	91.3
BC-06	59528	8293	13.9	175	20518	12.1	3195271	93.6
BC-126	62806	10705	17	297	16691.3	15.8	4265552	96.7
BC-14	61351	9761	15.9	221	19768.9	14.2	3951652	89.8
MN-14	59810	8315	13.9	241	15120.5	12.2	3153359	96
MN-5	60012	8623	14.4	246	14954.2	12.3	3270801	94.4
MO-114	57900	6371	11	168	16592	9.6	2116016	87.4
OH-1	58062	6540	11.3	178	16251	10	2231628	89
ON-143	60549	9329	15.4	181	20420	12.2	3706806	96.3
OR-1	62720	11399	18.2	253	17062.2	13.8	4835157	96.1
OR-9	60668	9127	15	222	18534.4	13.6	3584556	98
PA-19A	60655	7474	12.3	185	16978.4	10.4	2716766	81.9
QC-157	59274	8066	13.6	192	17448.6	11.3	2919846	97.7
SK-204	62917	10577	16.8	318	14321.1	14.5	4076329	91
SO2202	58704	6643	11.3	184	15044.3	9.4	2357563	92.4
TN-1	58402	6819	11.7	188	15641.4	10.1	2198441	93
WI-244	58442	7096	12.1	194	14410	9.6	2462413	96
WV-2	57602	6042	10.5	163	15973.8	9	1851415	85.1

## Sheet: Table S7
Table S7. Summary of homology-based functional annotation of genes from 18 isolates of Sphaerulina musiva. The table shows the number of genes for all isolates, as well as the minimum and maximum among the 18 isolates. The numbers include genes with at least one gene ontology (GO) term assigned, genes with a conserved PFAM domain, carbohydrate-active enzymes (CAZymes) of the six major classes, i.…
		Minimum	Maximum	AB-133	BC-01	BC-06	BC-126	BC-14	MN-14	MN-5	MO-114	OH-1	ON-143	OR-1	OR-9	PA-19A	QC-157	SK-204	TN-1	WI-244	WV-2
Genes with GO term	Total	7045	7177	7095	7053	7071	7081	7051	7074	7069	7079	7066	7076	7085	7045	7177	7067	7087	7092	7051	7073
Genes with conserevd domains	Total	6922	7034	6969	6929	6937	6946	6922	6942	6938	6943	6931	6934	6955	6929	7034	6938	6947	6969	6950	6945
CAZymes	Total	361	369	364	363	362	364	361	365	364	364	362	364	364	362	369	363	364	365	364	366
	AA modules	57	58	58	58	57	58	57	58	58	58	58	58	58	58	58	58	58	58	58	58
	CBM modules	11	11	11	11	11	11	11	11	11	11	11	11	11	11	11	11	11	11	11	11
	CE modules	17	19	18	18	18	18	18	18	18	18	18	18	19	18	18	17	19	18	18	19
	GH modules	172	176	175	173	173	175	172	175	175	174	175	175	174	173	176	175	174	175	175	175
	GT modules	101	107	103	104	104	103	104	104	103	104	101	103	103	103	107	103	103	104	103	104
	PL modules	6	6	6	6	6	6	6	6	6	6	6	6	6	6	6	6	6	6	6	6
Proteases	Total	285	292	289	285	285	287	287	285	285	287	287	287	288	285	292	288	286	287	286	287
	Aspartic	12	13	13	13	13	13	13	13	13	12	12	13	13	13	12	13	13	13	12	12
	Cysteine	55	57	55	56	56	55	56	55	55	56	55	55	57	55	57	55	55	55	55	56
	Glutamic	0	2	2	0	0	1	1	1	1	1	1	1		0	1	0	1	1	1	1
	Inhibitors	4	4	4	4	4	4	4	4	4	4	4	4	4	4	4	4	4	4	4	4
	Metallo	80	83	83	80	80	81	80	80	80	81	82	81	82	80	82	82	81	81	81	81
	Serine	113	116	114	114	114	114	115	114	113	114	115	115	114	115	115	116	114	114	115	114
	Threonine	18	21	18	18	18	19	18	18	19	19	18	18	18	18	21	18	18	19	18	19
Transporters	Total	2010	2052	2021	2012	2015	2021	2010	2019	2012	2017	2015	2013	2018	2013	2052	2017	2016	2021	2016	2018
	MFS transporters	220	226	223	221	221	223	222	221	221	222	222	221	223	223	226	220	222	220	223	221
	ABC transorters	39	41	39	41	40	40	39	41	41	41	40	40	41	40	40	41	41	40	40	40
Secondary metabolism	Total key genes	30	34	34	33	32	32	32	32	33	31	32	34	30	34	32	33	33	33	32	33
	NRPS	7	9	8	9	8	7	9	8	8	7	8	9	7	8	7	8	9	8	8	7
	NRPS-Like	7	9	9	9	8	8	8	7	8	7	7	8	8	9	8	8	7	8	7	9
	PKS	8	9	8	9	9	9	8	8	8	8	8	9	8	9	9	8	8	8	8	9
	PKS-NRPS hybrid	0	3	2	0	1	2	1	3	3	3	3	2	2	2	2	3	3	3	3	2
	Terpene	5	7	7	6	6	6	6	6	6	6	6	6	5	6	6	6	6	6	6	6
Secreted proteins	Total	970	997	995	984	978	987	980	997	981	970	972	974	985	972	988	984	983	980	980	984
Candidate effectors	Total	319	341	341	324	329	330	332	340	324	323	319	323	337	323	325	328	331	328	330	324

## Sheet: Table S8
Table S8. Hierarchical orthogroups of genes from 19 isolates of Sphaerulina musiva. Hierarchical orthogroups (HOGs) were generated with OrthoFinder. The table shows the IDs of HOGs, IDs of matching orthogroups, the node in the gene tree from which the HOG was determined, GO terms from the genes of the HOG, gene IDs from the HOG, type of HOG as either core (missing in at most one isolate), accesso…
HOG	OG	Gene Tree Parent Clade	GO terms	AB-133	BC-01	BC-06	BC-126	BC-14	MN-14	MN-5	MO-114	OH-1	ON-143	OR-1	OR-9	PA-19A	QC-157	SK-204	SO2202	TN-1	WI-244	WV-2	Type	CAZymes	Proteases	Transporters	Secondary metabolite key genes	Secreted proteins	Candidate effector
N0.HOG0000000	OG0000000	n3	GO:0003676		SMBC01_04921.1			SMBC14_03709.1, SMBC14_03261.1, SMBC14_06535.1					SMON143_00034.1	SMOR1_09788.1, SMOR1_06720.1		SMPA19A_05217.1, SMPA19A_01783.1, SMPA19A_09829.1							Accessory
N0.HOG0000001	OG0000000	n12	GO:0003676		SMBC01_01490.1, SMBC01_01740.1, SMBC01_08547.1	SMBC06_08556.1		SMBC14_01571.1, SMBC14_08544.1	SMMN14_06862.1, SMMN14_07951.1	SMMN5_05003.1		SMOH1_02975.1	SMON143_09034.1	SMOR1_09839.1, SMOR1_09789.1, SMOR1_08543.1		SMPA19A_02089.1, SMPA19A_07257.1, SMPA19A_09666.1, SMPA19A_04145.1	SMQC157_04896.1		XP_016763214.1				Accessory
N0.HOG0000002	OG0000000	n31	GO:0003676			SMBC06_05289.1		SMBC14_04425.1	SMMN14_07530.1, SMMN14_01631.1, SMMN14_07647.1	SMMN5_04031.1, SMMN5_05558.1, SMMN5_01264.1, SMMN5_05557.1		SMOH1_02908.1		SMOR1_06149.1		SMPA19A_08964.1, SMPA19A_00295.1, SMPA19A_07973.1	SMQC157_06882.1, SMQC157_04897.1	SMSK204_03949.1, SMSK204_08000.1, SMSK204_09532.1					Accessory
N0.HOG0000003	OG0000000	n49	GO:0003676	SMAB133_00863.1	SMBC01_08086.1	SMBC06_00848.1		SMBC14_02996.1, SMBC14_04513.1, SMBC14_04512.1, SMBC14_02652.1, SMBC14_03460.1, SMBC14_05063.1	SMMN14_04469.1	SMMN5_05227.1	SMMO114_00424.1	SMOH1_02976.1	SMON143_01073.1	SMOR1_03077.1, SMOR1_09835.1, SMOR1_09834.1		SMPA19A_06709.1, SMPA19A_08464.1		SMSK204_00364.1, SMSK204_05740.1, SMSK204_01872.1, SMSK204_09563.1, SMSK204_06634.1					Accessory
N0.HOG0000004	OG0000001	n1		SMAB133_04009.1	SMBC01_03986.1	SMBC06_03987.1	SMBC126_03999.1	SMBC14_03980.1, SMBC14_03979.1	SMMN14_03975.1	SMMN5_03992.1	SMMO114_03957.1	SMOH1_03983.1	SMON143_03992.1	SMOR1_03983.1	SMOR9_03966.1	SMPA19A_03967.1	SMQC157_03994.1	SMSK204_03996.1	XP_016762096.1	SMTN1_03981.1	SMWI244_03982.1	SMWV2_03971.1, SMWV2_03972.1	Core					secreted
N0.HOG0000005	OG0000001	n21		SMAB133_05471.1	SMBC01_05442.1	SMBC06_05450.1	SMBC126_05465.1	SMBC14_05446.1	SMMN14_05432.1	SMMN5_05457.1	SMMO114_05408.1	SMOH1_05436.1	SMON143_05468.1	SMOR1_05442.1	SMOR9_05428.1	SMPA19A_05414.1	SMQC157_05491.1	SMSK204_05465.1	XP_016761069.1	SMTN1_05434.1	SMWI244_05481.1	SMWV2_05428.1	Core					secreted
N0.HOG0000006	OG0000002	n1		SMAB133_04791.1	SMBC01_04767.1	SMBC06_04769.1	SMBC126_04778.1	SMBC14_04763.1	SMMN14_04756.1	SMMN5_04770.1	SMMO114_04727.1	SMOH1_04758.1	SMON143_04777.1	SMOR1_04769.1	SMOR9_04747.1	SMPA19A_04738.1	SMQC157_04776.1	SMSK204_04777.1		SMTN1_04749.1	SMWI244_04764.1	SMWV2_04748.1	Core
N0.HOG0000007	OG0000002	n18	GO:0016020, GO:0043386	SMAB133_01656.1	SMBC01_01658.1	SMBC06_01662.1	SMBC126_01654.1	SMBC14_01654.1	SMMN14_01651.1	SMMN5_01662.1	SMMO114_01641.1	SMOH1_01662.1	SMON143_01656.1	SMOR1_01659.1	SMOR9_01651.1	SMPA19A_01643.1	SMQC157_01659.1	SMSK204_01657.1	XP_016761942.1, XP_016765986.1	SMTN1_01641.1	SMWI244_01648.1	SMWV2_01642.1	Core
N0.HOG0000008	OG0000003	n1		SMAB133_01295.1	SMBC01_01297.1	SMBC06_01299.1	SMBC126_01293.1	SMBC14_01296.1	SMMN14_01292.1	SMMN5_01297.1		SMOH1_01302.1	SMON143_01296.1	SMOR1_01298.1	SMOR9_01289.1	SMPA19A_01285.1	SMQC157_01297.1	SMSK204_01297.1	XP_016765628.1		SMWI244_01293.1	SMWV2_01283.1	Accessory
N0.HOG0000009	OG0000003	n17		SMAB133_03573.1	SMBC01_03554.1	SMBC06_03555.1	SMBC126_03563.1	SMBC14_03540.1	SMMN14_03543.1	SMMN5_03559.1	SMMO114_03529.1	SMOH1_03556.1	SMON143_03557.1	SMOR1_03548.1	SMOR9_03534.1	SMPA19A_03542.1	SMQC157_03556.1	SMSK204_03560.1	XP_016762533.1	SMTN1_03547.1	SMWI244_03545.1	SMWV2_03540.1	Core
N0.HOG0000010	OG0000004	n1			SMBC01_04042.1						SMMO114_00306.1, SMMO114_05373.1, SMMO114_08796.1	SMOH1_07881.1	SMON143_09844.1	SMOR1_00105.1, SMOR1_00676.1		SMPA19A_02488.1	SMQC157_08442.1					SMWV2_02991.1	Accessory
N0.HOG0000011	OG0000004	n11		SMAB133_00084.1, SMAB133_04033.1	SMBC01_01667.1, SMBC01_03612.1	SMBC06_01672.1, SMBC06_06697.1		SMBC14_03130.1, SMBC14_05157.1			SMMO114_08893.1	SMOH1_06892.1	SMON143_01074.1	SMOR1_06182.1	SMOR9_06171.1	SMPA19A_05523.1			XP_016757432.1, XP_016764419.1	SMTN1_02708.1	SMWI244_07601.1, SMWI244_00839.1	SMWV2_06363.1	Accessory
N0.HOG0000012	OG0000005	n0		SMAB133_06908.1	SMBC01_06881.1, SMBC01_06880.1	SMBC06_06893.1, SMBC06_06892.1	SMBC126_06916.1	SMBC14_06887.1, SMBC14_06886.1	SMMN14_06883.1, SMMN14_06882.1	SMMN5_06898.1	SMMO114_06847.1, SMMO114_06846.1	SMOH1_06872.1	SMON143_06926.1	SMOR1_06876.1, SMOR1_06875.1	SMOR9_06870.1, SMOR9_06869.1	SMPA19A_06911.1, SMPA19A_06910.1	SMQC157_06900.1	SMSK204_06932.1, SMSK204_06931.1	XP_016757302.1	SMTN1_06925.1	SMWI244_06896.1	SMWV2_06879.1	Core					secreted
N0.HOG0000013	OG0000006	n1		SMAB133_08339.1	SMBC01_08334.1					SMMN5_08343.1	SMMO114_08300.1				SMOR9_08319.1	SMPA19A_08356.1	SMQC157_08339.1			SMTN1_08373.1	SMWI244_08349.1	SMWV2_08321.1	Accessory
N0.HOG0000014	OG0000006	n11				SMBC06_08342.1	SMBC126_08360.1	SMBC14_08332.1	SMMN14_08344.1			SMOH1_08324.1	SMON143_08376.1	SMOR1_08329.1				SMSK204_08382.1	XP_016757163.1				Accessory
N0.HOG0000015	OG0000006	n19				SMBC06_08341.1	SMBC126_08359.1	SMBC14_08331.1	SMMN14_08343.1			SMOH1_08323.1	SMON143_08375.1	SMOR1_08328.1				SMSK204_08381.1	XP_016757162.1				Accessory
N0.HOG0000016	OG0000007	n3		SMAB133_04632.1	SMBC01_04607.1		SMBC126_04621.1	SMBC14_04603.1			SMMO114_04569.1		SMON143_04619.1			SMPA19A_04583.1		SMSK204_04619.1		SMTN1_04593.1		SMWV2_04590.1	Accessory
N0.HOG0000017	OG0000007	n12		SMAB133_04633.1	SMBC01_04608.1	SMBC06_04610.1	SMBC126_04622.1	SMBC14_04604.1	SMMN14_04600.1		SMMO114_04570.1		SMON143_04620.1	SMOR1_04611.1	SMOR9_04590.1	SMPA19A_04584.1		SMSK204_04620.1		SMTN1_04594.1			Accessory
N0.HOG0000018	OG0000007	n24								SMMN5_04615.1							SMQC157_04620.1		XP_016761774.1		SMWI244_04607.1		Accessory
N0.HOG0000019	OG0000008	n0	GO:0000978, GO:0000981, GO:0005634, GO:0005737, GO:0006357, GO:0046983	SMAB133_03675.1	SMBC01_03655.1	SMBC06_03656.1	SMBC126_03664.1	SMBC14_03640.1	SMMN14_03642.1, SMMN14_03643.1	SMMN5_03661.1, SMMN5_03662.1	SMMO114_03629.1	SMOH1_03654.1	SMON143_03659.1	SMOR1_03648.1, SMOR1_03649.1	SMOR9_03635.1, SMOR9_03636.1	SMPA19A_03641.1, SMPA19A_03642.1	SMQC157_03658.1, SMQC157_03659.1	SMSK204_03662.1	XP_016762431.1	SMTN1_03651.1, SMTN1_03652.1	SMWI244_03646.1	SMWV2_03641.1, SMWV2_03642.1	Core
N0.HOG0000020	OG0000009	n1		SMAB133_07670.1	SMBC01_07651.1	SMBC06_07664.1		SMBC14_07657.1	SMMN14_07662.1		SMMO114_07787.1	SMOH1_07808.1	SMON143_07697.1	SMOR1_07651.1	SMOR9_07640.1		SMQC157_07665.1	SMSK204_07702.1			SMWI244_07672.1	SMWV2_07642.1	Accessory
N0.HOG0000021	OG0000009	n14			SMBC01_09077.1	SMBC06_09090.1	SMBC126_07682.1				SMMO114_09041.1		SMON143_09128.1	SMOR1_09071.1	SMOR9_09064.1	SMPA19A_07841.1			XP_016756364.1, XP_016758196.1	SMTN1_09109.1		SMWV2_09051.1, SMWV2_09050.1	Accessory
N0.HOG0000022	OG0000010	n0	GO:0003333, GO:0015171, GO:0016020, GO:0019773, GO:0034657, GO:0043161	SMAB133_05579.1	SMBC01_05545.1	SMBC06_05553.1	SMBC126_05578.1	SMBC14_05549.1	SMMN14_05547.1, SMMN14_05546.1	SMMN5_05571.1, SMMN5_05570.1	SMMO114_05517.1, SMMO114_05516.1	SMOH1_05545.1	SMON143_05579.1	SMOR1_05544.1	SMOR9_05531.1	SMPA19A_05582.1, SMPA19A_05581.1	SMQC157_05571.1	SMSK204_05581.1, SMSK204_05580.1	XP_016760462.1, XP_016760463.1	SMTN1_05592.1	SMWI244_05561.1	SMWV2_05539.1, SMWV2_05538.1	Core
N0.HOG0000023	OG0000011	n0	GO:0004497, GO:0005506, GO:0016020, GO:0016705, GO:0020037	SMAB133_07435.1	SMBC01_07415.1	SMBC06_07426.1	SMBC126_07447.1	SMBC14_07426.1	SMMN14_07421.1, SMMN14_07422.1	SMMN5_07435.1	SMMO114_07387.1	SMOH1_07409.1, SMOH1_06397.1, SMOH1_07410.1	SMON143_07464.1	SMOR1_07413.1	SMOR9_07403.1	SMPA19A_07445.1, SMPA19A_07446.1	SMQC157_07428.1, SMQC157_07429.1	SMSK204_07467.1	XP_016757862.1	SMTN1_07463.1	SMWI244_07438.1, SMWI244_07439.1	SMWV2_07407.1	Core					secreted
N0.HOG0000024	OG0000012	n0		SMAB133_09346.1	SMBC01_09348.1	SMBC06_09360.1	SMBC126_09263.1	SMBC14_09342.1	SMMN14_09356.1	SMMN5_09346.1	SMMO114_09314.1, SMMO114_09313.1	SMOH1_09335.1, SMOH1_09336.1	SMON143_09400.1	SMOR1_09341.1	SMOR9_09332.1	SMPA19A_09368.1, SMPA19A_09367.1	SMQC157_09358.1	SMSK204_09385.1	XP_016756691.1	SMTN1_09377.1, SMTN1_09378.1	SMWI244_09405.1	SMWV2_09321.1	Core					secreted
N0.HOG0000025	OG0000013	n0		SMAB133_03773.1, SMAB133_03772.1	SMBC01_03753.1	SMBC06_03754.1		SMBC14_03742.1, SMBC14_03741.1	SMMN14_03740.1	SMMN5_03760.1	SMMO114_03672.1	SMOH1_03698.1	SMON143_03758.1	SMOR1_03749.1, SMOR1_03748.1	SMOR9_03735.1	SMPA19A_03684.1	SMQC157_03758.1, SMQC157_03757.1	SMSK204_03760.1	XP_016762333.1	SMTN1_03695.1	SMWI244_03744.1, SMWI244_03743.1	SMWV2_03685.1	Core
N0.HOG0000026	OG0000014	n0	GO:0006508, GO:0008239, GO:0070008	SMAB133_04304.1	SMBC01_04278.1	SMBC06_04278.1, SMBC06_06876.1	SMBC126_04291.1	SMBC14_04268.1, SMBC14_06870.1	SMMN14_04266.1	SMMN5_04285.1	SMMO114_04154.1	SMOH1_04274.1	SMON143_04284.1	SMOR1_04274.1, SMOR1_06860.1	SMOR9_04256.1, SMOR9_06853.1	SMPA19A_04165.1	SMQC157_04290.1	SMSK204_04289.1	XP_016761437.1	SMTN1_04180.1	SMWI244_04280.1	SMWV2_04261.1	Core		S28			secreted
N0.HOG0000027	OG0000015	n0	GO:0000272, GO:0004568, GO:0005576, GO:0006032, GO:0008061	SMAB133_08340.1	SMBC01_08335.1	SMBC06_08343.1	SMBC126_08361.1	SMBC14_08333.1	SMMN14_08345.1	SMMN5_08344.1	SMMO114_08298.1, SMMO114_08299.1	SMOH1_08325.1	SMON143_08377.1	SMOR1_08330.1	SMOR9_08320.1	SMPA19A_08354.1, SMPA19A_08355.1	SMQC157_08340.1	SMSK204_08383.1	XP_016757165.1, XP_016757164.1	SMTN1_08372.1	SMWI244_08350.1	SMWV2_08320.1	Core	GH18
N0.HOG0000028	OG0000016	n0	GO:0005524, GO:0005634, GO:0005829, GO:0005886, GO:0006457, GO:0140662	SMAB133_02007.1	SMBC01_02011.1	SMBC06_02019.1	SMBC126_02005.1	SMBC14_02003.1	SMMN14_02003.1	SMMN5_02014.1, SMMN5_02015.1	SMMO114_01997.1	SMOH1_02016.1	SMON143_02015.1	SMOR1_02008.1	SMOR9_02002.1	SMPA19A_01995.1	SMQC157_09053.1, SMQC157_02017.1, SMQC157_02018.1	SMSK204_02012.1	XP_016763187.1	SMTN1_01994.1	SMWI244_02001.1	SMWV2_01997.1	Core
N0.HOG0000029	OG0000017	n0		SMAB133_01708.1	SMBC01_01708.1	SMBC06_01716.1	SMBC126_01704.1	SMBC14_01704.1	SMMN14_01703.1	SMMN5_01711.1, SMMN5_01710.1	SMMO114_01694.1, SMMO114_01693.1	SMOH1_01712.1	SMON143_01709.1	SMOR1_09814.1	SMOR9_01700.1, SMOR9_01699.1	SMPA19A_01690.1	SMQC157_01713.1	SMSK204_01708.1		SMTN1_01691.1	SMWI244_01700.1	SMWV2_01696.1, SMWV2_01695.1	Core
N0.HOG0000030	OG0000018	n0	GO:0016020		SMBC01_02726.1, SMBC01_06154.1	SMBC06_02730.1, SMBC06_05993.1			SMMN14_01138.1	SMMN5_08544.1	SMMO114_08608.1	SMOH1_04098.1					SMQC157_04018.1	SMSK204_02635.1, SMSK204_02636.1, SMSK204_06984.1	XP_016761903.1, XP_016762276.1, XP_016757237.1, XP_016760661.1, XP_016762086.1, XP_016764317.1		SMWI244_04733.1, SMWI244_09081.1, SMWI244_00654.1	SMWV2_06611.1	Accessory
N0.HOG0000031	OG0000019	n0		SMAB133_08468.1	SMBC01_08461.1	SMBC06_08470.1	SMBC126_08488.1	SMBC14_08459.1	SMMN14_08469.1	SMMN5_08469.1	SMMO114_08424.1	SMOH1_08449.1	SMON143_08504.1	SMOR1_08458.1, SMOR1_08457.1	SMOR9_08446.1	SMPA19A_08481.1, SMPA19A_09906.1	SMQC157_08469.1	SMSK204_08509.1	XP_016758461.1	SMTN1_08497.1	SMWI244_08474.1	SMWV2_08441.1	Core
N0.HOG0000032	OG0000020	n0	GO:0004358, GO:0004843, GO:0005634, GO:0005737, GO:0006526, GO:0046872, GO:0070530, GO:0071947	SMAB133_08808.1	SMBC01_08805.1	SMBC06_08814.1	SMBC126_08836.1	SMBC14_08801.1	SMMN14_08810.1	SMMN5_08811.1	SMMO114_08767.1	SMOH1_08793.1	SMON143_08850.1	SMOR1_08802.1	SMOR9_08794.1	SMPA19A_08824.1, SMPA19A_05530.1	SMQC157_08816.1	SMSK204_08848.1	XP_016758818.1	SMTN1_08838.1, SMTN1_05542.1	SMWI244_08813.1	SMWV2_08780.1	Core
N0.HOG0000033	OG0000021	n0		SMAB133_09039.1	SMBC01_09038.1	SMBC06_09050.1	SMBC126_09065.1	SMBC14_09035.1	SMMN14_09044.1	SMMN5_09040.1	SMMO114_09002.1	SMOH1_09026.1	SMON143_09089.1	SMOR1_09032.1	SMOR9_09026.1	SMPA19A_09060.1	SMQC157_09048.1	SMSK204_09078.1	XP_016759055.1, XP_016759056.1	SMTN1_09070.1, SMTN1_09071.1	SMWI244_09045.1	SMWV2_09011.1	Core
N0.HOG0000034	OG0000022	n0		SMAB133_03224.1	SMBC01_03199.1	SMBC06_03202.1	SMBC126_03203.1, SMBC126_03204.1	SMBC14_03190.1	SMMN14_03194.1	SMMN5_03204.1	SMMO114_03176.1	SMOH1_03205.1	SMON143_03209.1	SMOR1_03198.1	SMOR9_03185.1	SMPA19A_03187.1	SMQC157_03204.1	SMSK204_03208.1, SMSK204_03209.1	XP_016762887.1	SMTN1_03185.1	SMWI244_03196.1	SMWV2_03184.1	Core
N0.HOG0000035	OG0000023	n0	GO:0004497, GO:0005506, GO:0016705, GO:0020037	SMAB133_07434.1	SMBC01_07414.1	SMBC06_07425.1	SMBC126_07446.1	SMBC14_07425.1	SMMN14_07420.1	SMMN5_07434.1	SMMO114_07386.1, SMMO114_07385.1	SMOH1_07408.1	SMON143_07463.1	SMOR1_07411.1, SMOR1_07412.1	SMOR9_07402.1	SMPA19A_07444.1	SMQC157_07427.1	SMSK204_07466.1	XP_016757861.1	SMTN1_07462.1	SMWI244_07437.1	SMWV2_07406.1	Core					secreted
N0.HOG0000036	OG0000024	n0	GO:0005783, GO:0006506, GO:0008374, GO:0016020	SMAB133_08045.1	SMBC01_08039.1	SMBC06_08047.1	SMBC126_08065.1	SMBC14_08036.1	SMMN14_08048.1	SMMN5_08051.1	SMMO114_08004.1	SMOH1_08026.1	SMON143_08081.1	SMOR1_08035.1	SMOR9_08027.1	SMPA19A_08058.1	SMQC157_08048.1	SMSK204_08086.1	XP_016756859.1	SMTN1_09831.1, SMTN1_09833.1, SMTN1_08076.1	SMWI244_08057.1	SMWV2_08025.1	Core
N0.HOG0000037	OG0000025	n0	GO:0016491	SMAB133_08046.1	SMBC01_08040.1	SMBC06_08048.1	SMBC126_08066.1	SMBC14_08037.1	SMMN14_08049.1	SMMN5_08052.1	SMMO114_08005.1	SMOH1_08027.1	SMON143_08082.1	SMOR1_08036.1	SMOR9_08028.1	SMPA19A_08059.1	SMQC157_08049.1	SMSK204_08087.1	XP_016756858.1	SMTN1_08077.1, SMTN1_09832.1, SMTN1_09834.1	SMWI244_08058.1	SMWV2_08026.1	Core
N0.HOG0000038	OG0000026	n0	GO:0003924, GO:0005525, GO:0005789, GO:0016320	SMAB133_01891.1	SMBC01_01894.1	SMBC06_01901.1	SMBC126_01889.1	SMBC14_01887.1	SMMN14_01887.1	SMMN5_01898.1	SMMO114_01881.1	SMOH1_01899.1	SMON143_01899.1	SMOR1_01887.1	SMOR9_01886.1	SMPA19A_09910.1, SMPA19A_01877.1, SMPA19A_09870.1	SMQC157_01900.1	SMSK204_01896.1	XP_016763070.1	SMTN1_01878.1	SMWI244_01885.1	SMWV2_01881.1	Core
N0.HOG0000039	OG0000027	n0	GO:0016020	SMAB133_01893.1	SMBC01_01897.1	SMBC06_01903.1	SMBC126_01891.1	SMBC14_01889.1	SMMN14_01889.1	SMMN5_01900.1	SMMO114_01883.1	SMOH1_01901.1	SMON143_01901.1	SMOR1_01890.1	SMOR9_01888.1	SMPA19A_01881.1, SMPA19A_01879.1, SMPA19A_09908.1	SMQC157_01902.1	SMSK204_01898.1	XP_016763072.1	SMTN1_01880.1	SMWI244_01887.1	SMWV2_01883.1	Core
N0.HOG0000040	OG0000028	n0		SMAB133_01894.1	SMBC01_01898.1	SMBC06_01904.1	SMBC126_01892.1	SMBC14_01890.1	SMMN14_01890.1	SMMN5_01901.1	SMMO114_01884.1	SMOH1_01902.1	SMON143_01902.1	SMOR1_01891.1	SMOR9_01889.1	SMPA19A_01882.1, SMPA19A_01880.1, SMPA19A_09907.1	SMQC157_01903.1	SMSK204_01899.1	XP_016763073.1	SMTN1_01881.1	SMWI244_01888.1	SMWV2_01884.1	Core
N0.HOG0000041	OG0000029	n0		SMAB133_02213.1	SMBC01_02218.1	SMBC06_02224.1	SMBC126_02212.1	SMBC14_02209.1	SMMN14_02208.1	SMMN5_02221.1	SMMO114_02200.1	SMOH1_02128.1	SMON143_02221.1	SMOR1_02211.1	SMOR9_02209.1	SMPA19A_05497.1, SMPA19A_05498.1, SMPA19A_02203.1	SMQC157_02221.1	SMSK204_02218.1	XP_016763396.1	SMTN1_02200.1	SMWI244_02203.1	SMWV2_02200.1	Core
N0.HOG0000042	OG0000030	n3	GO:0004674, GO:0005524, GO:0006914, GO:0010506, GO:0016020		SMBC01_03099.1	SMBC06_03104.1	SMBC126_03101.1	SMBC14_03088.1	SMMN14_03093.1	SMMN5_03102.1			SMON143_03107.1						XP_016764300.1				Accessory
N0.HOG0000043	OG0000030	n10	GO:0004674, GO:0005524, GO:0006914, GO:0010506, GO:0016020				SMBC126_03100.1				SMMO114_03076.1	SMOH1_03104.1	SMON143_03106.1				SMQC157_03098.1	SMSK204_03111.1		SMTN1_03083.1			Accessory
N0.HOG0000044	OG0000030	n16	GO:0004674, GO:0005524, GO:0006914, GO:0010506, GO:0016020	SMAB133_03092.1										SMOR1_03097.1	SMOR9_03088.1	SMPA19A_03087.1					SMWI244_03095.1		Accessory
N0.HOG0000045	OG0000031	n0	GO:0000015, GO:0000287, GO:0004634, GO:0006096	SMAB133_07616.1	SMBC01_07596.1	SMBC06_07609.1	SMBC126_07627.1	SMBC14_07602.1	SMMN14_07606.1	SMMN5_07617.1	SMMO114_07566.1	SMOH1_07591.1	SMON143_07643.1	SMOR1_07596.1	SMOR9_07585.1	SMPA19A_07622.1, SMPA19A_05510.1	SMQC157_07611.1	SMSK204_07648.1	XP_016758253.1	SMTN1_07641.1, SMTN1_05519.1	SMWI244_07617.1	SMWV2_07587.1	Core
N0.HOG0000046	OG0000032	n0	GO:0005524, GO:0006457, GO:0140662	SMAB133_09681.1	SMBC01_09679.1	SMBC06_09693.1	SMBC126_09704.1	SMBC14_09673.1	SMMN14_09694.1	SMMN5_09679.1	SMMO114_09654.1	SMOH1_09672.1	SMON143_09734.1	SMOR1_09672.1	SMOR9_09665.1	SMPA19A_05547.1, SMPA19A_09702.1	SMQC157_09689.1	SMSK204_09724.1	XP_016756160.1	SMTN1_05559.1, SMTN1_09716.1	SMWI244_09690.1	SMWV2_09654.1	Core
N0.HOG0000047	OG0000033	n0	GO:0004620, GO:0004622, GO:0004623, GO:0005829, GO:0006650, GO:0009395, GO:0046503	SMAB133_00173.1	SMBC01_00172.1	SMBC06_00172.1	SMBC126_00171.1	SMBC14_00175.1	SMMN14_00174.1	SMMN5_00175.1	SMMO114_00170.1	SMOH1_00178.1, SMOH1_00004.1, SMOH1_00005.1	SMON143_00176.1	SMOR1_00173.1	SMOR9_00171.1	SMPA19A_00171.1	SMQC157_00174.1	SMSK204_00175.1	XP_016764498.1	SMTN1_00168.1	SMWI244_00170.1	SMWV2_00174.1	Core					secreted	Candidate effector
N0.HOG0000048	OG0000034	n0	GO:0000070, GO:0003777, GO:0005524, GO:0005634, GO:0005876, GO:0007018, GO:0007051, GO:0008017, GO:0008574, GO:0009013, GO:0009450, GO:0017111, GO:0051301, GO:0061804, GO:0072686, GO:0110100, GO:0140694, GO:1902850, GO:1905047	SMAB133_00262.1	SMBC01_00261.1	SMBC06_00261.1	SMBC126_00257.1	SMBC14_00261.1	SMMN14_00260.1	SMMN5_00263.1	SMMO114_00232.1	SMOH1_00265.1	SMON143_00265.1	SMOR1_00260.1	SMOR9_00258.1	SMPA19A_05500.1, SMPA19A_00259.1	SMQC157_00261.1	SMSK204_00262.1	XP_016764586.1	SMTN1_05515.1, SMTN1_00256.1	SMWI244_00257.1	SMWV2_00261.1	Core					secreted	Candidate effector
N0.HOG0000049	OG0000035	n0	GO:0000940, GO:0008608, GO:0043231, GO:0051010	SMAB133_00280.1, SMAB133_00279.1	SMBC01_00278.1	SMBC06_00278.1	SMBC126_00274.1	SMBC14_00278.1	SMMN14_00276.1	SMMN5_00279.1	SMMO114_00216.1	SMOH1_00282.1	SMON143_00282.1	SMOR1_00277.1	SMOR9_00275.1	SMPA19A_00276.1	SMQC157_00277.1	SMSK204_00279.1	XP_016764603.1, XP_016764604.1	SMTN1_00273.1	SMWI244_00274.1	SMWV2_00278.1	Core
N0.HOG0000050	OG0000036	n0	GO:0030315, GO:0036371, GO:0055117	SMAB133_00740.1	SMBC01_00737.1	SMBC06_00738.1	SMBC126_00734.1	SMBC14_00734.1	SMMN14_00736.1	SMMN5_00738.1	SMMO114_00730.1	SMOH1_00744.1	SMON143_00740.1	SMOR1_00737.1	SMOR9_00732.1	SMPA19A_00735.1, SMPA19A_05521.1	SMQC157_00741.1	SMSK204_00742.1	XP_016765071.1	SMTN1_00732.1, SMTN1_05534.1	SMWI244_00735.1	SMWV2_00733.1	Core
N0.HOG0000051	OG0000037	n0	GO:0006629, GO:0008374, GO:0016020	SMAB133_06696.1	SMBC01_06666.1	SMBC06_06679.1	SMBC126_06706.1	SMBC14_06675.1	SMMN14_06666.1	SMMN5_06688.1	SMMO114_06632.1	SMOH1_06663.1	SMON143_06712.1	SMOR1_09800.1, SMOR1_09801.1, SMOR1_06666.1	SMOR9_06656.1	SMPA19A_06695.1	SMQC157_06690.1	SMSK204_06717.1	XP_016759300.1	SMTN1_06711.1	SMWI244_06682.1	SMWV2_06665.1	Core
N0.HOG0000052	OG0000038	n0	GO:0004637, GO:0004641, GO:0005524, GO:0006189, GO:0009113, GO:0046083, GO:0046872	SMAB133_06183.1	SMBC01_06155.1	SMBC06_06162.1	SMBC126_06191.1	SMBC14_06160.1	SMMN14_06158.1	SMMN5_06180.1	SMMO114_06127.1	SMOH1_06156.1	SMON143_06199.1	SMOR1_06152.1	SMOR9_06141.1	SMPA19A_09931.1, SMPA19A_06194.1, SMPA19A_09922.1	SMQC157_06180.1	SMSK204_06195.1	XP_016759830.1	SMTN1_06201.1	SMWI244_06175.1	SMWV2_06151.1	Core
N0.HOG0000053	OG0000039	n0	GO:0004843, GO:0005829, GO:0016807, GO:0071108, GO:0071944, GO:1990380	SMAB133_06184.1	SMBC01_06156.1	SMBC06_06163.1	SMBC126_06192.1	SMBC14_06161.1	SMMN14_06159.1	SMMN5_06181.1	SMMO114_06128.1	SMOH1_06157.1	SMON143_06200.1	SMOR1_06153.1	SMOR9_06142.1	SMPA19A_06195.1, SMPA19A_09932.1, SMPA19A_09923.1	SMQC157_06181.1	SMSK204_06196.1	XP_016759829.1	SMTN1_06202.1	SMWI244_06176.1	SMWV2_06152.1	Core		C115
N0.HOG0000054	OG0000040	n0		SMAB133_06188.1	SMBC01_06160.1	SMBC06_06167.1	SMBC126_06196.1	SMBC14_06165.1	SMMN14_06163.1	SMMN5_06185.1	SMMO114_06132.1	SMOH1_06161.1	SMON143_06204.1	SMOR1_06158.1	SMOR9_06147.1	SMPA19A_06196.1, SMPA19A_09924.1, SMPA19A_09933.1	SMQC157_06185.1	SMSK204_06200.1	XP_016759824.1	SMTN1_06206.1	SMWI244_06180.1	SMWV2_06156.1	Core
N0.HOG0000055	OG0000041	n0	GO:0000245, GO:0004674, GO:0005524, GO:0005634, GO:0050684	SMAB133_04990.1	SMBC01_04965.1	SMBC06_04969.1	SMBC126_04977.1	SMBC14_04960.1	SMMN14_04938.1	SMMN5_04960.1	SMMO114_04925.1	SMOH1_04959.1, SMOH1_01164.1	SMON143_04977.1	SMOR1_04962.1	SMOR9_04949.1	SMPA19A_04934.1	SMQC157_04976.1	SMSK204_04977.1	XP_016760562.1	SMTN1_04952.1	SMWI244_04964.1	SMWV2_04949.1	Core
N0.HOG0000056	OG0000042	n0	GO:0016020, GO:0022857, GO:0055085	SMAB133_05017.1	SMBC01_04991.1	SMBC06_04995.1	SMBC126_05004.1	SMBC14_04986.1	SMMN14_04913.1	SMMN5_04933.1	SMMO114_04953.1	SMOH1_04985.1	SMON143_05004.1	SMOR1_04934.1	SMOR9_04977.1	SMPA19A_04959.1, SMPA19A_05515.1	SMQC157_05001.1	SMSK204_05004.1	XP_016760592.1	SMTN1_04977.1	SMWI244_04991.1	SMWV2_04974.1	Core			MFS		secreted
N0.HOG0000057	OG0000043	n0	GO:0016020, GO:0022857, GO:0055085	SMAB133_05084.1	SMBC01_05059.1	SMBC06_05064.1	SMBC126_05072.1	SMBC14_05054.1	SMMN14_05046.1	SMMN5_05067.1	SMMO114_05021.1	SMOH1_05051.1	SMON143_05073.1	SMOR1_05062.1	SMOR9_05044.1	SMPA19A_05028.1	SMQC157_05071.1	SMSK204_05074.1	XP_016760664.1	SMTN1_05045.1	SMWI244_05058.1	SMWV2_05043.1	Core			MFS
N0.HOG0000058	OG0000044	n0	GO:0016651	SMAB133_05088.1	SMBC01_05064.1	SMBC06_05068.1	SMBC126_05076.1	SMBC14_05059.1	SMMN14_05050.1	SMMN5_05071.1	SMMO114_05025.1	SMOH1_05055.1	SMON143_05077.1	SMOR1_05067.1	SMOR9_05048.1	SMPA19A_05032.1	SMQC157_05075.1	SMSK204_05078.1	XP_016762339.1, XP_016760668.1	SMTN1_05049.1	SMWI244_05062.1	SMWV2_05047.1	Core
N0.HOG0000059	OG0000045	n0	GO:0000165, GO:0000750, GO:0004707, GO:0005524, GO:0005634, GO:0005737	SMAB133_05340.1	SMBC01_05311.1	SMBC06_05319.1	SMBC126_05332.1	SMBC14_05317.1	SMMN14_05300.1	SMMN5_05326.1	SMMO114_05299.1	SMOH1_05331.1	SMON143_05332.1	SMOR1_05309.1	SMOR9_05296.1	SMPA19A_09828.1, SMPA19A_05307.1	SMQC157_05328.1	SMSK204_05331.1	XP_016760929.1	SMTN1_05326.1	SMWI244_05314.1	SMWV2_05319.1	Core
N0.HOG0000060	OG0000046	n0	GO:0000785, GO:0003677, GO:0005634, GO:0006355	SMAB133_05341.1	SMBC01_05312.1	SMBC06_05320.1	SMBC126_05333.1	SMBC14_05318.1	SMMN14_05301.1	SMMN5_05327.1	SMMO114_05298.1	SMOH1_05330.1	SMON143_05333.1	SMOR1_05310.1	SMOR9_05297.1	SMPA19A_09827.1, SMPA19A_05306.1	SMQC157_05329.1	SMSK204_05333.1	XP_016760930.1	SMTN1_05325.1	SMWI244_05315.1	SMWV2_05318.1	Core
N0.HOG0000061	OG0000047	n0	GO:0003676, GO:0008168, GO:0008375, GO:0016020, GO:0032259	SMAB133_05342.1	SMBC01_05313.1	SMBC06_05321.1	SMBC126_05334.1	SMBC14_05319.1	SMMN14_05302.1	SMMN5_05328.1	SMMO114_05297.1	SMOH1_05329.1	SMON143_05334.1	SMOR1_05311.1	SMOR9_05298.1	SMPA19A_09826.1, SMPA19A_05305.1	SMQC157_05330.1	SMSK204_05334.1	XP_016760931.1	SMTN1_05324.1	SMWI244_05316.1	SMWV2_05317.1	Core	GT31				secreted
N0.HOG0000062	OG0000048	n0		SMAB133_05344.1	SMBC01_05315.1	SMBC06_05323.1	SMBC126_05336.1	SMBC14_05320.1	SMMN14_05304.1	SMMN5_05329.1	SMMO114_05296.1	SMOH1_05328.1	SMON143_05337.1	SMOR1_05313.1	SMOR9_05300.1	SMPA19A_05303.1, SMPA19A_09824.1	SMQC157_05332.1	SMSK204_05336.1	XP_016760934.1	SMTN1_05323.1	SMWI244_05319.1	SMWV2_05315.1	Core
N0.HOG0000063	OG0000049	n0		SMAB133_05345.1	SMBC01_05316.1	SMBC06_05324.1	SMBC126_05337.1	SMBC14_05321.1	SMMN14_05305.1	SMMN5_05330.1	SMMO114_05295.1	SMOH1_05327.1	SMON143_05338.1	SMOR1_05314.1	SMOR9_05301.1	SMPA19A_05302.1, SMPA19A_09823.1	SMQC157_05333.1	SMSK204_05337.1	XP_016760935.1	SMTN1_05322.1	SMWI244_05320.1	SMWV2_05314.1	Core
N0.HOG0000064	OG0000050	n0	GO:0000428, GO:0003896, GO:0006269, GO:0042575, GO:0043601, GO:0046872, GO:1990077	SMAB133_05346.1	SMBC01_05317.1	SMBC06_05325.1	SMBC126_05338.1	SMBC14_05322.1	SMMN14_05306.1	SMMN5_05331.1	SMMO114_05294.1	SMOH1_05326.1	SMON143_05339.1	SMOR1_05315.1	SMOR9_05302.1	SMPA19A_09822.1, SMPA19A_05301.1	SMQC157_05334.1	SMSK204_05338.1	XP_016760937.1	SMTN1_05321.1	SMWI244_05321.1	SMWV2_05313.1	Core
N0.HOG0000065	OG0000051	n0	GO:0000981, GO:0003712, GO:0005634, GO:0006338, GO:0006357, GO:0008270, GO:0016706, GO:0032452	SMAB133_05347.1	SMBC01_05318.1	SMBC06_05326.1	SMBC126_05339.1	SMBC14_05323.1	SMMN14_05307.1	SMMN5_05332.1	SMMO114_05293.1	SMOH1_05325.1	SMON143_05340.1	SMOR1_05316.1	SMOR9_05303.1	SMPA19A_05300.1, SMPA19A_09821.1	SMQC157_05335.1	SMSK204_05339.1	XP_016760936.1	SMTN1_05320.1	SMWI244_05322.1	SMWV2_05312.1	Core
N0.HOG0000066	OG0000052	n0	GO:0003729, GO:0005634, GO:0005737, GO:0120114, GO:1990904	SMAB133_05348.1	SMBC01_05319.1	SMBC06_05327.1	SMBC126_05340.1	SMBC14_05324.1	SMMN14_05308.1	SMMN5_05333.1	SMMO114_05292.1	SMOH1_05324.1	SMON143_05341.1	SMOR1_05317.1	SMOR9_05304.1	SMPA19A_09820.1, SMPA19A_05299.1	SMQC157_05336.1	SMSK204_05340.1	XP_016760938.1	SMTN1_05319.1	SMWI244_05323.1	SMWV2_05311.1	Core
N0.HOG0000067	OG0000053	n0	GO:0004578, GO:0005783, GO:0006486, GO:0016020	SMAB133_05349.1	SMBC01_05320.1	SMBC06_05328.1	SMBC126_05341.1	SMBC14_05325.1	SMMN14_05309.1	SMMN5_05334.1	SMMO114_05291.1	SMOH1_05323.1	SMON143_05342.1	SMOR1_05318.1	SMOR9_05305.1	SMPA19A_05298.1, SMPA19A_09819.1	SMQC157_05337.1	SMSK204_05341.1	XP_016760939.1	SMTN1_05318.1	SMWI244_05324.1	SMWV2_05310.1	Core	GT33
N0.HOG0000068	OG0000054	n0	GO:0005385, GO:0005789, GO:0005794, GO:0006882, GO:0031410, GO:0071577, GO:0140820, GO:1904257	SMAB133_05350.1	SMBC01_05321.1	SMBC06_05329.1	SMBC126_05342.1	SMBC14_05326.1	SMMN14_05310.1	SMMN5_05335.1	SMMO114_05290.1	SMOH1_05322.1	SMON143_05343.1	SMOR1_05319.1	SMOR9_05306.1	SMPA19A_09818.1, SMPA19A_05297.1	SMQC157_05338.1	SMSK204_05342.1	XP_016760940.1	SMTN1_05317.1	SMWI244_05325.1	SMWV2_05309.1	Core
N0.HOG0000069	OG0000055	n0	GO:0005654, GO:0006335, GO:0034080, GO:0042393	SMAB133_05353.1	SMBC01_05324.1	SMBC06_05332.1	SMBC126_05345.1	SMBC14_05328.1	SMMN14_05313.1	SMMN5_05337.1	SMMO114_05287.1	SMOH1_05319.1	SMON143_05346.1	SMOR1_05322.1	SMOR9_05309.1	SMPA19A_09816.1, SMPA19A_05294.1	SMQC157_05341.1	SMSK204_05345.1	XP_016760942.1	SMTN1_05314.1	SMWI244_05328.1	SMWV2_05306.1	Core
N0.HOG0000070	OG0000056	n0	GO:0003677, GO:0003887, GO:0006261, GO:0008622, GO:0042276	SMAB133_05354.1	SMBC01_05325.1	SMBC06_05333.1	SMBC126_05346.1	SMBC14_05329.1	SMMN14_05314.1	SMMN5_05338.1	SMMO114_05286.1	SMOH1_05318.1	SMON143_05347.1	SMOR1_05323.1	SMOR9_05310.1	SMPA19A_05293.1, SMPA19A_09815.1	SMQC157_05342.1	SMSK204_05346.1	XP_016760946.1	SMTN1_05313.1	SMWI244_05329.1	SMWV2_05305.1	Core
N0.HOG0000071	OG0000057	n0		SMAB133_05355.1	SMBC01_05326.1	SMBC06_05334.1	SMBC126_05347.1	SMBC14_05330.1	SMMN14_05315.1	SMMN5_05339.1	SMMO114_05285.1	SMOH1_05317.1	SMON143_05348.1	SMOR1_05324.1	SMOR9_05311.1	SMPA19A_09814.1, SMPA19A_05292.1	SMQC157_05343.1	SMSK204_05347.1	XP_016760947.1	SMTN1_05312.1	SMWI244_05330.1	SMWV2_05304.1	Core
N0.HOG0000072	OG0000058	n0	GO:0005507, GO:0009986, GO:0016491	SMAB133_05357.1	SMBC01_05327.1	SMBC06_05335.1	SMBC126_05349.1	SMBC14_05332.1	SMMN14_05317.1	SMMN5_05341.1	SMMO114_05283.1	SMOH1_05315.1	SMON143_05350.1	SMOR1_05326.1	SMOR9_05312.1	SMPA19A_05290.1, SMPA19A_09813.1	SMQC157_05345.1	SMSK204_05349.1	XP_016760949.1	SMTN1_05310.1	SMWI244_05332.1	SMWV2_05302.1	Core	AA1				secreted	Candidate effector
N0.HOG0000073	OG0000059	n0	GO:0016491	SMAB133_05370.1	SMBC01_05340.1	SMBC06_05348.1	SMBC126_05362.1	SMBC14_05344.1	SMMN14_05329.1	SMMN5_05355.1, SMMN5_05354.1	SMMO114_05270.1	SMOH1_05302.1	SMON143_05362.1	SMOR1_05339.1	SMOR9_05325.1	SMPA19A_05277.1	SMQC157_05358.1	SMSK204_05361.1	XP_016760961.1	SMTN1_05297.1	SMWI244_05345.1	SMWV2_05289.1	Core
N0.HOG0000074	OG0000060	n0	GO:0000086, GO:0004725, GO:0005634, GO:0005737, GO:0010971, GO:0051301, GO:0110032	SMAB133_05422.1	SMBC01_05392.1	SMBC06_05400.1	SMBC126_05414.1	SMBC14_05394.1	SMMN14_05381.1	SMMN5_05406.1	SMMO114_05218.1	SMOH1_05251.1	SMON143_05417.1	SMOR1_05391.1	SMOR9_05377.1	SMPA19A_09837.1, SMPA19A_05225.1	SMQC157_05411.1	SMSK204_05414.1	XP_016761017.1	SMTN1_05243.1	SMWI244_05400.1	SMWV2_05236.1	Core
N0.HOG0000075	OG0000061	n0	GO:0005739, GO:0016020, GO:0016651, GO:0051539	SMAB133_05423.1	SMBC01_05393.1	SMBC06_05401.1	SMBC126_05415.1	SMBC14_05395.1	SMMN14_05382.1	SMMN5_05407.1	SMMO114_05217.1	SMOH1_05250.1	SMON143_05418.1	SMOR1_05392.1	SMOR9_05378.1	SMPA19A_09836.1, SMPA19A_05224.1	SMQC157_05412.1	SMSK204_05415.1	XP_016761018.1	SMTN1_05242.1	SMWI244_05401.1	SMWV2_05235.1	Core
N0.HOG0000076	OG0000062	n0		SMAB133_05424.1	SMBC01_05394.1	SMBC06_05402.1	SMBC126_05416.1	SMBC14_05396.1	SMMN14_05383.1	SMMN5_05408.1	SMMO114_05216.1	SMOH1_05249.1	SMON143_05419.1	SMOR1_05393.1	SMOR9_05379.1	SMPA19A_09835.1, SMPA19A_05223.1	SMQC157_05413.1	SMSK204_05416.1	XP_016761020.1	SMTN1_05241.1	SMWI244_05402.1	SMWV2_05234.1	Core
N0.HOG0000077	OG0000063	n0	GO:1990817	SMAB133_05425.1	SMBC01_05395.1	SMBC06_05403.1	SMBC126_05417.1	SMBC14_05397.1	SMMN14_05384.1	SMMN5_05409.1	SMMO114_05215.1	SMOH1_05248.1	SMON143_05420.1	SMOR1_05394.1	SMOR9_05380.1	SMPA19A_05222.1, SMPA19A_09834.1	SMQC157_05414.1	SMSK204_05417.1	XP_016761022.1	SMTN1_05240.1	SMWI244_05403.1	SMWV2_05233.1	Core
N0.HOG0000078	OG0000064	n0	GO:0004805, GO:0005829, GO:0005946, GO:0005992, GO:0010508, GO:0016740, GO:0031505, GO:0034605, GO:0070413	SMAB133_05426.1	SMBC01_05396.1	SMBC06_05404.1	SMBC126_05418.1	SMBC14_05398.1	SMMN14_05385.1	SMMN5_05410.1	SMMO114_05214.1	SMOH1_05247.1	SMON143_05421.1	SMOR1_05395.1	SMOR9_05381.1	SMPA19A_05221.1, SMPA19A_09833.1	SMQC157_05415.1	SMSK204_05418.1	XP_016761023.1	SMTN1_05239.1	SMWI244_05404.1	SMWV2_05232.1	Core	GT20
N0.HOG0000079	OG0000065	n0	GO:0003677, GO:0004177	SMAB133_05427.1	SMBC01_05397.1	SMBC06_05405.1	SMBC126_05419.1	SMBC14_05399.1	SMMN14_05386.1	SMMN5_05411.1	SMMO114_05213.1	SMOH1_05246.1	SMON143_05422.1	SMOR1_05396.1	SMOR9_05382.1	SMPA19A_09832.1, SMPA19A_05220.1	SMQC157_05416.1	SMSK204_05419.1	XP_016761024.1	SMTN1_05238.1	SMWI244_05405.1	SMWV2_05231.1	Core		M24X
N0.HOG0000080	OG0000066	n0	GO:0006357, GO:0032221, GO:0046872	SMAB133_05428.1	SMBC01_05398.1	SMBC06_05406.1	SMBC126_05420.1	SMBC14_05400.1	SMMN14_05387.1	SMMN5_05412.1	SMMO114_05212.1	SMOH1_05245.1	SMON143_05423.1	SMOR1_05397.1	SMOR9_05383.1	SMPA19A_09831.1, SMPA19A_05219.1	SMQC157_05417.1	SMSK204_05420.1	XP_016761025.1	SMTN1_05237.1	SMWI244_05406.1	SMWV2_05230.1	Core
N0.HOG0000081	OG0000067	n0	GO:0005780, GO:0045033	SMAB133_05429.1	SMBC01_05399.1	SMBC06_05407.1	SMBC126_05421.1	SMBC14_05401.1	SMMN14_05388.1	SMMN5_05413.1	SMMO114_05211.1	SMOH1_05244.1	SMON143_05424.1	SMOR1_05398.1	SMOR9_05384.1	SMPA19A_05218.1, SMPA19A_09830.1	SMQC157_05418.1	SMSK204_05421.1	XP_016761026.1	SMTN1_05236.1	SMWI244_05407.1	SMWV2_05229.1	Core
N0.HOG0000082	OG0000068	n0	GO:0000981, GO:0005634, GO:0006357, GO:0008270	SMAB133_05433.1	SMBC01_05403.1	SMBC06_05411.1	SMBC126_05425.1	SMBC14_05405.1	SMMN14_05392.1	SMMN5_05417.1	SMMO114_05207.1	SMOH1_05240.1	SMON143_05428.1	SMOR1_05402.1	SMOR9_05388.1	SMPA19A_05502.1, SMPA19A_05213.1	SMQC157_05422.1	SMSK204_05425.1	XP_016761030.1	SMTN1_05232.1	SMWI244_05411.1	SMWV2_05225.1	Core
N0.HOG0000083	OG0000069	n0	GO:0008250, GO:0018279	SMAB133_05437.1	SMBC01_05407.1	SMBC06_05415.1	SMBC126_05429.1	SMBC14_05410.1	SMMN14_05396.1	SMMN5_05421.1	SMMO114_05203.1	SMOH1_05236.1	SMON143_05432.1	SMOR1_05406.1	SMOR9_05392.1	SMPA19A_05209.1	SMQC157_05426.1	SMSK204_05430.1	XP_016761034.1	SMTN1_05228.1, SMTN1_05226.1	SMWI244_05416.1	SMWV2_05221.1	Core					secreted
N0.HOG0000084	OG0000070	n0		SMAB133_05438.1	SMBC01_05408.1	SMBC06_05416.1	SMBC126_05430.1	SMBC14_05411.1	SMMN14_05397.1	SMMN5_05422.1	SMMO114_05202.1	SMOH1_05235.1	SMON143_05433.1	SMOR1_05407.1	SMOR9_05393.1	SMPA19A_05208.1	SMQC157_05427.1	SMSK204_05431.1	XP_016761035.1	SMTN1_05227.1, SMTN1_05225.1	SMWI244_05417.1	SMWV2_05220.1	Core
N0.HOG0000085	OG0000071	n0	GO:0000027, GO:0000055, GO:0003723, GO:0003735, GO:0005634, GO:0005737, GO:0005840, GO:0006412, GO:0008270, GO:0016567, GO:0019941, GO:0031386, GO:0031625, GO:1990904	SMAB133_05450.1	SMBC01_05421.1	SMBC06_05429.1, SMBC06_01930.1	SMBC126_05443.1	SMBC14_05424.1	SMMN14_05410.1	SMMN5_05435.1	SMMO114_05388.1	SMOH1_05415.1	SMON143_05446.1	SMOR1_05420.1	SMOR9_05406.1	SMPA19A_05392.1	SMQC157_05512.1	SMSK204_05444.1	XP_016761049.1	SMTN1_05413.1	SMWI244_05502.1	SMWV2_05406.1	Core
N0.HOG0000086	OG0000072	n0	GO:0008115, GO:0050660, GO:0051698	SMAB133_05501.1	SMBC01_05470.1	SMBC06_05478.1	SMBC126_05495.1	SMBC14_05475.1	SMMN14_05463.1	SMMN5_05487.1	SMMO114_05436.1	SMOH1_05465.1	SMON143_05497.1	SMOR1_05471.1	SMOR9_05457.1	SMPA19A_05442.1	SMQC157_05461.1	SMSK204_05495.1, SMSK204_05567.1	XP_016761099.1	SMTN1_05464.1	SMWI244_05451.1	SMWV2_05458.1	Core
N0.HOG0000087	OG0000073	n0	GO:0006886, GO:0030122, GO:0035615, GO:0072583	SMAB133_05522.1	SMBC01_05491.1	SMBC06_05499.1	SMBC126_05516.1	SMBC14_05496.1	SMMN14_05484.1	SMMN5_05508.1	SMMO114_05457.1	SMOH1_05486.1	SMON143_05518.1	SMOR1_05492.1	SMOR9_05478.1	SMPA19A_05464.1	SMQC157_05440.1	SMSK204_05516.1	XP_016765103.1, XP_016761121.1	SMTN1_05485.1	SMWI244_05430.1	SMWV2_05479.1	Core
N0.HOG0000088	OG0000074	n2	GO:0016020, GO:0022857, GO:0055085	SMAB133_09119.1				SMBC14_09115.1									SMQC157_09130.1						Accessory			MFS
N0.HOG0000089	OG0000074	n5	GO:0016020, GO:0022857, GO:0055085				SMBC126_09145.1				SMMO114_09087.1	SMOH1_09107.1	SMON143_08912.1		SMOR9_09106.1			SMSK204_09159.1	XP_016756409.1	SMTN1_09153.1			Accessory			MFS
N0.HOG0000090	OG0000074	n12	GO:0016020, GO:0022857, GO:0055085		SMBC01_09121.1	SMBC06_09133.1			SMMN14_09126.1	SMMN5_09121.1			SMON143_09172.1	SMOR1_09114.1							SMWI244_09128.1	SMWV2_09096.1	Accessory			MFS
N0.HOG0000091	OG0000075	n0	GO:0003924, GO:0005525, GO:0005737, GO:0005874, GO:0008017, GO:0016020	SMAB133_09205.1	SMBC01_09205.1	SMBC06_09217.1	SMBC126_09230.1	SMBC14_09200.1	SMMN14_09212.1	SMMN5_09218.1	SMMO114_09182.1	SMOH1_09203.1	SMON143_09268.1	SMOR1_09199.1	SMOR9_09191.1	SMPA19A_09240.1	SMQC157_09217.1	SMSK204_09243.1	XP_016756497.1	SMTN1_09248.1, SMTN1_05540.1	SMWI244_09212.1	SMWV2_09194.1	Core
N0.HOG0000092	OG0000076	n0	GO:0004674, GO:0005262, GO:0005509, GO:0006874, GO:0016020, GO:0070588, GO:0098827	SMAB133_09280.1	SMBC01_09280.1	SMBC06_09293.1	SMBC126_09330.1	SMBC14_09274.1	SMMN14_09287.1	SMMN5_09279.1	SMMO114_09244.1	SMOH1_09268.1	SMON143_09330.1	SMOR1_09273.1	SMOR9_09264.1	SMPA19A_09300.1	SMQC157_09290.1	SMSK204_09318.1	XP_016756570.1	SMTN1_09310.1	SMWI244_09285.1	SMWV2_09252.1	Core
N0.HOG0000093	OG0000077	n0		SMAB133_09313.1	SMBC01_09313.1	SMBC06_09326.1	SMBC126_09297.1	SMBC14_09307.1	SMMN14_09322.1	SMMN5_09312.1	SMMO114_09279.1	SMOH1_09302.1	SMON143_09365.1	SMOR1_09306.1	SMOR9_09298.1	SMPA19A_09334.1	SMQC157_09324.1	SMSK204_09350.1	XP_016756605.1	SMTN1_09343.1	SMWI244_09318.1	SMWV2_09287.1, SMWV2_09286.1	Core
N0.HOG0000094	OG0000078	n0		SMAB133_09491.1	SMBC01_09490.1	SMBC06_09502.1	SMBC126_09513.1	SMBC14_09484.1	SMMN14_09500.1	SMMN5_09489.1	SMMO114_09460.1	SMOH1_09784.1, SMOH1_09482.1	SMON143_09542.1	SMOR1_09485.1	SMOR9_09476.1	SMPA19A_09512.1	SMQC157_09500.1	SMSK204_09530.1	XP_016756784.1	SMTN1_09524.1	SMWI244_09498.1	SMWV2_09465.1	Core
N0.HOG0000095	OG0000079	n0	GO:0004084, GO:0005739, GO:0006551, GO:0006573, GO:0009079, GO:0009082	SMAB133_09492.1	SMBC01_09491.1	SMBC06_09503.1	SMBC126_09514.1	SMBC14_09485.1	SMMN14_09501.1	SMMN5_09490.1	SMMO114_09461.1	SMOH1_09785.1, SMOH1_09483.1	SMON143_09543.1	SMOR1_09486.1	SMOR9_09477.1	SMPA19A_09513.1	SMQC157_09501.1	SMSK204_09531.1	XP_016756785.1	SMTN1_09525.1	SMWI244_09499.1	SMWV2_09466.1	Core
N0.HOG0000096	OG0000080	n0	GO:0005634, GO:0045815, GO:0140849	SMAB133_08452.1	SMBC01_08445.1	SMBC06_08454.1	SMBC126_08472.1	SMBC14_08443.1	SMMN14_08453.1	SMMN5_08453.1	SMMO114_08408.1	SMOH1_08433.1	SMON143_08488.1	SMOR1_08441.1	SMOR9_08430.1	SMPA19A_08465.1	SMQC157_08453.1	SMSK204_08493.1, SMSK204_09837.1	XP_016758445.1	SMTN1_08481.1	SMWI244_08458.1	SMWV2_08425.1	Core
N0.HOG0000097	OG0000081	n0	GO:0016020	SMAB133_08453.1	SMBC01_08446.1	SMBC06_08455.1	SMBC126_08473.1	SMBC14_08444.1	SMMN14_08454.1	SMMN5_08454.1	SMMO114_08409.1	SMOH1_08434.1	SMON143_08489.1	SMOR1_08442.1	SMOR9_08431.1	SMPA19A_08466.1	SMQC157_08454.1	SMSK204_09836.1, SMSK204_08494.1	XP_016758446.1	SMTN1_08482.1	SMWI244_08459.1	SMWV2_08426.1	Core					secreted
N0.HOG0000098	OG0000082	n0	GO:0003735, GO:0005762	SMAB133_08454.1	SMBC01_08447.1	SMBC06_08456.1	SMBC126_08474.1	SMBC14_08445.1	SMMN14_08455.1	SMMN5_08455.1	SMMO114_08410.1	SMOH1_08435.1	SMON143_08490.1	SMOR1_08443.1	SMOR9_08432.1	SMPA19A_08467.1	SMQC157_08455.1	SMSK204_08495.1, SMSK204_09835.1	XP_016758447.1	SMTN1_08483.1	SMWI244_08460.1	SMWV2_08427.1	Core
N0.HOG0000099	OG0000083	n0	GO:0005576, GO:0046872, GO:0098552	SMAB133_08455.1	SMBC01_08448.1	SMBC06_08457.1	SMBC126_08475.1	SMBC14_08446.1	SMMN14_08456.1	SMMN5_08456.1	SMMO114_08411.1	SMOH1_08436.1	SMON143_08491.1	SMOR1_08444.1	SMOR9_08433.1	SMPA19A_08468.1	SMQC157_08456.1	SMSK204_09834.1, SMSK204_08496.1	XP_016758448.1	SMTN1_08484.1	SMWI244_08461.1	SMWV2_08428.1	Core					secreted
N0.HOG0000100	OG0000084	n0	GO:0003841, GO:0005783, GO:0006654, GO:0016020	SMAB133_08469.1	SMBC01_08462.1	SMBC06_08471.1	SMBC126_08489.1	SMBC14_08460.1	SMMN14_08470.1	SMMN5_08470.1	SMMO114_08425.1	SMOH1_08450.1	SMON143_08505.1	SMOR1_08459.1	SMOR9_08447.1	SMPA19A_09905.1, SMPA19A_08482.1	SMQC157_08470.1	SMSK204_08510.1	XP_016758462.1	SMTN1_08498.1	SMWI244_08475.1	SMWV2_08442.1	Core
N0.HOG0000101	OG0000085	n0	GO:0003735, GO:0005763, GO:0032543	SMAB133_08470.1	SMBC01_08463.1	SMBC06_08472.1	SMBC126_08490.1	SMBC14_08461.1	SMMN14_08471.1	SMMN5_08471.1	SMMO114_08426.1	SMOH1_08451.1	SMON143_08506.1	SMOR1_08460.1	SMOR9_08448.1	SMPA19A_09904.1, SMPA19A_08483.1	SMQC157_08471.1	SMSK204_08511.1	XP_016758463.1	SMTN1_08499.1	SMWI244_08476.1	SMWV2_08443.1	Core
N0.HOG0000102	OG0000086	n0	GO:0009277, GO:0016787, GO:0071966	SMAB133_08471.1	SMBC01_08464.1	SMBC06_08473.1	SMBC126_08491.1	SMBC14_08462.1	SMMN14_08472.1	SMMN5_08472.1	SMMO114_08427.1	SMOH1_08452.1	SMON143_08507.1	SMOR1_08461.1	SMOR9_08449.1	SMPA19A_09903.1, SMPA19A_08484.1	SMQC157_08472.1	SMSK204_08512.1	XP_016758464.1	SMTN1_08500.1	SMWI244_08477.1	SMWV2_08444.1	Core	GH128				secreted	Candidate effector
N0.HOG0000103	OG0000087	n0	GO:0000118, GO:0000228, GO:0000781, GO:0000785, GO:0005737, GO:0006281, GO:0006325, GO:0006355, GO:0010629, GO:0031248, GO:0042393, GO:1904949	SMAB133_08472.1	SMBC01_08465.1	SMBC06_08474.1	SMBC126_08492.1	SMBC14_08463.1	SMMN14_08473.1	SMMN5_08473.1	SMMO114_08428.1	SMOH1_08453.1	SMON143_08508.1	SMOR1_08462.1	SMOR9_08450.1	SMPA19A_09902.1, SMPA19A_08485.1	SMQC157_08473.1	SMSK204_08513.1	XP_016758465.1	SMTN1_08501.1	SMWI244_08478.1	SMWV2_08445.1	Core
N0.HOG0000104	OG0000088	n0	GO:0005744, GO:0008320, GO:0030150, GO:0030943	SMAB133_08473.1	SMBC01_08466.1	SMBC06_08475.1	SMBC126_08493.1	SMBC14_08464.1	SMMN14_08474.1	SMMN5_08474.1	SMMO114_08429.1	SMOH1_08454.1	SMON143_08509.1	SMOR1_08463.1	SMOR9_08451.1	SMPA19A_08486.1, SMPA19A_09901.1	SMQC157_08474.1	SMSK204_08514.1	XP_016758466.1	SMTN1_08502.1	SMWI244_08479.1	SMWV2_08446.1	Core
N0.HOG0000105	OG0000089	n0	GO:0005829, GO:0030488	SMAB133_08474.1	SMBC01_08467.1	SMBC06_08476.1	SMBC126_08494.1	SMBC14_08465.1	SMMN14_08475.1	SMMN5_08475.1	SMMO114_08430.1	SMOH1_08455.1	SMON143_08510.1	SMOR1_08464.1	SMOR9_08452.1	SMPA19A_09900.1, SMPA19A_08487.1	SMQC157_08475.1	SMSK204_08515.1	XP_016758467.1	SMTN1_08503.1	SMWI244_08480.1	SMWV2_08447.1	Core
N0.HOG0000106	OG0000090	n0		SMAB133_08475.1	SMBC01_08468.1	SMBC06_08477.1	SMBC126_08495.1	SMBC14_08466.1	SMMN14_08476.1	SMMN5_08476.1	SMMO114_08431.1	SMOH1_08456.1	SMON143_08511.1	SMOR1_08465.1	SMOR9_08453.1	SMPA19A_09899.1, SMPA19A_08488.1	SMQC157_08476.1	SMSK204_08516.1	XP_016758468.1	SMTN1_08504.1	SMWI244_08481.1	SMWV2_08448.1	Core					secreted
N0.HOG0000107	OG0000091	n0		SMAB133_08476.1	SMBC01_08469.1	SMBC06_08478.1	SMBC126_08496.1	SMBC14_08467.1	SMMN14_08477.1	SMMN5_08477.1	SMMO114_08432.1	SMOH1_08457.1	SMON143_08512.1	SMOR1_08466.1	SMOR9_08454.1	SMPA19A_08489.1, SMPA19A_09898.1	SMQC157_08477.1	SMSK204_08517.1	XP_016758469.1	SMTN1_08505.1	SMWI244_08482.1	SMWV2_08449.1	Core
N0.HOG0000108	OG0000092	n0		SMAB133_08477.1	SMBC01_08470.1	SMBC06_08479.1	SMBC126_08497.1	SMBC14_08468.1	SMMN14_08478.1	SMMN5_08478.1	SMMO114_08433.1	SMOH1_08458.1	SMON143_08513.1	SMOR1_08467.1	SMOR9_08455.1	SMPA19A_09897.1, SMPA19A_08490.1	SMQC157_08478.1	SMSK204_08518.1	XP_016758470.1	SMTN1_08506.1	SMWI244_08483.1	SMWV2_08450.1	Core
N0.HOG0000109	OG0000093	n0	GO:0005509, GO:0005543, GO:0005768, GO:0005886, GO:0006897, GO:0007015, GO:0030125, GO:0030276, GO:0030479	SMAB133_08478.1	SMBC01_08471.1	SMBC06_08480.1	SMBC126_08498.1	SMBC14_08469.1	SMMN14_08479.1	SMMN5_08479.1	SMMO114_08434.1	SMOH1_08459.1	SMON143_08514.1	SMOR1_08468.1	SMOR9_08456.1	SMPA19A_09896.1, SMPA19A_08491.1	SMQC157_08479.1	SMSK204_08519.1	XP_016758471.1	SMTN1_08507.1	SMWI244_08484.1	SMWV2_08451.1	Core
N0.HOG0000110	OG0000094	n0	GO:0000470, GO:0003723, GO:0022625	SMAB133_08479.1	SMBC01_08472.1	SMBC06_08481.1	SMBC126_08499.1	SMBC14_08470.1	SMMN14_08480.1	SMMN5_08480.1	SMMO114_08435.1	SMOH1_08460.1	SMON143_08515.1	SMOR1_08469.1	SMOR9_08457.1	SMPA19A_08492.1, SMPA19A_09895.1	SMQC157_08480.1	SMSK204_08520.1	XP_016758472.1	SMTN1_08508.1	SMWI244_08485.1	SMWV2_08452.1	Core
N0.HOG0000111	OG0000095	n0	GO:0035267	SMAB133_01299.1, SMAB133_03373.1	SMBC01_01300.1	SMBC06_01302.1	SMBC126_01297.1	SMBC14_01299.1	SMMN14_01296.1	SMMN5_01301.1	SMMO114_01200.1	SMOH1_01305.1	SMON143_01300.1	SMOR1_01301.1	SMOR9_01292.1	SMPA19A_01288.1	SMQC157_01301.1	SMSK204_01301.1	XP_016765632.1	SMTN1_01201.1	SMWI244_01297.1	SMWV2_01286.1	Core
N0.HOG0000112	OG0000096	n0		SMAB133_03377.1	SMBC01_03352.1	SMBC06_03353.1	SMBC126_03366.1	SMBC14_03342.1	SMMN14_03345.1	SMMN5_03362.1	SMMO114_03336.1	SMOH1_03359.1	SMON143_03361.1	SMOR1_03350.1, SMOR1_03349.1	SMOR9_03335.1	SMPA19A_03345.1	SMQC157_03356.1	SMSK204_03363.1	XP_016762735.1	SMTN1_03346.1	SMWI244_03350.1	SMWV2_03341.1	Core
N0.HOG0000113	OG0000097	n0	GO:0000272, GO:0008422, GO:0009251, GO:0030243, GO:0044042	SMAB133_03409.1	SMBC01_03384.1	SMBC06_03385.1	SMBC126_03398.1	SMBC14_03061.1, SMBC14_03374.1	SMMN14_03377.1	SMMN5_03393.1	SMMO114_03368.1	SMOH1_03392.1	SMON143_03393.1	SMOR1_03382.1	SMOR9_03367.1	SMPA19A_03377.1	SMQC157_03388.1	SMSK204_03395.1	XP_016762702.1	SMTN1_03379.1	SMWI244_03382.1	SMWV2_03373.1	Core	GH3				secreted
N0.HOG0000114	OG0000098	n0	GO:0003824, GO:0004300, GO:0005739, GO:0006635	SMAB133_09825.1, SMAB133_06922.1	SMBC01_06894.1	SMBC06_06907.1	SMBC126_06930.1	SMBC14_06901.1	SMMN14_06897.1	SMMN5_06913.1	SMMO114_06861.1	SMOH1_06886.1	SMON143_06940.1	SMOR1_06890.1	SMOR9_06883.1	SMPA19A_06925.1	SMQC157_06914.1	SMSK204_06946.1	XP_016757316.1	SMTN1_06939.1	SMWI244_06911.1	SMWV2_06893.1	Core
N0.HOG0000115	OG0000099	n0		SMAB133_06923.1, SMAB133_09824.1	SMBC01_06895.1	SMBC06_06908.1	SMBC126_06931.1	SMBC14_06902.1	SMMN14_06898.1	SMMN5_06914.1	SMMO114_06862.1	SMOH1_06887.1	SMON143_06941.1	SMOR1_06891.1	SMOR9_06884.1	SMPA19A_06926.1	SMQC157_06915.1	SMSK204_06947.1	XP_016757317.1	SMTN1_06940.1	SMWI244_06912.1	SMWV2_06894.1	Core
N0.HOG0000116	OG0000100	n0		SMAB133_08047.1	SMBC01_08041.1	SMBC06_08049.1	SMBC126_08067.1	SMBC14_08038.1	SMMN14_08050.1	SMMN5_08053.1	SMMO114_08006.1	SMOH1_08028.1	SMON143_08083.1	SMOR1_08037.1	SMOR9_08029.1	SMPA19A_08060.1	SMQC157_08050.1	SMSK204_08088.1	XP_016756860.1	SMTN1_08078.1, SMTN1_09835.1	SMWI244_08059.1	SMWV2_08027.1	Core
N0.HOG0000117	OG0000101	n0	GO:0003676, GO:0008168, GO:0032259, GO:0035657, GO:0140096	SMAB133_08048.1	SMBC01_08042.1	SMBC06_08050.1	SMBC126_08068.1	SMBC14_08039.1	SMMN14_08051.1	SMMN5_08054.1	SMMO114_08007.1	SMOH1_08029.1	SMON143_08084.1	SMOR1_08038.1	SMOR9_08030.1	SMPA19A_08061.1	SMQC157_08051.1	SMSK204_08089.1	XP_016756861.1	SMTN1_09836.1, SMTN1_08079.1	SMWI244_08060.1	SMWV2_08028.1	Core
N0.HOG0000118	OG0000102	n0		SMAB133_08075.1	SMBC01_08070.1	SMBC06_08078.1	SMBC126_08096.1	SMBC14_08066.1	SMMN14_08078.1	SMMN5_08081.1	SMMO114_08034.1	SMOH1_08056.1	SMON143_08111.1	SMOR1_08065.1	SMOR9_07895.1, SMOR9_08058.1	SMPA19A_08089.1	SMQC157_08078.1	SMSK204_08116.1	XP_016756888.1	SMTN1_08106.1	SMWI244_08089.1	SMWV2_08056.1	Core
N0.HOG0000119	OG0000103	n0		SMAB133_08274.1	SMBC01_08268.1	SMBC06_08274.1	SMBC126_08292.1	SMBC14_08265.1	SMMN14_08276.1	SMMN5_08276.1	SMMO114_08133.1	SMOH1_08257.1	SMON143_08306.1	SMOR1_08262.1	SMOR9_08254.1	SMPA19A_08188.1	SMQC157_08273.1	SMSK204_08315.1	XP_016757093.1, XP_016757094.1	SMTN1_08205.1	SMWI244_08284.1	SMWV2_08154.1	Core					secreted	Candidate effector
N0.HOG0000120	OG0000104	n0	GO:0000724, GO:0003676, GO:0005524, GO:0005634, GO:0005694, GO:0005737, GO:0006268, GO:0009378, GO:0016787, GO:0043138	SMAB133_08300.1	SMBC01_08295.1	SMBC06_08302.1	SMBC126_08321.1	SMBC14_08293.1	SMMN14_08304.1	SMMN5_08304.1	SMMO114_08338.1	SMOH1_08285.1	SMON143_08334.1	SMOR1_08290.1	SMOR9_08281.1	SMPA19A_08393.1	SMQC157_08300.1	SMSK204_08343.1	XP_016757121.1, XP_016762979.1	SMTN1_08411.1	SMWI244_08312.1	SMWV2_08358.1	Core
N0.HOG0000121	OG0000105	n0		SMAB133_08442.1	SMBC01_08434.1, SMBC01_08435.1	SMBC06_08443.1	SMBC126_08461.1	SMBC14_08432.1	SMMN14_08444.1	SMMN5_08443.1	SMMO114_08398.1	SMOH1_08424.1	SMON143_08477.1	SMOR1_08430.1	SMOR9_08419.1	SMPA19A_08453.1	SMQC157_08441.1	SMSK204_08483.1	XP_016757272.1	SMTN1_08470.1	SMWI244_08449.1	SMWV2_08416.1	Core
N0.HOG0000122	OG0000106	n0	GO:0004499, GO:0016652, GO:0050660, GO:0050661	SMAB133_09796.1, SMAB133_01818.1	SMBC01_01821.1	SMBC06_01829.1	SMBC126_01816.1	SMBC14_01816.1	SMMN14_01815.1	SMMN5_01825.1	SMMO114_01808.1	SMOH1_01825.1	SMON143_01822.1	SMOR1_01814.1	SMOR9_01814.1	SMPA19A_01803.1	SMQC157_01826.1	SMSK204_01821.1	XP_016762994.1	SMTN1_01804.1	SMWI244_01812.1	SMWV2_01808.1	Core
N0.HOG0000123	OG0000107	n0	GO:0000435, GO:0000978, GO:0000981, GO:0005634, GO:0006351, GO:0008270	SMAB133_09797.1, SMAB133_01819.1	SMBC01_01822.1	SMBC06_01830.1	SMBC126_01817.1	SMBC14_01817.1	SMMN14_01816.1	SMMN5_01826.1	SMMO114_01809.1	SMOH1_01826.1	SMON143_01823.1	SMOR1_01815.1	SMOR9_01815.1	SMPA19A_01804.1	SMQC157_01827.1	SMSK204_01822.1	XP_016762995.1	SMTN1_01805.1	SMWI244_01813.1	SMWV2_01809.1	Core
N0.HOG0000124	OG0000108	n0	GO:0016787	SMAB133_09798.1, SMAB133_01820.1	SMBC01_01823.1	SMBC06_01831.1	SMBC126_01818.1	SMBC14_01818.1	SMMN14_01817.1	SMMN5_01827.1	SMMO114_01810.1	SMOH1_01827.1	SMON143_01824.1	SMOR1_01816.1	SMOR9_01816.1	SMPA19A_01805.1	SMQC157_01828.1	SMSK204_01823.1	XP_016762996.1	SMTN1_01806.1	SMWI244_01814.1	SMWV2_01810.1	Core	GH64
N0.HOG0000125	OG0000109	n0	GO:0005634, GO:0006357, GO:0035267	SMAB133_09799.1, SMAB133_01821.1	SMBC01_01824.1	SMBC06_01832.1	SMBC126_01819.1	SMBC14_01819.1	SMMN14_01818.1	SMMN5_01828.1	SMMO114_01811.1	SMOH1_01828.1	SMON143_01825.1	SMOR1_01817.1	SMOR9_01817.1	SMPA19A_01806.1	SMQC157_01829.1	SMSK204_01824.1	XP_016762997.1	SMTN1_01807.1	SMWI244_01815.1	SMWV2_01811.1	Core
N0.HOG0000126	OG0000110	n0	GO:0003743, GO:0005216, GO:0016020, GO:0034220	SMAB133_09800.1, SMAB133_01822.1	SMBC01_01825.1	SMBC06_01833.1	SMBC126_01820.1	SMBC14_01820.1	SMMN14_01819.1	SMMN5_01829.1	SMMO114_01812.1	SMOH1_01829.1	SMON143_01826.1	SMOR1_01818.1	SMOR9_01818.1	SMPA19A_01807.1	SMQC157_01830.1	SMSK204_01825.1	XP_016762998.1	SMTN1_01808.1	SMWI244_01816.1	SMWV2_01812.1	Core
N0.HOG0000127	OG0000111	n0	GO:0016020	SMAB133_09801.1, SMAB133_01823.1	SMBC01_01826.1	SMBC06_01834.1	SMBC126_01821.1	SMBC14_01821.1	SMMN14_01820.1	SMMN5_01830.1	SMMO114_01813.1	SMOH1_01830.1	SMON143_01827.1	SMOR1_01819.1	SMOR9_01819.1	SMPA19A_01808.1	SMQC157_01831.1	SMSK204_01826.1	XP_016762999.1	SMTN1_01809.1	SMWI244_01817.1	SMWV2_01813.1	Core
N0.HOG0000128	OG0000112	n0	GO:0003725, GO:0003735, GO:0004525, GO:0005739, GO:0005840, GO:0006396	SMAB133_09802.1, SMAB133_01824.1	SMBC01_01827.1	SMBC06_01835.1	SMBC126_01822.1	SMBC14_01822.1	SMMN14_01821.1	SMMN5_01831.1	SMMO114_01814.1	SMOH1_01831.1	SMON143_01828.1	SMOR1_01820.1	SMOR9_01820.1	SMPA19A_01809.1	SMQC157_01832.1	SMSK204_01827.1	XP_016763000.1	SMTN1_01810.1	SMWI244_01818.1	SMWV2_01814.1	Core
N0.HOG0000129	OG0000113	n0	GO:0005789, GO:0006505, GO:0006888, GO:0015031, GO:0050185	SMAB133_01826.1, SMAB133_09804.1	SMBC01_01829.1	SMBC06_01837.1	SMBC126_01824.1	SMBC14_01824.1	SMMN14_01823.1	SMMN5_01833.1	SMMO114_01816.1	SMOH1_01833.1	SMON143_01830.1	SMOR1_01822.1	SMOR9_01821.1	SMPA19A_01811.1	SMQC157_01834.1	SMSK204_01829.1	XP_016763002.1	SMTN1_01812.1	SMWI244_01820.1	SMWV2_01816.1	Core
N0.HOG0000130	OG0000114	n0	GO:0003677, GO:0004386, GO:0005524, GO:0016787	SMAB133_09805.1, SMAB133_01827.1	SMBC01_01830.1	SMBC06_01838.1	SMBC126_01825.1	SMBC14_01825.1	SMMN14_01824.1	SMMN5_01834.1	SMMO114_01817.1	SMOH1_01834.1	SMON143_01831.1	SMOR1_01823.1	SMOR9_01822.1	SMPA19A_01812.1	SMQC157_01835.1	SMSK204_01830.1	XP_016763003.1	SMTN1_01813.1	SMWI244_01821.1	SMWV2_01817.1	Core
N0.HOG0000131	OG0000115	n0	GO:0000182, GO:0000500, GO:0001181, GO:0003743, GO:0006361, GO:0006413, GO:0042790	SMAB133_01828.1, SMAB133_09806.1	SMBC01_01831.1	SMBC06_01839.1	SMBC126_01826.1	SMBC14_01826.1	SMMN14_01825.1	SMMN5_01835.1	SMMO114_01818.1	SMOH1_01835.1	SMON143_01832.1	SMOR1_01824.1	SMOR9_01823.1	SMPA19A_01813.1	SMQC157_01836.1	SMSK204_01831.1	XP_016763004.1	SMTN1_01814.1	SMWI244_01822.1	SMWV2_01818.1	Core
N0.HOG0000132	OG0000116	n0		SMAB133_09807.1, SMAB133_01829.1	SMBC01_01832.1	SMBC06_01840.1	SMBC126_01827.1	SMBC14_01827.1	SMMN14_01826.1	SMMN5_01836.1	SMMO114_01819.1	SMOH1_01836.1	SMON143_01833.1	SMOR1_01825.1	SMOR9_01824.1	SMPA19A_01814.1	SMQC157_01837.1	SMSK204_01832.1	XP_016763005.1	SMTN1_01815.1	SMWI244_01823.1	SMWV2_01819.1	Core
N0.HOG0000133	OG0000117	n0	GO:0005267, GO:0015271, GO:0016020, GO:0022840, GO:0022841, GO:0022843, GO:0030322, GO:0071805	SMAB133_01888.1	SMBC01_01891.1	SMBC06_01898.1	SMBC126_01886.1	SMBC14_01884.1	SMMN14_01884.1	SMMN5_01895.1	SMMO114_01878.1	SMOH1_01896.1	SMON143_01896.1	SMOR1_01884.1	SMOR9_01883.1	SMPA19A_09867.1, SMPA19A_01874.1	SMQC157_01897.1	SMSK204_01893.1	XP_016763067.1	SMTN1_01875.1	SMWI244_01882.1	SMWV2_01878.1	Core
N0.HOG0000134	OG0000118	n0	GO:0005886, GO:0022857, GO:0055085	SMAB133_01889.1	SMBC01_01892.1	SMBC06_01899.1	SMBC126_01887.1	SMBC14_01885.1	SMMN14_01885.1	SMMN5_01896.1	SMMO114_01879.1	SMOH1_01897.1	SMON143_01897.1	SMOR1_01885.1	SMOR9_01884.1	SMPA19A_09868.1, SMPA19A_01875.1	SMQC157_01898.1	SMSK204_01894.1	XP_016763068.1	SMTN1_01876.1	SMWI244_01883.1	SMWV2_01879.1	Core
N0.HOG0000135	OG0000119	n0	GO:0012505, GO:0016020	SMAB133_01890.1	SMBC01_01893.1	SMBC06_01900.1	SMBC126_01888.1	SMBC14_01886.1	SMMN14_01886.1	SMMN5_01897.1	SMMO114_01880.1	SMOH1_01898.1	SMON143_01898.1	SMOR1_01886.1	SMOR9_01885.1	SMPA19A_01876.1, SMPA19A_09869.1	SMQC157_01899.1	SMSK204_01895.1	XP_016763069.1	SMTN1_01877.1	SMWI244_01884.1	SMWV2_01880.1	Core
N0.HOG0000136	OG0000120	n0		SMAB133_01892.1	SMBC01_01895.1	SMBC06_01902.1	SMBC126_01890.1	SMBC14_01888.1	SMMN14_01888.1	SMMN5_01899.1	SMMO114_01882.1	SMOH1_01900.1	SMON143_01900.1	SMOR1_01888.1	SMOR9_01887.1	SMPA19A_09909.1, SMPA19A_01878.1	SMQC157_01901.1	SMSK204_01897.1	XP_016763071.1	SMTN1_01879.1	SMWI244_01886.1	SMWV2_01882.1	Core
N0.HOG0000137	OG0000121	n0	GO:0008168, GO:0016874, GO:0032259	SMAB133_02137.1	SMBC01_02139.1	SMBC06_02148.1	SMBC126_02136.1	SMBC14_02131.1	SMMN14_02131.1	SMMN5_02144.1	SMMO114_02125.1	SMOH1_02201.1	SMON143_02145.1	SMOR1_02136.1	SMOR9_02130.1	SMPA19A_02128.1, SMPA19A_02126.1	SMQC157_02146.1	SMSK204_02142.1	XP_016763317.1	SMTN1_02124.1	SMWI244_02128.1	SMWV2_02125.1	Core
N0.HOG0000138	OG0000122	n0	GO:0000981, GO:0003677, GO:0005634, GO:0006351, GO:0006357, GO:0008270	SMAB133_02138.1	SMBC01_02140.1	SMBC06_02149.1	SMBC126_02137.1	SMBC14_02132.1	SMMN14_02132.1	SMMN5_02145.1	SMMO114_02126.1	SMOH1_02200.1	SMON143_02146.1	SMOR1_02137.1	SMOR9_02131.1	SMPA19A_02129.1, SMPA19A_02127.1	SMQC157_02147.1	SMSK204_02143.1	XP_016763318.1	SMTN1_02125.1	SMWI244_02129.1	SMWV2_02126.1	Core
N0.HOG0000139	OG0000123	n0	GO:0004674, GO:0005524, GO:0005634, GO:0005737, GO:0006897, GO:0007165, GO:0032436, GO:0090263	SMAB133_02212.1	SMBC01_02217.1	SMBC06_02223.1	SMBC126_02211.1	SMBC14_02208.1	SMMN14_02207.1	SMMN5_02220.1	SMMO114_02199.1	SMOH1_02129.1	SMON143_02220.1	SMOR1_02210.1	SMOR9_02208.1	SMPA19A_02202.1, SMPA19A_05499.1	SMQC157_02220.1	SMSK204_02217.1	XP_016763395.1	SMTN1_02199.1	SMWI244_02202.1	SMWV2_02199.1	Core
N0.HOG0000140	OG0000124	n0		SMAB133_02287.1	SMBC01_02291.1	SMBC06_02296.1	SMBC126_02284.1	SMBC14_02281.1	SMMN14_02281.1	SMMN5_02294.1	SMMO114_02264.1	SMOH1_02289.1, SMOH1_02288.1	SMON143_02293.1	SMOR1_02284.1	SMOR9_02281.1	SMPA19A_02268.1	SMQC157_02292.1	SMSK204_02289.1	XP_016763473.1	SMTN1_02274.1	SMWI244_02274.1	SMWV2_02264.1	Core
N0.HOG0000141	OG0000125	n0	GO:0016491, GO:0044550	SMAB133_02348.1	SMBC01_02352.1	SMBC06_02358.1	SMBC126_02346.1	SMBC14_02342.1	SMMN14_04961.1, SMMN14_02343.1	SMMN5_02356.1	SMMO114_02334.1	SMOH1_02350.1	SMON143_02355.1	SMOR1_02346.1	SMOR9_02343.1	SMPA19A_02337.1	SMQC157_02354.1	SMSK204_02350.1	XP_016763537.1	SMTN1_02336.1	SMWI244_02335.1	SMWV2_02331.1	Core
N0.HOG0000142	OG0000126	n0	GO:0000329, GO:0006914, GO:0034058	SMAB133_02398.1	SMBC01_02401.1	SMBC06_02408.1	SMBC126_02396.1	SMBC14_02392.1	SMMN14_02393.1, SMMN14_02394.1	SMMN5_02406.1	SMMO114_02488.1	SMOH1_02400.1	SMON143_02405.1	SMOR1_02396.1	SMOR9_02392.1	SMPA19A_02492.1	SMQC157_02403.1	SMSK204_02401.1	XP_016763586.1	SMTN1_02386.1	SMWI244_02385.1	SMWV2_02485.1	Core
N0.HOG0000143	OG0000127	n0		SMAB133_02491.1	SMBC01_02496.1	SMBC06_02503.1	SMBC126_02490.1	SMBC14_02487.1	SMMN14_02488.1	SMMN5_02500.1	SMMO114_02394.1	SMOH1_05626.1, SMOH1_02495.1	SMON143_02499.1	SMOR1_02491.1	SMOR9_02487.1	SMPA19A_02397.1	SMQC157_02497.1	SMSK204_02495.1	XP_016763683.1	SMTN1_02478.1	SMWI244_02479.1	SMWV2_02391.1	Core
N0.HOG0000144	OG0000128	n0	GO:0004312, GO:0004315, GO:0006633, GO:0016491, GO:0031177, GO:0044550, GO:1901336	SMAB133_02739.1	SMBC01_02749.1	SMBC06_02753.1	SMBC126_02740.1	SMBC14_02737.1	SMMN14_02736.1	SMMN5_02748.1	SMMO114_02902.1	SMOH1_02926.1	SMON143_02750.1	SMOR1_02736.1	SMOR9_02738.1	SMPA19A_02912.1	SMQC157_02744.1	SMSK204_02752.1	XP_016763936.1	SMTN1_02729.1	SMWI244_02738.1	SMWV2_02905.1	Core				PKS
N0.HOG0000145	OG0000129	n0	GO:0005096, GO:0005789, GO:0006888	SMAB133_02863.1	SMBC01_02875.1	SMBC06_02879.1	SMBC126_02867.1	SMBC14_02862.1	SMMN14_02863.1	SMMN5_02872.1	SMMO114_02777.1	SMOH1_02799.1	SMON143_02877.1	SMOR1_02866.1	SMOR9_02863.1	SMPA19A_02782.1, SMPA19A_09849.1	SMQC157_02871.1	SMSK204_02879.1	XP_016764067.1	SMTN1_02856.1	SMWI244_02863.1	SMWV2_02774.1	Core
N0.HOG0000146	OG0000130	n0	GO:0000439, GO:0003743, GO:0005675, GO:0006289, GO:0006351, GO:0006357, GO:0008270	SMAB133_02864.1	SMBC01_02876.1	SMBC06_02880.1	SMBC126_02868.1	SMBC14_02863.1	SMMN14_02864.1	SMMN5_02873.1	SMMO114_02776.1	SMOH1_02798.1	SMON143_02878.1	SMOR1_02867.1	SMOR9_02864.1	SMPA19A_02781.1, SMPA19A_09850.1	SMQC157_02872.1	SMSK204_02880.1	XP_016764068.1	SMTN1_02857.1	SMWI244_02864.1	SMWV2_02773.1	Core
N0.HOG0000147	OG0000131	n0	GO:0003924, GO:0005525, GO:0005794, GO:0006887, GO:0055037	SMAB133_02865.1	SMBC01_02877.1	SMBC06_02881.1	SMBC126_02869.1	SMBC14_02864.1	SMMN14_02865.1	SMMN5_02874.1	SMMO114_02775.1	SMOH1_02797.1	SMON143_02879.1	SMOR1_02868.1	SMOR9_02865.1	SMPA19A_02780.1, SMPA19A_09851.1	SMQC157_02873.1	SMSK204_02881.1	XP_016764069.1	SMTN1_02858.1	SMWI244_02865.1	SMWV2_02772.1	Core
N0.HOG0000148	OG0000132	n0	GO:0016491	SMAB133_02866.1	SMBC01_02878.1	SMBC06_02882.1	SMBC126_02870.1	SMBC14_02865.1	SMMN14_02866.1	SMMN5_02875.1	SMMO114_02774.1	SMOH1_02796.1	SMON143_02880.1	SMOR1_02869.1	SMOR9_02866.1	SMPA19A_02779.1, SMPA19A_09852.1	SMQC157_02874.1	SMSK204_02882.1	XP_016764070.1	SMTN1_02859.1	SMWI244_02866.1	SMWV2_02771.1	Core
N0.HOG0000149	OG0000133	n0	GO:0005739	SMAB133_02868.1	SMBC01_02879.1	SMBC06_02883.1	SMBC126_02871.1	SMBC14_02866.1	SMMN14_02867.1	SMMN5_02876.1	SMMO114_02773.1	SMOH1_02795.1	SMON143_02881.1	SMOR1_02870.1	SMOR9_02867.1	SMPA19A_02778.1, SMPA19A_09853.1	SMQC157_02875.1	SMSK204_02883.1	XP_016764071.1	SMTN1_02860.1	SMWI244_02867.1	SMWV2_02770.1	Core
N0.HOG0000150	OG0000134	n0	GO:0005794, GO:0005829, GO:0006897, GO:0008104, GO:0016020, GO:0030139, GO:0042147	SMAB133_02869.1	SMBC01_02880.1	SMBC06_02884.1	SMBC126_02872.1	SMBC14_02867.1	SMMN14_02868.1	SMMN5_02877.1	SMMO114_02772.1	SMOH1_02794.1	SMON143_02882.1	SMOR1_02871.1	SMOR9_02868.1	SMPA19A_02777.1, SMPA19A_09854.1	SMQC157_02876.1	SMSK204_02884.1	XP_016764072.1	SMTN1_02861.1	SMWI244_02868.1	SMWV2_02769.1	Core
N0.HOG0000151	OG0000135	n0		SMAB133_02870.1	SMBC01_02881.1	SMBC06_02885.1	SMBC126_02873.1	SMBC14_02868.1	SMMN14_02869.1	SMMN5_02878.1	SMMO114_02771.1	SMOH1_02793.1	SMON143_02883.1	SMOR1_02872.1	SMOR9_02869.1	SMPA19A_09855.1, SMPA19A_02776.1	SMQC157_02877.1	SMSK204_02885.1	XP_016764073.1	SMTN1_02862.1	SMWI244_02869.1	SMWV2_02768.1	Core
N0.HOG0000152	OG0000136	n0	GO:0016491, GO:0044550	SMAB133_02871.1	SMBC01_02882.1	SMBC06_02886.1	SMBC126_02874.1	SMBC14_02869.1	SMMN14_02870.1	SMMN5_02879.1	SMMO114_02770.1	SMOH1_02792.1	SMON143_02884.1	SMOR1_02873.1	SMOR9_02870.1	SMPA19A_09856.1, SMPA19A_02775.1	SMQC157_02878.1	SMSK204_02886.1	XP_016764074.1	SMTN1_02863.1	SMWI244_02870.1	SMWV2_02767.1	Core
N0.HOG0000153	OG0000137	n0	GO:0016651, GO:0070402	SMAB133_02872.1	SMBC01_02883.1	SMBC06_02887.1	SMBC126_02875.1	SMBC14_02870.1	SMMN14_02871.1	SMMN5_02880.1	SMMO114_02769.1	SMOH1_02791.1	SMON143_02885.1	SMOR1_02874.1	SMOR9_02871.1	SMPA19A_09857.1, SMPA19A_02774.1	SMQC157_02879.1	SMSK204_02887.1	XP_016764075.1	SMTN1_02864.1	SMWI244_02871.1	SMWV2_02766.1	Core
N0.HOG0000154	OG0000138	n0	GO:0010181, GO:0016491	SMAB133_02873.1	SMBC01_02884.1	SMBC06_02888.1	SMBC126_02876.1	SMBC14_02871.1	SMMN14_02872.1	SMMN5_02881.1	SMMO114_02768.1	SMOH1_02790.1	SMON143_02886.1	SMOR1_02875.1	SMOR9_02872.1	SMPA19A_09858.1, SMPA19A_02773.1	SMQC157_02880.1	SMSK204_02888.1	XP_016764076.1	SMTN1_02865.1	SMWI244_02872.1	SMWV2_02765.1	Core					secreted
N0.HOG0000155	OG0000139	n0		SMAB133_02874.1	SMBC01_02885.1	SMBC06_02889.1	SMBC126_02877.1	SMBC14_02872.1	SMMN14_02873.1	SMMN5_02882.1	SMMO114_02767.1	SMOH1_02789.1	SMON143_02887.1	SMOR1_02876.1	SMOR9_02873.1	SMPA19A_02772.1, SMPA19A_09859.1	SMQC157_02881.1	SMSK204_02889.1	XP_016764077.1	SMTN1_02866.1	SMWI244_02873.1	SMWV2_02764.1	Core
N0.HOG0000156	OG0000140	n0	GO:0019867	SMAB133_02875.1	SMBC01_02886.1	SMBC06_02890.1	SMBC126_02878.1	SMBC14_02873.1	SMMN14_02874.1	SMMN5_02883.1	SMMO114_02766.1	SMOH1_02788.1	SMON143_02888.1	SMOR1_02877.1	SMOR9_02874.1	SMPA19A_09860.1, SMPA19A_02771.1	SMQC157_02882.1	SMSK204_02890.1	XP_016764078.1	SMTN1_02867.1	SMWI244_02874.1	SMWV2_02763.1	Core
N0.HOG0000157	OG0000141	n0		SMAB133_02876.1	SMBC01_02887.1	SMBC06_02891.1	SMBC126_02879.1	SMBC14_02874.1	SMMN14_02875.1	SMMN5_02884.1	SMMO114_02765.1	SMOH1_02787.1	SMON143_02889.1	SMOR1_02878.1	SMOR9_02875.1	SMPA19A_02770.1, SMPA19A_09861.1	SMQC157_02883.1	SMSK204_02891.1	XP_016764079.1	SMTN1_02868.1	SMWI244_02875.1	SMWV2_02762.1	Core
N0.HOG0000158	OG0000142	n0	GO:0005770, GO:0032511, GO:0034424	SMAB133_02877.1	SMBC01_02888.1	SMBC06_02892.1	SMBC126_02880.1	SMBC14_02875.1	SMMN14_02876.1	SMMN5_02885.1	SMMO114_02764.1	SMOH1_02786.1	SMON143_02890.1	SMOR1_02879.1	SMOR9_02876.1	SMPA19A_09862.1, SMPA19A_02769.1	SMQC157_02884.1	SMSK204_02892.1	XP_016764080.1	SMTN1_02869.1	SMWI244_02876.1	SMWV2_02761.1	Core
N0.HOG0000159	OG0000143	n0	GO:0005634, GO:0005737, GO:0006511, GO:0010499, GO:0016787, GO:0019773, GO:0043232	SMAB133_02878.1	SMBC01_02889.1	SMBC06_02893.1	SMBC126_02881.1	SMBC14_02876.1	SMMN14_02877.1	SMMN5_02886.1	SMMO114_02763.1	SMOH1_02785.1	SMON143_02891.1	SMOR1_02880.1	SMOR9_02877.1	SMPA19A_02768.1, SMPA19A_09863.1	SMQC157_02885.1	SMSK204_02893.1	XP_016764081.1	SMTN1_02870.1	SMWI244_02877.1	SMWV2_02760.1	Core		T01A
N0.HOG0000160	OG0000144	n0	GO:0072546	SMAB133_02879.1	SMBC01_02890.1	SMBC06_02894.1	SMBC126_02882.1	SMBC14_02877.1	SMMN14_02878.1	SMMN5_02887.1	SMMO114_02762.1	SMOH1_02784.1	SMON143_02892.1	SMOR1_02881.1	SMOR9_02878.1	SMPA19A_02767.1, SMPA19A_09864.1	SMQC157_02886.1	SMSK204_02894.1	XP_016764082.1	SMTN1_02871.1	SMWI244_02878.1	SMWV2_02759.1	Core					secreted
N0.HOG0000161	OG0000145	n0		SMAB133_02880.1	SMBC01_02891.1	SMBC06_02895.1	SMBC126_02883.1	SMBC14_02878.1	SMMN14_02879.1	SMMN5_02888.1	SMMO114_02761.1	SMOH1_02783.1	SMON143_02893.1	SMOR1_02882.1	SMOR9_02879.1	SMPA19A_09865.1, SMPA19A_02766.1	SMQC157_02887.1	SMSK204_02895.1	XP_016764083.1	SMTN1_02872.1	SMWI244_02879.1	SMWV2_02758.1	Core
N0.HOG0000162	OG0000146	n0	GO:0000307, GO:0005634, GO:0016538, GO:0019901	SMAB133_02881.1	SMBC01_02892.1	SMBC06_02896.1	SMBC126_02884.1	SMBC14_02879.1	SMMN14_02880.1	SMMN5_02889.1	SMMO114_02760.1	SMOH1_02782.1	SMON143_02894.1	SMOR1_02883.1	SMOR9_02880.1	SMPA19A_02765.1, SMPA19A_09866.1	SMQC157_02888.1	SMSK204_02896.1	XP_016764084.1	SMTN1_02873.1	SMWI244_02880.1	SMWV2_02757.1	Core
N0.HOG0000163	OG0000147	n0	GO:0016614, GO:0050660	SMAB133_02955.1	SMBC01_02964.1	SMBC06_02968.1	SMBC126_02959.1	SMBC14_02950.1	SMMN14_02995.1	SMMN5_02964.1	SMMO114_02939.1	SMOH1_02963.1	SMON143_02967.1	SMOR1_02957.1	SMOR9_02952.1	SMPA19A_02950.1	SMQC157_02960.1	SMSK204_02969.1	XP_016758099.1, XP_016764160.1	SMTN1_02986.1	SMWI244_02955.1	SMWV2_02941.1	Core	AA3_2				secreted
N0.HOG0000164	OG0000148	n0		SMAB133_03013.1	SMBC01_03021.1	SMBC06_03027.1	SMBC126_03020.1, SMBC126_03019.1	SMBC14_03011.1	SMMN14_03015.1	SMMN5_03023.1	SMMO114_02998.1	SMOH1_03025.1	SMON143_03026.1	SMOR1_03017.1	SMOR9_03009.1	SMPA19A_03009.1	SMQC157_03019.1	SMSK204_03029.1	XP_016764221.1	SMTN1_03006.1	SMWI244_03016.1	SMWV2_03002.1	Core
N0.HOG0000165	OG0000149	n0		SMAB133_03108.1, SMAB133_03033.1	SMBC01_03041.1	SMBC06_03046.1	SMBC126_03041.1	SMBC14_03030.1	SMMN14_03034.1	SMMN5_03044.1	SMMO114_03018.1	SMOH1_03045.1	SMON143_03048.1	SMOR1_03037.1	SMOR9_03030.1	SMPA19A_03029.1	SMQC157_03040.1	SMSK204_03052.1	XP_016764242.1	SMTN1_03026.1	SMWI244_03037.1	SMWV2_03023.1	Core
N0.HOG0000166	OG0000150	n0	GO:0004061, GO:0019441	SMAB133_03109.1, SMAB133_03034.1	SMBC01_03042.1	SMBC06_03047.1	SMBC126_03042.1	SMBC14_03031.1	SMMN14_03035.1	SMMN5_03045.1	SMMO114_03019.1	SMOH1_03046.1	SMON143_03049.1	SMOR1_03038.1	SMOR9_03031.1	SMPA19A_03030.1	SMQC157_03041.1	SMSK204_03053.1	XP_016764243.1	SMTN1_03027.1	SMWI244_03038.1	SMWV2_03024.1	Core
N0.HOG0000167	OG0000151	n0		SMAB133_03110.1, SMAB133_03035.1	SMBC01_03043.1	SMBC06_03048.1	SMBC126_03043.1	SMBC14_03032.1	SMMN14_03036.1	SMMN5_03046.1	SMMO114_03020.1	SMOH1_03047.1	SMON143_03050.1	SMOR1_03039.1	SMOR9_03032.1	SMPA19A_03031.1	SMQC157_03042.1	SMSK204_03054.1	XP_016764244.1	SMTN1_03028.1	SMWI244_03039.1	SMWV2_03025.1	Core
N0.HOG0000168	OG0000152	n0	GO:0016020	SMAB133_03111.1, SMAB133_03036.1	SMBC01_03044.1	SMBC06_03049.1	SMBC126_03044.1	SMBC14_03033.1	SMMN14_03037.1	SMMN5_03047.1	SMMO114_03021.1	SMOH1_03048.1	SMON143_03051.1	SMOR1_03040.1	SMOR9_03033.1	SMPA19A_03032.1	SMQC157_03043.1	SMSK204_03055.1	XP_016764245.1	SMTN1_03029.1	SMWI244_03040.1	SMWV2_03026.1	Core
N0.HOG0000169	OG0000153	n0	GO:0016020, GO:0022857, GO:0055085	SMAB133_03037.1, SMAB133_03112.1	SMBC01_03046.1	SMBC06_03050.1	SMBC126_03046.1	SMBC14_03034.1	SMMN14_03039.1	SMMN5_03048.1	SMMO114_03022.1	SMOH1_03050.1	SMON143_03053.1	SMOR1_03042.1	SMOR9_03034.1	SMPA19A_03033.1	SMQC157_03045.1	SMSK204_03056.1	XP_016764247.1	SMTN1_03031.1	SMWI244_03041.1	SMWV2_03028.1	Core			MFS
N0.HOG0000170	OG0000154	n0	GO:0005739	SMAB133_03039.1, SMAB133_03114.1	SMBC01_03048.1	SMBC06_03052.1	SMBC126_03048.1	SMBC14_03036.1	SMMN14_03041.1	SMMN5_03050.1	SMMO114_03024.1	SMOH1_03052.1	SMON143_03055.1	SMOR1_03044.1	SMOR9_03036.1	SMPA19A_03035.1	SMQC157_03047.1	SMSK204_03058.1	XP_016764248.1	SMTN1_03033.1	SMWI244_03043.1	SMWV2_03030.1	Core
N0.HOG0000171	OG0000155	n0	GO:0005758, GO:0033108	SMAB133_03040.1, SMAB133_03115.1	SMBC01_03049.1	SMBC06_03053.1	SMBC126_03049.1	SMBC14_03037.1	SMMN14_03042.1	SMMN5_03051.1	SMMO114_03025.1	SMOH1_03053.1	SMON143_03056.1	SMOR1_03045.1	SMOR9_03037.1	SMPA19A_03036.1	SMQC157_03048.1	SMSK204_03059.1	XP_016764249.1	SMTN1_03034.1	SMWI244_03044.1	SMWV2_03031.1	Core
N0.HOG0000172	OG0000156	n0		SMAB133_03117.1, SMAB133_03042.1	SMBC01_03050.1	SMBC06_03054.1	SMBC126_03051.1	SMBC14_03038.1	SMMN14_03043.1	SMMN5_03053.1	SMMO114_03027.1	SMOH1_03055.1	SMON143_03057.1	SMOR1_03046.1	SMOR9_03038.1	SMPA19A_03038.1	SMQC157_03049.1	SMSK204_03061.1	XP_016764250.1	SMTN1_03035.1	SMWI244_03046.1	SMWV2_03033.1	Core
N0.HOG0000173	OG0000157	n0	GO:0004222, GO:0006508, GO:0006518, GO:0046872	SMAB133_03044.1, SMAB133_03119.1	SMBC01_03052.1	SMBC06_03056.1	SMBC126_03053.1	SMBC14_03040.1	SMMN14_03046.1	SMMN5_03054.1	SMMO114_03029.1	SMOH1_03057.1	SMON143_03059.1	SMOR1_03048.1	SMOR9_03040.1	SMPA19A_03040.1	SMQC157_03051.1	SMSK204_03063.1	XP_016764252.1	SMTN1_03037.1	SMWI244_03048.1	SMWV2_03035.1	Core		M03A			secreted
N0.HOG0000174	OG0000158	n0	GO:0006508, GO:0030246, GO:0070007	SMAB133_03045.1, SMAB133_03120.1	SMBC01_03053.1	SMBC06_03057.1	SMBC126_03054.1	SMBC14_03041.1	SMMN14_03047.1	SMMN5_03055.1	SMMO114_03030.1	SMOH1_03058.1	SMON143_03060.1	SMOR1_03049.1	SMOR9_03041.1	SMPA19A_03041.1	SMQC157_03052.1	SMSK204_03064.1	XP_016764253.1	SMTN1_03038.1	SMWI244_03049.1	SMWV2_03036.1	Core		G01			secreted
N0.HOG0000175	OG0000159	n0	GO:0016405, GO:0019748	SMAB133_03046.1, SMAB133_03121.1	SMBC01_03054.1	SMBC06_03059.1	SMBC126_03055.1	SMBC14_03042.1	SMMN14_03048.1	SMMN5_03056.1	SMMO114_03031.1	SMOH1_03059.1	SMON143_03061.1	SMOR1_03050.1	SMOR9_03042.1	SMPA19A_03042.1	SMQC157_03053.1	SMSK204_03065.1	XP_016764254.1	SMTN1_03039.1	SMWI244_03050.1	SMWV2_03037.1	Core
N0.HOG0000176	OG0000160	n0	GO:0008660, GO:0009310, GO:0019148, GO:0030170, GO:0170041, GO:1901605	SMAB133_03123.1, SMAB133_03048.1	SMBC01_03056.1	SMBC06_03060.1	SMBC126_03057.1	SMBC14_03043.1	SMMN14_03049.1	SMMN5_03058.1	SMMO114_03032.1	SMOH1_03061.1	SMON143_03062.1	SMOR1_03052.1	SMOR9_03044.1	SMPA19A_03043.1	SMQC157_03055.1	SMSK204_03067.1	XP_016764256.1	SMTN1_03040.1	SMWI244_03051.1	SMWV2_03039.1	Core
N0.HOG0000177	OG0000161	n0	GO:0005788, GO:0005789, GO:0030246, GO:0030968, GO:0030970	SMAB133_03049.1, SMAB133_03124.1	SMBC01_03057.1	SMBC06_03061.1	SMBC126_03058.1	SMBC14_03044.1	SMMN14_03050.1	SMMN5_03059.1	SMMO114_03033.1	SMOH1_03062.1	SMON143_03063.1	SMOR1_03053.1	SMOR9_03045.1	SMPA19A_03044.1	SMQC157_03056.1	SMSK204_03068.1	XP_016764257.1	SMTN1_03041.1	SMWI244_03052.1	SMWV2_03040.1	Core					secreted	Candidate effector
N0.HOG0000178	OG0000162	n0	GO:0005737, GO:0008479, GO:0046872, GO:0101030	SMAB133_03125.1, SMAB133_03050.1	SMBC01_03058.1	SMBC06_03062.1	SMBC126_03059.1	SMBC14_03045.1	SMMN14_03051.1	SMMN5_03060.1	SMMO114_03034.1	SMOH1_03063.1	SMON143_03064.1	SMOR1_03054.1	SMOR9_03046.1	SMPA19A_03045.1	SMQC157_03057.1	SMSK204_03069.1	XP_016764258.1	SMTN1_03042.1	SMWI244_03053.1	SMWV2_03041.1	Core
N0.HOG0000179	OG0000163	n0	GO:0016020	SMAB133_03126.1, SMAB133_03051.1	SMBC01_03059.1	SMBC06_03063.1	SMBC126_03060.1	SMBC14_03046.1	SMMN14_03052.1	SMMN5_03061.1	SMMO114_03035.1	SMOH1_03064.1	SMON143_03065.1	SMOR1_03055.1	SMOR9_03047.1	SMPA19A_03046.1	SMQC157_03058.1	SMSK204_03070.1	XP_016764259.1	SMTN1_03043.1	SMWI244_03054.1	SMWV2_03042.1	Core
N0.HOG0000180	OG0000164	n0	GO:0006207, GO:0016627, GO:0018580, GO:0051213	SMAB133_03052.1, SMAB133_03127.1	SMBC01_03060.1	SMBC06_03064.1	SMBC126_03061.1	SMBC14_03047.1	SMMN14_03053.1	SMMN5_03062.1	SMMO114_03036.1	SMOH1_03065.1	SMON143_03066.1	SMOR1_03056.1	SMOR9_03048.1	SMPA19A_03047.1	SMQC157_03059.1	SMSK204_03071.1	XP_016764260.1	SMTN1_03044.1	SMWI244_03055.1	SMWV2_03043.1	Core
N0.HOG0000181	OG0000165	n0	GO:0005576, GO:0030145	SMAB133_03128.1, SMAB133_03053.1	SMBC01_03061.1	SMBC06_03065.1	SMBC126_03062.1	SMBC14_03048.1	SMMN14_03054.1	SMMN5_03063.1	SMMO114_03037.1	SMOH1_03066.1	SMON143_03067.1	SMOR1_03057.1	SMOR9_03049.1	SMPA19A_03048.1	SMQC157_03060.1	SMSK204_03072.1	XP_016764261.1	SMTN1_03045.1	SMWI244_03056.1	SMWV2_03044.1	Core					secreted	Candidate effector
N0.HOG0000182	OG0000166	n0	GO:0000139, GO:0005802, GO:0006893, GO:0006895, GO:0015031, GO:0034067, GO:0061951	SMAB133_03054.1, SMAB133_03129.1	SMBC01_03062.1	SMBC06_03066.1	SMBC126_03063.1	SMBC14_03049.1	SMMN14_03055.1	SMMN5_03064.1	SMMO114_03038.1	SMOH1_03067.1	SMON143_03068.1	SMOR1_03058.1	SMOR9_03050.1	SMPA19A_03049.1	SMQC157_03061.1	SMSK204_03073.1	XP_016764262.1	SMTN1_03046.1	SMWI244_03057.1	SMWV2_03045.1	Core
N0.HOG0000183	OG0000167	n0	GO:0003676, GO:0005737, GO:0008270	SMAB133_03130.1, SMAB133_03055.1	SMBC01_03063.1	SMBC06_03067.1	SMBC126_03064.1	SMBC14_03050.1	SMMN14_03056.1	SMMN5_03065.1	SMMO114_03039.1	SMOH1_03068.1	SMON143_03069.1	SMOR1_03059.1	SMOR9_03051.1	SMPA19A_03050.1	SMQC157_03062.1	SMSK204_03074.1	XP_016764263.1	SMTN1_03047.1	SMWI244_03058.1	SMWV2_03046.1	Core
N0.HOG0000184	OG0000168	n0	GO:0000062, GO:0005634, GO:0006281, GO:0006508, GO:0008237, GO:0046872	SMAB133_03131.1, SMAB133_03056.1	SMBC01_03064.1	SMBC06_03068.1	SMBC126_03065.1	SMBC14_03051.1	SMMN14_03057.1	SMMN5_03066.1	SMMO114_03040.1	SMOH1_03069.1	SMON143_03070.1	SMOR1_03060.1	SMOR9_03052.1	SMPA19A_03051.1	SMQC157_03063.1	SMSK204_03075.1	XP_016764264.1	SMTN1_03048.1	SMWI244_03059.1	SMWV2_03047.1	Core		M80
N0.HOG0000185	OG0000169	n0	GO:0003729	SMAB133_03058.1, SMAB133_03133.1	SMBC01_03066.1	SMBC06_03070.1	SMBC126_03067.1	SMBC14_03053.1	SMMN14_03059.1	SMMN5_03068.1	SMMO114_03042.1	SMOH1_03071.1	SMON143_03072.1	SMOR1_03062.1	SMOR9_03054.1	SMPA19A_03053.1	SMQC157_03065.1	SMSK204_03077.1	XP_016764266.1	SMTN1_03050.1	SMWI244_03061.1	SMWV2_03049.1	Core
N0.HOG0000186	OG0000170	n0	GO:0000981, GO:0001216, GO:0005634, GO:0006357, GO:0008270, GO:0045893	SMAB133_03070.1	SMBC01_03077.1	SMBC06_03082.1	SMBC126_03078.1	SMBC14_03066.1	SMMN14_03071.1	SMMN5_03080.1	SMMO114_03054.1	SMOH1_03083.1	SMON143_03084.1	SMOR1_03074.1	SMOR9_03066.1	SMPA19A_03065.1	SMQC157_03076.1	SMSK204_03089.1	XP_016764278.1	SMTN1_03062.1	SMWI244_03073.1	SMWV2_03061.1, SMWV2_05371.1	Core
N0.HOG0000187	OG0000171	n0	GO:0005739, GO:0016740	SMAB133_07524.1	SMBC01_07506.1	SMBC06_07519.1	SMBC126_07536.1	SMBC14_07513.1	SMMN14_07512.1	SMMN5_07524.1	SMMO114_07475.1	SMOH1_07497.1	SMON143_07552.1	SMOR1_07505.1	SMOR9_07495.1	SMPA19A_07535.1	SMQC157_07520.1	SMSK204_07557.1	XP_016758349.1	SMTN1_07552.1	SMWI244_07527.1	SMWV2_06252.1, SMWV2_07497.1	Core
N0.HOG0000188	OG0000172	n0		SMAB133_07575.1	SMBC01_07556.1	SMBC06_07568.1	SMBC126_07588.1	SMBC14_07562.1	SMMN14_07564.1	SMMN5_07575.1	SMMO114_07526.1	SMOH1_07549.1	SMON143_07603.1	SMOR1_07555.1	SMOR9_07545.1	SMPA19A_09848.1, SMPA19A_07586.1	SMQC157_07570.1	SMSK204_07608.1	XP_016758296.1	SMTN1_07601.1	SMWI244_07576.1	SMWV2_07547.1	Core
N0.HOG0000189	OG0000173	n0	GO:0005634, GO:0006355	SMAB133_07576.1	SMBC01_07557.1	SMBC06_07569.1	SMBC126_07589.1	SMBC14_07563.1	SMMN14_07565.1	SMMN5_07576.1	SMMO114_07527.1	SMOH1_07550.1	SMON143_07604.1	SMOR1_07556.1	SMOR9_07546.1	SMPA19A_07587.1, SMPA19A_09847.1	SMQC157_07571.1	SMSK204_07609.1	XP_016758295.1	SMTN1_07602.1	SMWI244_07577.1	SMWV2_07548.1	Core
N0.HOG0000190	OG0000174	n0	GO:0005634, GO:0005737, GO:0019774, GO:0043232, GO:0043248, GO:0043632, GO:0051603	SMAB133_07577.1	SMBC01_07558.1	SMBC06_07570.1	SMBC126_07590.1	SMBC14_07564.1	SMMN14_07566.1	SMMN5_07577.1	SMMO114_07528.1	SMOH1_07551.1	SMON143_07605.1	SMOR1_07557.1	SMOR9_07547.1	SMPA19A_09846.1, SMPA19A_07588.1	SMQC157_07572.1	SMSK204_07610.1	XP_016758293.1	SMTN1_07603.1	SMWI244_07578.1	SMWV2_07549.1	Core		T01A
N0.HOG0000191	OG0000175	n0		SMAB133_07578.1	SMBC01_07559.1	SMBC06_07571.1	SMBC126_07591.1	SMBC14_07565.1	SMMN14_07567.1	SMMN5_07578.1	SMMO114_07529.1	SMOH1_07552.1	SMON143_07606.1	SMOR1_07558.1	SMOR9_07548.1	SMPA19A_07589.1, SMPA19A_09845.1	SMQC157_07573.1	SMSK204_07611.1	XP_016758294.1	SMTN1_07604.1	SMWI244_07579.1	SMWV2_07550.1	Core
N0.HOG0000192	OG0000176	n0	GO:0016020	SMAB133_07579.1	SMBC01_07560.1	SMBC06_07572.1	SMBC126_07592.1	SMBC14_07566.1	SMMN14_07568.1	SMMN5_07579.1	SMMO114_07530.1	SMOH1_07553.1	SMON143_07607.1	SMOR1_07559.1	SMOR9_07549.1	SMPA19A_07590.1, SMPA19A_09844.1	SMQC157_07574.1	SMSK204_07612.1	XP_016758292.1	SMTN1_07605.1	SMWI244_07580.1	SMWV2_07551.1	Core					secreted
N0.HOG0000193	OG0000177	n0	GO:0004784, GO:0019430, GO:0046872	SMAB133_07580.1	SMBC01_07561.1	SMBC06_07573.1	SMBC126_07593.1	SMBC14_07567.1	SMMN14_07569.1	SMMN5_07580.1	SMMO114_07531.1	SMOH1_07554.1	SMON143_07608.1	SMOR1_07560.1	SMOR9_07550.1	SMPA19A_09843.1, SMPA19A_07591.1	SMQC157_07575.1	SMSK204_07613.1	XP_016758291.1	SMTN1_07606.1	SMWI244_07581.1	SMWV2_07552.1	Core
N0.HOG0000194	OG0000178	n0	GO:0005524, GO:0005832, GO:0006457, GO:0016887, GO:0051082, GO:0140662	SMAB133_07583.1	SMBC01_07564.1	SMBC06_07576.1	SMBC126_07595.1	SMBC14_07570.1	SMMN14_07572.1	SMMN5_07583.1	SMMO114_07534.1	SMOH1_07557.1	SMON143_07611.1	SMOR1_07563.1	SMOR9_07553.1	SMPA19A_07594.1, SMPA19A_09840.1	SMQC157_07578.1	SMSK204_07616.1	XP_016758288.1	SMTN1_07609.1	SMWI244_07584.1	SMWV2_07555.1	Core
N0.HOG0000195	OG0000179	n0		SMAB133_07585.1	SMBC01_07566.1	SMBC06_07578.1	SMBC126_07597.1	SMBC14_07572.1	SMMN14_07574.1	SMMN5_07585.1	SMMO114_07536.1	SMOH1_07559.1	SMON143_07613.1	SMOR1_07565.1	SMOR9_07555.1	SMPA19A_07595.1, SMPA19A_09838.1	SMQC157_07580.1	SMSK204_07618.1	XP_016758286.1	SMTN1_07611.1	SMWI244_07586.1	SMWV2_07557.1	Core
N0.HOG0000196	OG0000180	n0	GO:0016301, GO:0016773, GO:0016812, GO:0140096	SMAB133_07669.1	SMBC01_07650.1	SMBC06_07663.1	SMBC126_07681.1	SMBC14_07656.1	SMMN14_07661.1	SMMN5_07670.1	SMMO114_07788.1	SMOH1_07809.1	SMON143_07696.1	SMOR1_07650.1	SMOR9_07639.1	SMPA19A_07842.1	SMQC157_07664.1	SMSK204_07701.1	XP_016758197.1	SMTN1_07695.1	SMWI244_07671.1	SMWV2_07641.1	Core
N0.HOG0000197	OG0000181	n0		SMAB133_07671.1	SMBC01_07652.1	SMBC06_07665.1	SMBC126_07683.1	SMBC14_07658.1	SMMN14_07663.1	SMMN5_07671.1	SMMO114_07786.1	SMOH1_07807.1	SMON143_07698.1	SMOR1_07652.1, SMOR1_07653.1	SMOR9_07641.1	SMPA19A_07840.1	SMQC157_07666.1	SMSK204_07703.1	XP_016758198.1	SMTN1_07696.1	SMWI244_07673.1	SMWV2_07643.1	Core
N0.HOG0000198	OG0000182	n0		SMAB133_07915.1	SMBC01_07904.1	SMBC06_07912.1	SMBC126_07929.1, SMBC126_07930.1	SMBC14_07904.1	SMMN14_07912.1	SMMN5_07919.1	SMMO114_07870.1	SMOH1_07891.1	SMON143_07945.1	SMOR1_07899.1	SMOR9_07890.1	SMPA19A_07924.1	SMQC157_07915.1	SMSK204_07951.1	XP_016757934.1	SMTN1_07944.1	SMWI244_07921.1	SMWV2_07890.1	Core
N0.HOG0000199	OG0000183	n0		SMAB133_07977.1	SMBC01_07970.1	SMBC06_07977.1	SMBC126_07996.1	SMBC14_07968.1	SMMN14_07976.1	SMMN5_07983.1	SMMO114_07932.1	SMOH1_07957.1	SMON143_08011.1	SMOR1_07964.1	SMOR9_07959.1	SMPA19A_07988.1	SMQC157_07979.1	SMSK204_08016.1	XP_016757866.1	SMTN1_08007.1	SMWI244_07986.1	SMWV2_07954.1	Core
N0.HOG0000200	OG0000184	n0	GO:0005886, GO:0006673, GO:0015205, GO:0015853, GO:0015854, GO:0070917, GO:1904823	SMAB133_09516.1	SMBC01_09515.1	SMBC06_09527.1	SMBC126_09537.1	SMBC14_09509.1	SMMN14_09526.1	SMMN5_09514.1	SMMO114_09485.1	SMOH1_09507.1	SMON143_09566.1	SMOR1_09510.1	SMOR9_09501.1	SMPA19A_09537.1, SMPA19A_05506.1	SMQC157_09524.1	SMSK204_09556.1	XP_016756336.1	SMTN1_09548.1	SMWI244_09523.1	SMWV2_09489.1	Core
N0.HOG0000201	OG0000185	n0		SMAB133_09518.1	SMBC01_09517.1	SMBC06_09529.1	SMBC126_09539.1	SMBC14_09511.1	SMMN14_09528.1	SMMN5_09516.1	SMMO114_09487.1	SMOH1_09509.1	SMON143_09568.1	SMOR1_09512.1	SMOR9_09503.1	SMPA19A_09539.1, SMPA19A_05508.1	SMQC157_09526.1	SMSK204_09558.1	XP_016756335.1	SMTN1_09550.1	SMWI244_09525.1	SMWV2_09491.1	Core
N0.HOG0000202	OG0000186	n0	GO:0003735, GO:0005763, GO:0006412	SMAB133_09519.1	SMBC01_09518.1	SMBC06_09530.1	SMBC126_09540.1	SMBC14_09512.1	SMMN14_09529.1	SMMN5_09517.1	SMMO114_09488.1	SMOH1_09510.1	SMON143_09569.1	SMOR1_09513.1	SMOR9_09504.1	SMPA19A_05507.1, SMPA19A_09540.1	SMQC157_09527.1	SMSK204_09559.1	XP_016756333.1	SMTN1_09551.1	SMWI244_09526.1	SMWV2_09492.1	Core
N0.HOG0000203	OG0000187	n0		SMAB133_09826.1, SMAB133_09661.1	SMBC01_09660.1	SMBC06_09673.1	SMBC126_09684.1	SMBC14_09654.1	SMMN14_09675.1	SMMN5_09658.1	SMMO114_09633.1	SMOH1_09653.1	SMON143_09712.1	SMOR1_09653.1	SMOR9_09646.1	SMPA19A_09682.1	SMQC157_09669.1	SMSK204_09703.1	XP_016756183.1	SMTN1_09696.1	SMWI244_09670.1	SMWV2_09634.1	Core
N0.HOG0000204	OG0000188	n0	GO:0000139, GO:0005198, GO:0005783, GO:0005793, GO:0006886, GO:0006888, GO:0006891, GO:0009306, GO:0030126	SMAB133_09662.1, SMAB133_09827.1	SMBC01_09661.1	SMBC06_09674.1	SMBC126_09685.1	SMBC14_09655.1	SMMN14_09676.1	SMMN5_09659.1	SMMO114_09634.1	SMOH1_09654.1	SMON143_09713.1	SMOR1_09654.1	SMOR9_09647.1	SMPA19A_09683.1	SMQC157_09670.1	SMSK204_09704.1	XP_016756182.1	SMTN1_09697.1	SMWI244_09671.1	SMWV2_09635.1	Core
N0.HOG0000205	OG0000189	n0	GO:0003779, GO:0005737, GO:0006457, GO:0030036, GO:0031683, GO:0045944, GO:0051726, GO:1903645	SMAB133_09663.1, SMAB133_09828.1	SMBC01_09662.1	SMBC06_09675.1	SMBC126_09686.1	SMBC14_09656.1	SMMN14_09677.1	SMMN5_09660.1	SMMO114_09635.1	SMOH1_09655.1	SMON143_09714.1	SMOR1_09655.1	SMOR9_09648.1	SMPA19A_09684.1	SMQC157_09671.1	SMSK204_09705.1	XP_016756181.1	SMTN1_09698.1	SMWI244_09672.1	SMWV2_09636.1	Core
N0.HOG0000206	OG0000190	n0	GO:0005743, GO:0032979	SMAB133_09664.1, SMAB133_09829.1	SMBC01_09663.1	SMBC06_09676.1	SMBC126_09687.1	SMBC14_09657.1	SMMN14_09678.1	SMMN5_09661.1	SMMO114_09636.1	SMOH1_09656.1	SMON143_09715.1	SMOR1_09656.1	SMOR9_09649.1	SMPA19A_09685.1	SMQC157_09672.1	SMSK204_09706.1	XP_016756180.1	SMTN1_09699.1	SMWI244_09673.1	SMWV2_09637.1	Core
N0.HOG0000207	OG0000191	n0	GO:0016020, GO:0022857, GO:0055085	SMAB133_09665.1, SMAB133_09830.1	SMBC01_09664.1	SMBC06_09677.1	SMBC126_09688.1	SMBC14_09658.1	SMMN14_09679.1	SMMN5_09662.1	SMMO114_09637.1	SMOH1_09657.1	SMON143_09716.1	SMOR1_09657.1	SMOR9_09650.1	SMPA19A_09686.1	SMQC157_09673.1	SMSK204_09707.1	XP_016756179.1	SMTN1_09700.1	SMWI244_09674.1	SMWV2_09638.1	Core			MFS
N0.HOG0000208	OG0000192	n0	GO:0004311, GO:0016020, GO:0016117, GO:0016120, GO:0016767, GO:0016872, GO:0045436, GO:0046905	SMAB133_09832.1, SMAB133_09667.1	SMBC01_09666.1	SMBC06_09679.1	SMBC126_09690.1	SMBC14_09659.1	SMMN14_09680.1	SMMN5_09664.1	SMMO114_09639.1	SMOH1_09658.1	SMON143_09718.1	SMOR1_09659.1	SMOR9_09652.1	SMPA19A_09687.1	SMQC157_09675.1	SMSK204_09709.1	XP_016756177.1	SMTN1_09702.1	SMWI244_09675.1	SMWV2_09640.1	Core				Terpene
N0.HOG0000209	OG0000193	n0	GO:0016020, GO:0016117, GO:0016627	SMAB133_09833.1, SMAB133_09668.1	SMBC01_09667.1	SMBC06_09680.1	SMBC126_09691.1	SMBC14_09660.1	SMMN14_09681.1	SMMN5_09665.1	SMMO114_09640.1	SMOH1_09659.1	SMON143_09719.1	SMOR1_09660.1	SMOR9_09653.1	SMPA19A_09688.1	SMQC157_09676.1	SMSK204_09710.1	XP_016756176.1	SMTN1_09703.1	SMWI244_09676.1	SMWV2_09641.1	Core
N0.HOG0000210	OG0000194	n0	GO:0016121, GO:0016702, GO:0046872	SMAB133_09834.1, SMAB133_09669.1	SMBC01_09668.1	SMBC06_09681.1	SMBC126_09692.1	SMBC14_09661.1	SMMN14_09682.1	SMMN5_09666.1	SMMO114_09641.1	SMOH1_09660.1	SMON143_09720.1	SMOR1_09661.1	SMOR9_09654.1	SMPA19A_09689.1	SMQC157_09677.1	SMSK204_09711.1	XP_016756175.1	SMTN1_09704.1	SMWI244_09677.1	SMWV2_09642.1	Core
N0.HOG0000211	OG0000195	n0	GO:0005216, GO:0005783, GO:0007602, GO:0009881, GO:0016020, GO:0034220, GO:0071944	SMAB133_09671.1, SMAB133_09835.1	SMBC01_09669.1	SMBC06_09682.1	SMBC126_09694.1	SMBC14_09662.1	SMMN14_09684.1	SMMN5_09668.1	SMMO114_09647.1	SMOH1_09662.1	SMON143_09727.1	SMOR1_09662.1	SMOR9_09655.1	SMPA19A_09695.1	SMQC157_09679.1	SMSK204_09713.1	XP_016756173.1	SMTN1_09709.1	SMWI244_09679.1	SMWV2_09647.1	Core
N0.HOG0000212	OG0000196	n0	GO:0016020, GO:0022857, GO:0055085	SMAB133_09677.1	SMBC01_09675.1	SMBC06_09689.1	SMBC126_09700.1	SMBC14_09669.1	SMMN14_09690.1	SMMN5_09675.1	SMMO114_09650.1	SMOH1_09668.1	SMON143_09730.1	SMOR1_09668.1	SMOR9_09661.1	SMPA19A_09698.1	SMQC157_09685.1	SMSK204_09720.1	XP_016756165.1, XP_016761963.1	SMTN1_09712.1	SMWI244_09686.1	SMWV2_09650.1	Core			MFS
N0.HOG0000213	OG0000197	n0	GO:0005576, GO:0046872, GO:0098552	SMAB133_09760.1	SMBC01_09758.1	SMBC06_09773.1	SMBC126_09781.1	SMBC14_09751.1	SMMN14_09772.1	SMMN5_09785.1	SMMO114_09744.1	SMOH1_09761.1	SMON143_09811.1	SMOR1_09751.1	SMOR9_09743.1	SMPA19A_05525.1, SMPA19A_09788.1	SMQC157_09778.1	SMSK204_09802.1	XP_016756081.1	SMTN1_09805.1	SMWI244_09767.1	SMWV2_09743.1	Core					secreted	Candidate effector
N0.HOG0000214	OG0000198	n2	GO:0004674, GO:0005524, GO:0005634, GO:0044773								SMMO114_00001.1							SMSK204_00001.1					Accessory
N0.HOG0000215	OG0000198	n4	GO:0004672, GO:0004674, GO:0005524, GO:0005634, GO:0044773		SMBC01_00001.1	SMBC06_00001.1		SMBC14_00001.1		SMMN5_00001.1			SMON143_00001.1	SMOR1_00001.1	SMOR9_00001.1		SMQC157_00001.1					SMWV2_00001.1	Accessory
N0.HOG0000216	OG0000198	n12	GO:0004672, GO:0004674, GO:0005524, GO:0005634, GO:0044773						SMMN14_00002.1			SMOH1_00007.1	SMON143_05392.1			SMPA19A_00001.1			XP_016764322.1	SMTN1_00001.1	SMWI244_00001.1		Accessory
N0.HOG0000217	OG0000198	n18	GO:0004674, GO:0005524, GO:0005634, GO:0044773	SMAB133_00001.1			SMBC126_00001.1																Accessory
N0.HOG0000218	OG0000199	n0	GO:0000272, GO:0005576, GO:0009251, GO:0009986, GO:0044042, GO:0046557, GO:0071555	SMAB133_00009.1	SMBC01_00008.1	SMBC06_00008.1	SMBC126_00008.1	SMBC14_00008.1	SMMN14_00009.1	SMMN5_00008.1	SMMO114_00008.1	SMOH1_00014.1	SMON143_00008.1	SMOR1_00008.1	SMOR9_00008.1	SMPA19A_09920.1	SMQC157_00008.1	SMSK204_00008.1	XP_016764328.1	SMTN1_00007.1	SMWI244_00008.1	SMWV2_00008.1	Core	GH5_49
N0.HOG0000219	OG0000200	n0	GO:0003676, GO:0005737, GO:0006388, GO:0016874, GO:0019005, GO:0031146	SMAB133_00010.1	SMBC01_00009.1	SMBC06_00009.1	SMBC126_00009.1	SMBC14_00009.1	SMMN14_00010.1	SMMN5_00009.1	SMMO114_00009.1	SMOH1_00015.1	SMON143_00009.1	SMOR1_00009.1	SMOR9_00009.1	SMPA19A_00009.1, SMPA19A_09911.1	SMQC157_00009.1	SMSK204_00009.1	XP_016764330.1	SMTN1_00008.1	SMWI244_00009.1	SMWV2_00009.1	Core
N0.HOG0000220	OG0000201	n0	GO:0006307, GO:0008198, GO:0051747	SMAB133_00107.1	SMBC01_00106.1	SMBC06_00108.1	SMBC126_00107.1	SMBC14_00109.1	SMMN14_00108.1	SMMN5_00107.1	SMMO114_00106.1	SMOH1_00113.1	SMON143_00109.1	SMOR1_00108.1, SMOR1_00107.1	SMOR9_00106.1	SMPA19A_00106.1	SMQC157_00107.1	SMSK204_00107.1	XP_016764430.1	SMTN1_00105.1	SMWI244_00106.1	SMWV2_00108.1	Core
N0.HOG0000221	OG0000202	n0	GO:0000049, GO:0004826, GO:0005524, GO:0005759, GO:0006432, GO:0070127	SMAB133_00169.1	SMBC01_00168.1	SMBC06_00168.1	SMBC126_00167.1	SMBC14_00171.1	SMMN14_00170.1	SMMN5_00172.1	SMMO114_00166.1	SMOH1_00175.1, SMOH1_00001.1	SMON143_00173.1	SMOR1_00169.1	SMOR9_00167.1	SMPA19A_00168.1	SMQC157_00170.1	SMSK204_00171.1	XP_016764494.1	SMTN1_00171.1	SMWI244_00166.1	SMWV2_00170.1	Core
N0.HOG0000222	OG0000203	n0	GO:0005310, GO:0005743, GO:0006835, GO:0055085	SMAB133_00171.1	SMBC01_00170.1	SMBC06_00170.1	SMBC126_00169.1	SMBC14_00173.1	SMMN14_00172.1	SMMN5_00173.1	SMMO114_00168.1	SMOH1_00002.1, SMOH1_00176.1	SMON143_00174.1	SMOR1_00171.1	SMOR9_00169.1	SMPA19A_00169.1	SMQC157_00172.1	SMSK204_00173.1	XP_016764495.1	SMTN1_00170.1	SMWI244_00168.1	SMWV2_00172.1	Core
N0.HOG0000223	OG0000204	n0	GO:0000324, GO:0005048, GO:0005506, GO:0005784, GO:0006614, GO:0006620, GO:0008320, GO:0015031, GO:0016226, GO:0036503, GO:0042626, GO:0043022, GO:0046907, GO:0051536, GO:0055085, GO:1904680	SMAB133_00172.1	SMBC01_00171.1	SMBC06_00171.1	SMBC126_00170.1	SMBC14_00174.1	SMMN14_00173.1	SMMN5_00174.1	SMMO114_00169.1	SMOH1_00177.1, SMOH1_00003.1	SMON143_00175.1	SMOR1_00172.1	SMOR9_00170.1	SMPA19A_00170.1	SMQC157_00173.1	SMSK204_00174.1	XP_016764497.1	SMTN1_00169.1	SMWI244_00169.1	SMWV2_00173.1	Core
N0.HOG0000224	OG0000205	n0	GO:0000774, GO:0001405, GO:0006457, GO:0030150, GO:0042803, GO:0051082, GO:0051087	SMAB133_00174.1	SMBC01_00173.1	SMBC06_00173.1	SMBC126_00172.1	SMBC14_00176.1	SMMN14_00175.1	SMMN5_00176.1	SMMO114_00171.1	SMOH1_00006.1, SMOH1_00179.1	SMON143_00177.1	SMOR1_00174.1	SMOR9_00172.1	SMPA19A_00172.1	SMQC157_00175.1	SMSK204_00176.1	XP_016764499.1	SMTN1_00167.1	SMWI244_00171.1	SMWV2_00175.1	Core
N0.HOG0000225	OG0000206	n0	GO:0004806, GO:0006641, GO:0016020, GO:0016042	SMAB133_09795.1, SMAB133_00222.1	SMBC01_00221.1	SMBC06_00222.1	SMBC126_00219.1	SMBC14_00223.1	SMMN14_00221.1	SMMN5_00222.1	SMMO114_00269.1	SMOH1_00226.1	SMON143_00226.1	SMOR1_00221.1	SMOR9_00220.1	SMPA19A_00219.1	SMQC157_00222.1	SMSK204_00222.1	XP_016764544.1	SMTN1_00218.1	SMWI244_00217.1	SMWV2_00222.1	Core
N0.HOG0000226	OG0000207	n0	GO:0015297, GO:0016020, GO:1902600	SMAB133_09794.1, SMAB133_00223.1	SMBC01_00222.1	SMBC06_00223.1	SMBC126_00220.1	SMBC14_00224.1	SMMN14_00222.1	SMMN5_00223.1	SMMO114_00268.1	SMOH1_00227.1	SMON143_00227.1	SMOR1_00222.1	SMOR9_00221.1	SMPA19A_00220.1	SMQC157_00223.1	SMSK204_00223.1	XP_016764545.1	SMTN1_00219.1	SMWI244_00218.1	SMWV2_00223.1	Core
N0.HOG0000227	OG0000208	n0	GO:0000082, GO:0000159, GO:0003755, GO:0005634, GO:0005737, GO:0006357, GO:0007052, GO:0008160	SMAB133_09793.1, SMAB133_00224.1	SMBC01_00223.1	SMBC06_00224.1	SMBC126_00221.1	SMBC14_00225.1	SMMN14_00223.1	SMMN5_00224.1	SMMO114_00267.1	SMOH1_00228.1	SMON143_00228.1	SMOR1_00223.1	SMOR9_00222.1	SMPA19A_00221.1	SMQC157_00224.1	SMSK204_00224.1	XP_016764547.1	SMTN1_00220.1	SMWI244_00219.1	SMWV2_00224.1	Core
N0.HOG0000228	OG0000209	n2	GO:0043386								SMMO114_00627.1	SMOH1_00639.1											Accessory
N0.HOG0000229	OG0000209	n4	GO:0043386		SMBC01_00561.1		SMBC126_00557.1		SMMN14_00561.1	SMMN5_00562.1			SMON143_00636.1				SMQC157_00564.1			SMTN1_00628.1	SMWI244_00559.1	SMWV2_00631.1	Accessory
N0.HOG0000230	OG0000209	n12	GO:0043386	SMAB133_00564.1		SMBC06_00565.1		SMBC14_00561.1					SMON143_05795.1	SMOR1_00561.1	SMOR9_00558.1			SMSK204_00567.1	XP_016764892.1				Accessory
N0.HOG0000231	OG0000210	n0	GO:0016020, GO:0043386	SMAB133_00618.1	SMBC01_00613.1	SMBC06_00617.1	SMBC126_00610.1	SMBC14_00613.1	SMMN14_00614.1	SMMN5_00615.1	SMMO114_00574.1	SMOH1_00586.1	SMON143_00585.1	SMOR1_00614.1	SMOR9_00610.1	SMPA19A_00578.1	SMQC157_00619.1, SMQC157_00618.1	SMSK204_00620.1	XP_016764946.1	SMTN1_00575.1	SMWI244_00612.1	SMWV2_00578.1	Core
N0.HOG0000232	OG0000211	n0		SMAB133_00701.1	SMBC01_00699.1	SMBC06_00700.1	SMBC126_00695.1	SMBC14_00696.1	SMMN14_00698.1	SMMN5_08730.1	SMMO114_00692.1	SMOH1_00706.1	SMON143_00702.1	SMOR1_00699.1	SMOR9_00694.1	SMPA19A_00695.1	SMQC157_00703.1	SMSK204_00703.1	XP_016765032.1	SMTN1_00694.1	SMWI244_00697.1	SMWV2_00695.1	Core					secreted	Candidate effector
N0.HOG0000233	OG0000212	n0	GO:0005680, GO:0010997, GO:0031145, GO:0097027, GO:1905786, GO:1990757	SMAB133_00716.1	SMBC01_00714.1	SMBC06_00715.1	SMBC126_00710.1	SMBC14_00711.1	SMMN14_00713.1	SMMN5_00714.1	SMMO114_00707.1	SMOH1_00721.1	SMON143_00717.1	SMOR1_00714.1	SMOR9_00709.1	SMPA19A_00711.1	SMQC157_00718.1	SMSK204_00719.1	XP_016765048.1	SMTN1_00709.1	SMWI244_00712.1	SMWV2_00710.1	Core
N0.HOG0000234	OG0000213	n0		SMAB133_01025.1	SMBC01_01028.1	SMBC06_01026.1	SMBC126_01026.1	SMBC14_01024.1	SMMN14_01024.1	SMMN5_01026.1	SMMO114_01017.1	SMOH1_01033.1	SMON143_01026.1	SMOR1_01028.1	SMOR9_01020.1	SMPA19A_01020.1	SMQC157_01030.1	SMSK204_01031.1	XP_016765356.1, XP_016765357.1	SMTN1_01018.1	SMWI244_01025.1	SMWV2_01018.1	Core
N0.HOG0000235	OG0000214	n0	GO:0000462, GO:0003735, GO:0006412, GO:0022627	SMAB133_01240.1	SMBC01_01242.1	SMBC06_01245.1	SMBC126_01239.1	SMBC14_01242.1	SMMN14_01238.1	SMMN5_01241.1	SMMO114_01258.1	SMOH1_01248.1	SMON143_01242.1	SMOR1_01243.1	SMOR9_01235.1	SMPA19A_01231.1, SMPA19A_09919.1	SMQC157_01243.1	SMSK204_01243.1	XP_016765572.1	SMTN1_01257.1	SMWI244_01239.1	SMWV2_01229.1	Core
N0.HOG0000236	OG0000215	n0	GO:0005634, GO:0006307, GO:0006355	SMAB133_01242.1	SMBC01_01244.1	SMBC06_01247.1	SMBC126_01241.1	SMBC14_01244.1	SMMN14_01240.1	SMMN5_01243.1	SMMO114_01256.1	SMOH1_01250.1	SMON143_01244.1	SMOR1_01245.1	SMOR9_01237.1	SMPA19A_01233.1, SMPA19A_09917.1	SMQC157_01245.1	SMSK204_01245.1	XP_016765573.1	SMTN1_01255.1	SMWI244_01241.1	SMWV2_01231.1	Core					secreted	Candidate effector
N0.HOG0000237	OG0000216	n0	GO:0006890, GO:0016020	SMAB133_01243.1	SMBC01_01245.1	SMBC06_01248.1	SMBC126_01242.1	SMBC14_01245.1	SMMN14_01241.1	SMMN5_01244.1	SMMO114_01255.1	SMOH1_01251.1	SMON143_01245.1	SMOR1_01246.1	SMOR9_01238.1	SMPA19A_01234.1, SMPA19A_09916.1	SMQC157_01246.1	SMSK204_01246.1	XP_016765574.1	SMTN1_01254.1	SMWI244_01242.1	SMWV2_01232.1	Core
N0.HOG0000238	OG0000217	n0	GO:0003735, GO:0005739, GO:0005840, GO:1990904	SMAB133_01244.1	SMBC01_01246.1	SMBC06_01249.1	SMBC126_01243.1	SMBC14_01246.1	SMMN14_01242.1	SMMN5_01245.1	SMMO114_01254.1	SMOH1_01252.1	SMON143_01246.1	SMOR1_01247.1	SMOR9_01239.1	SMPA19A_01235.1, SMPA19A_09915.1	SMQC157_01247.1	SMSK204_01247.1	XP_016765575.1	SMTN1_01253.1	SMWI244_01243.1	SMWV2_01233.1	Core
N0.HOG0000239	OG0000218	n0	GO:0003735, GO:0005762	SMAB133_01245.1	SMBC01_01247.1	SMBC06_01250.1	SMBC126_01244.1	SMBC14_01247.1	SMMN14_01243.1	SMMN5_01246.1	SMMO114_01253.1	SMOH1_01253.1	SMON143_01247.1	SMOR1_01248.1	SMOR9_01240.1	SMPA19A_01236.1, SMPA19A_09914.1	SMQC157_01248.1	SMSK204_01248.1	XP_016765576.1	SMTN1_01252.1	SMWI244_01244.1	SMWV2_01234.1	Core
N0.HOG0000240	OG0000219	n0	GO:0015297, GO:0016020, GO:0042910, GO:1990961	SMAB133_01246.1	SMBC01_01248.1	SMBC06_01251.1	SMBC126_01245.1	SMBC14_01248.1	SMMN14_01244.1	SMMN5_01247.1	SMMO114_01252.1	SMOH1_01254.1	SMON143_01248.1	SMOR1_01249.1	SMOR9_01241.1	SMPA19A_01237.1, SMPA19A_09913.1	SMQC157_01249.1	SMSK204_01249.1	XP_016765577.1	SMTN1_01251.1	SMWI244_01245.1	SMWV2_01235.1	Core
N0.HOG0000241	OG0000220	n0	GO:0008783, GO:0033389, GO:0046872	SMAB133_01247.1	SMBC01_01249.1	SMBC06_01252.1	SMBC126_01246.1	SMBC14_01249.1	SMMN14_01245.1	SMMN5_01248.1	SMMO114_01251.1	SMOH1_01255.1	SMON143_01249.1	SMOR1_01250.1	SMOR9_01242.1	SMPA19A_01238.1, SMPA19A_09912.1	SMQC157_01250.1	SMSK204_01250.1	XP_016765578.1	SMTN1_01250.1	SMWI244_01246.1	SMWV2_01236.1	Core					secreted	Candidate effector
N0.HOG0000242	OG0000221	n2	GO:0005737, GO:0016491		SMBC01_01552.1	SMBC06_01554.1						SMOH1_01556.1		SMOR1_01553.1	SMOR9_01544.1							SMWV2_01534.1	Accessory
N0.HOG0000243	OG0000221	n8	GO:0005737, GO:0016491	SMAB133_01549.1				SMBC14_01548.1		SMMN5_01553.1	SMMO114_01536.1		SMON143_01552.1					SMSK204_01549.1	XP_016765882.1	SMTN1_01536.1			Accessory
N0.HOG0000244	OG0000221	n15	GO:0005737, GO:0016491, GO:0016706				SMBC126_01549.1		SMMN14_01547.1				SMON143_08913.1				SMQC157_01552.1				SMWI244_01545.1		Accessory
N0.HOG0000245	OG0000222	n0	GO:0000981, GO:0006357, GO:0008270, GO:0016709, GO:0071949	SMAB133_01633.1	SMBC01_01635.1	SMBC06_01638.1	SMBC126_01632.1	SMBC14_01632.1	SMMN14_01628.1	SMMN5_01638.1	SMMO114_01617.1	SMOH1_01637.1	SMON143_01632.1	SMOR1_01635.1	SMOR9_01627.1	SMPA19A_01620.1	SMQC157_01635.1	SMSK204_01633.1	XP_016765963.1	SMTN1_01617.1, SMTN1_09830.1	SMWI244_01626.1	SMWV2_01617.1	Core
N0.HOG0000246	OG0000223	n0		SMAB133_01634.1	SMBC01_01636.1	SMBC06_01639.1	SMBC126_01633.1	SMBC14_01633.1	SMMN14_01629.1	SMMN5_01639.1	SMMO114_01618.1	SMOH1_01638.1	SMON143_01633.1	SMOR1_01636.1	SMOR9_01628.1	SMPA19A_01621.1	SMQC157_01636.1	SMSK204_01634.1	XP_016765964.1	SMTN1_01618.1, SMTN1_09829.1	SMWI244_01627.1	SMWV2_01618.1	Core
N0.HOG0000247	OG0000224	n0	GO:0016020	SMAB133_01635.1	SMBC01_01637.1	SMBC06_01640.1	SMBC126_01634.1	SMBC14_01634.1	SMMN14_01630.1	SMMN5_01640.1	SMMO114_01619.1	SMOH1_01639.1	SMON143_01634.1	SMOR1_01637.1	SMOR9_01629.1	SMPA19A_01622.1	SMQC157_01637.1	SMSK204_01635.1	XP_016765965.1	SMTN1_09828.1, SMTN1_01619.1	SMWI244_01628.1	SMWV2_01619.1	Core					secreted
N0.HOG0000248	OG0000225	n0		SMAB133_06286.1	SMBC01_06260.1	SMBC06_09809.1, SMBC06_06268.1	SMBC126_06295.1	SMBC14_06265.1	SMMN14_06261.1	SMMN5_06281.1	SMMO114_06231.1	SMOH1_06260.1	SMON143_06301.1	SMOR1_06258.1	SMOR9_06247.1	SMPA19A_06292.1	SMQC157_06283.1	SMSK204_06303.1	XP_016759723.1	SMTN1_06306.1	SMWI244_06276.1	SMWV2_06256.1	Core
N0.HOG0000249	OG0000226	n0	GO:0000139, GO:0016192	SMAB133_06287.1	SMBC01_06261.1	SMBC06_06269.1, SMBC06_09810.1	SMBC126_06296.1	SMBC14_06266.1	SMMN14_06262.1	SMMN5_06282.1	SMMO114_06232.1	SMOH1_06261.1	SMON143_06302.1	SMOR1_06259.1	SMOR9_06248.1	SMPA19A_06293.1	SMQC157_06284.1	SMSK204_06304.1	XP_016759722.1	SMTN1_06307.1	SMWI244_06277.1	SMWV2_06257.1	Core
N0.HOG0000250	OG0000227	n0		SMAB133_06288.1	SMBC01_06262.1	SMBC06_06270.1, SMBC06_09811.1	SMBC126_06297.1	SMBC14_06267.1	SMMN14_06263.1	SMMN5_06283.1	SMMO114_06233.1	SMOH1_06262.1	SMON143_06303.1	SMOR1_06260.1	SMOR9_06249.1	SMPA19A_06294.1	SMQC157_06285.1	SMSK204_06305.1	XP_016759721.1	SMTN1_06308.1	SMWI244_06278.1	SMWV2_06258.1	Core
N0.HOG0000251	OG0000228	n0	GO:0016020	SMAB133_06289.1	SMBC01_06263.1	SMBC06_06271.1, SMBC06_09812.1	SMBC126_06298.1	SMBC14_06268.1	SMMN14_06264.1	SMMN5_06284.1	SMMO114_06234.1	SMOH1_06263.1	SMON143_06304.1	SMOR1_06261.1	SMOR9_06250.1	SMPA19A_06295.1	SMQC157_06286.1	SMSK204_06306.1	XP_016759720.1	SMTN1_06309.1	SMWI244_06279.1	SMWV2_06259.1	Core
N0.HOG0000252	OG0000229	n0	GO:0016740	SMAB133_06290.1	SMBC01_06264.1	SMBC06_06272.1, SMBC06_09813.1	SMBC126_06299.1	SMBC14_06269.1	SMMN14_06265.1	SMMN5_06285.1	SMMO114_06235.1	SMOH1_06264.1	SMON143_06305.1	SMOR1_06262.1	SMOR9_06251.1	SMPA19A_06296.1	SMQC157_06287.1	SMSK204_06307.1	XP_016759719.1	SMTN1_06310.1	SMWI244_06280.1	SMWV2_06260.1	Core
N0.HOG0000253	OG0000230	n0		SMAB133_06291.1	SMBC01_06265.1	SMBC06_06273.1, SMBC06_09814.1	SMBC126_06300.1	SMBC14_06270.1	SMMN14_06266.1	SMMN5_06286.1	SMMO114_06236.1	SMOH1_06265.1	SMON143_06306.1	SMOR1_06263.1	SMOR9_06252.1	SMPA19A_06297.1	SMQC157_06288.1	SMSK204_06308.1	XP_016759718.1	SMTN1_06311.1	SMWI244_06281.1	SMWV2_06261.1	Core
N0.HOG0000254	OG0000231	n0	GO:0005741, GO:0045040	SMAB133_06292.1	SMBC01_06266.1	SMBC06_06274.1, SMBC06_09815.1	SMBC126_06301.1	SMBC14_06271.1	SMMN14_06267.1	SMMN5_06287.1	SMMO114_06237.1	SMOH1_06266.1	SMON143_06307.1	SMOR1_06264.1	SMOR9_06253.1	SMPA19A_06298.1	SMQC157_06289.1	SMSK204_06309.1	XP_016759716.1	SMTN1_06312.1	SMWI244_06282.1	SMWV2_06262.1	Core
N0.HOG0000255	OG0000232	n0	GO:0004672, GO:0004674, GO:0005524, GO:0005634, GO:0005737, GO:0044773	SMAB133_06293.1	SMBC01_06267.1	SMBC06_06275.1, SMBC06_09816.1	SMBC126_06302.1	SMBC14_06272.1	SMMN14_06268.1	SMMN5_06288.1	SMMO114_06238.1	SMOH1_06267.1	SMON143_06308.1	SMOR1_06265.1	SMOR9_06254.1	SMPA19A_06299.1	SMQC157_06290.1	SMSK204_06310.1	XP_016759717.1	SMTN1_06313.1	SMWI244_06283.1	SMWV2_06263.1	Core
N0.HOG0000256	OG0000233	n0	GO:0005737, GO:0016740, GO:0016874, GO:0031177, GO:0043041, GO:0044550	SMAB133_06294.1	SMBC01_06268.1	SMBC06_09817.1, SMBC06_06276.1	SMBC126_06303.1	SMBC14_06273.1	SMMN14_06269.1	SMMN5_06289.1	SMMO114_06239.1	SMOH1_06268.1	SMON143_06309.1	SMOR1_06266.1	SMOR9_06255.1	SMPA19A_06300.1	SMQC157_06291.1	SMSK204_06311.1	XP_016759715.1	SMTN1_06314.1	SMWI244_06284.1	SMWV2_06264.1	Core				NRPS
N0.HOG0000257	OG0000234	n0	GO:0017171	SMAB133_06453.1	SMBC01_06424.1	SMBC06_06435.1	SMBC126_06462.1	SMBC14_06430.1	SMMN14_06424.1	SMMN5_06448.1	SMMO114_06312.1	SMOH1_06344.1	SMON143_06468.1	SMOR1_06423.1	SMOR9_06413.1	SMPA19A_06375.1	SMQC157_06448.1	SMSK204_06470.1	XP_016759549.1	SMTN1_06390.1	SMWI244_06439.1, SMWI244_06438.1	SMWV2_06421.1	Core		S09X
N0.HOG0000258	OG0000235	n0		SMAB133_06464.1	SMBC01_06435.1	SMBC06_06446.1	SMBC126_06472.1	SMBC14_06441.1	SMMN14_06435.1	SMMN5_06459.1	SMMO114_06483.1	SMOH1_06514.1	SMON143_06479.1	SMOR1_06434.1	SMOR9_06424.1	SMPA19A_06546.1	SMQC157_06459.1	SMSK204_06480.1	XP_016759538.1	SMTN1_06562.1, SMTN1_05527.1	SMWI244_06450.1	SMWV2_06432.1	Core
N0.HOG0000259	OG0000236	n0	GO:0000781, GO:0004672, GO:0004674, GO:0004713, GO:0005516, GO:0005524, GO:0005634, GO:0007165, GO:0044773	SMAB133_06568.1	SMBC01_06539.1	SMBC06_06551.1	SMBC126_06578.1	SMBC14_06547.1	SMMN14_06538.1	SMMN5_06561.1	SMMO114_06604.1	SMOH1_06635.1	SMON143_06585.1	SMOR1_06538.1	SMOR9_06528.1	SMPA19A_06667.1, SMPA19A_05496.1	SMQC157_06563.1	SMSK204_06586.1	XP_016759430.1	SMTN1_06683.1	SMWI244_06554.1	SMWV2_06536.1	Core
N0.HOG0000260	OG0000237	n0		SMAB133_06624.1, SMAB133_09836.1	SMBC01_06594.1	SMBC06_06607.1	SMBC126_06634.1	SMBC14_06602.1	SMMN14_06594.1	SMMN5_06616.1	SMMO114_06549.1	SMOH1_06580.1	SMON143_06640.1	SMOR1_06594.1	SMOR9_06584.1	SMPA19A_06612.1	SMQC157_06618.1	SMSK204_06643.1	XP_016759375.1	SMTN1_06628.1	SMWI244_06610.1	SMWV2_06591.1	Core
N0.HOG0000261	OG0000238	n0	GO:0006882, GO:0009744, GO:0016020, GO:0038023, GO:0046872	SMAB133_09837.1, SMAB133_06625.1	SMBC01_06595.1	SMBC06_06608.1	SMBC126_06635.1	SMBC14_06603.1	SMMN14_06595.1	SMMN5_06617.1	SMMO114_06548.1	SMOH1_06579.1	SMON143_06641.1	SMOR1_06595.1	SMOR9_06585.1	SMPA19A_06611.1	SMQC157_06619.1	SMSK204_06644.1	XP_016759374.1	SMTN1_06627.1	SMWI244_06611.1	SMWV2_06592.1	Core
N0.HOG0000262	OG0000239	n0	GO:0016020, GO:0046872	SMAB133_09838.1, SMAB133_06626.1	SMBC01_06596.1	SMBC06_06609.1	SMBC126_06636.1	SMBC14_06604.1	SMMN14_06596.1	SMMN5_06618.1	SMMO114_06547.1	SMOH1_06578.1	SMON143_06642.1	SMOR1_06596.1	SMOR9_06586.1	SMPA19A_06610.1	SMQC157_06620.1	SMSK204_06645.1	XP_016759373.1	SMTN1_06626.1	SMWI244_06612.1	SMWV2_06593.1	Core
N0.HOG0000263	OG0000240	n0	GO:0003677	SMAB133_06684.1	SMBC01_06654.1	SMBC06_06667.1	SMBC126_06694.1	SMBC14_06663.1	SMMN14_06654.1	SMMN5_06676.1	SMMO114_06620.1	SMOH1_06651.1	SMON143_06700.1	SMOR1_06654.1, SMOR1_09813.1	SMOR9_06644.1	SMPA19A_06683.1	SMQC157_06678.1	SMSK204_06705.1	XP_016759312.1	SMTN1_06699.1	SMWI244_06670.1	SMWV2_06653.1	Core
N0.HOG0000264	OG0000241	n0	GO:0003855, GO:0008652, GO:0009073, GO:0009423, GO:0019630, GO:0046279, GO:0072329	SMAB133_06685.1	SMBC01_06655.1	SMBC06_06668.1	SMBC126_06695.1	SMBC14_06664.1	SMMN14_06655.1	SMMN5_06677.1	SMMO114_06621.1	SMOH1_06652.1	SMON143_06701.1	SMOR1_09812.1, SMOR1_06655.1	SMOR9_06645.1	SMPA19A_06684.1	SMQC157_06679.1	SMSK204_06706.1	XP_016759311.1	SMTN1_06700.1	SMWI244_06671.1	SMWV2_06654.1	Core
N0.HOG0000265	OG0000242	n0	GO:0003855, GO:0008199, GO:0009116, GO:0009712, GO:0018576, GO:0019630, GO:0042537, GO:0046189, GO:0072330	SMAB133_06686.1	SMBC01_06656.1	SMBC06_06669.1	SMBC126_06696.1	SMBC14_06665.1	SMMN14_06656.1	SMMN5_06678.1	SMMO114_06622.1	SMOH1_06653.1	SMON143_06702.1	SMOR1_09811.1, SMOR1_06656.1	SMOR9_06646.1	SMPA19A_06685.1	SMQC157_06680.1	SMSK204_06707.1	XP_016759310.1	SMTN1_06701.1	SMWI244_06672.1	SMWV2_06655.1	Core
N0.HOG0000266	OG0000243	n0	GO:0006020, GO:0006021, GO:0007165, GO:0008934, GO:0046173, GO:0046854, GO:0046872, GO:0052832, GO:0052833	SMAB133_06687.1	SMBC01_06657.1	SMBC06_06670.1	SMBC126_06697.1	SMBC14_06666.1	SMMN14_06657.1	SMMN5_06679.1	SMMO114_06623.1	SMOH1_06654.1	SMON143_06703.1	SMOR1_06657.1, SMOR1_09810.1	SMOR9_06647.1	SMPA19A_06686.1	SMQC157_06681.1	SMSK204_06708.1	XP_016759308.1	SMTN1_06702.1	SMWI244_06673.1	SMWV2_06656.1	Core
N0.HOG0000267	OG0000244	n0	GO:0009423, GO:0019632	SMAB133_06688.1	SMBC01_06658.1	SMBC06_06671.1	SMBC126_06698.1	SMBC14_06667.1	SMMN14_06658.1	SMMN5_06680.1	SMMO114_06624.1	SMOH1_06655.1	SMON143_06704.1	SMOR1_06658.1, SMOR1_09809.1	SMOR9_06648.1	SMPA19A_06687.1	SMQC157_06682.1	SMSK204_06709.1	XP_016759309.1	SMTN1_06703.1	SMWI244_06674.1	SMWV2_06657.1	Core
N0.HOG0000268	OG0000245	n0	GO:0005351, GO:0016020, GO:0019630, GO:0034219, GO:1902600	SMAB133_06689.1	SMBC01_06659.1	SMBC06_06672.1	SMBC126_06699.1	SMBC14_06668.1	SMMN14_06659.1	SMMN5_06681.1	SMMO114_06625.1	SMOH1_06656.1	SMON143_06705.1	SMOR1_06659.1, SMOR1_09808.1	SMOR9_06649.1	SMPA19A_06688.1	SMQC157_06683.1	SMSK204_06710.1	XP_016759307.1	SMTN1_06704.1	SMWI244_06675.1	SMWV2_06658.1	Core			MFS
N0.HOG0000269	OG0000246	n0	GO:0016853	SMAB133_06690.1	SMBC01_06660.1	SMBC06_06673.1	SMBC126_06700.1	SMBC14_06669.1	SMMN14_06660.1	SMMN5_06682.1	SMMO114_06626.1	SMOH1_06657.1	SMON143_06706.1	SMOR1_09807.1, SMOR1_06660.1	SMOR9_06650.1	SMPA19A_06689.1	SMQC157_06684.1	SMSK204_06711.1	XP_016759306.1	SMTN1_06705.1	SMWI244_06676.1	SMWV2_06659.1	Core
N0.HOG0000270	OG0000247	n0	GO:0003855, GO:0003866, GO:0009423	SMAB133_06691.1	SMBC01_06661.1	SMBC06_06674.1	SMBC126_06701.1	SMBC14_06670.1	SMMN14_06661.1	SMMN5_06683.1	SMMO114_06627.1	SMOH1_06658.1	SMON143_06707.1	SMOR1_06661.1, SMOR1_09806.1	SMOR9_06651.1	SMPA19A_06690.1	SMQC157_06685.1	SMSK204_06712.1	XP_016759305.1	SMTN1_06706.1	SMWI244_06677.1	SMWV2_06660.1	Core
N0.HOG0000271	OG0000248	n0	GO:0000981, GO:0003677, GO:0005634, GO:0006351, GO:0008270, GO:0045944	SMAB133_06692.1	SMBC01_06662.1	SMBC06_06675.1	SMBC126_06702.1	SMBC14_06671.1	SMMN14_06662.1	SMMN5_06684.1	SMMO114_06628.1	SMOH1_06659.1	SMON143_06708.1	SMOR1_09805.1, SMOR1_06662.1	SMOR9_06652.1	SMPA19A_06691.1	SMQC157_06686.1	SMSK204_06713.1	XP_016759304.1	SMTN1_06707.1	SMWI244_06678.1	SMWV2_06661.1	Core
N0.HOG0000272	OG0000249	n0	GO:0004497, GO:0005509, GO:0016020	SMAB133_06693.1	SMBC01_06663.1	SMBC06_06676.1	SMBC126_06703.1	SMBC14_06672.1	SMMN14_06663.1	SMMN5_06685.1	SMMO114_06629.1	SMOH1_06660.1	SMON143_06709.1	SMOR1_09804.1, SMOR1_06663.1	SMOR9_06653.1	SMPA19A_06692.1	SMQC157_06687.1	SMSK204_06714.1	XP_016759303.1	SMTN1_06708.1	SMWI244_06679.1	SMWV2_06662.1	Core
N0.HOG0000273	OG0000250	n0	GO:0015179, GO:0016020, GO:1902475	SMAB133_06694.1	SMBC01_06664.1	SMBC06_06677.1	SMBC126_06704.1	SMBC14_06673.1	SMMN14_06664.1	SMMN5_06686.1	SMMO114_06630.1	SMOH1_06661.1	SMON143_06710.1	SMOR1_06664.1, SMOR1_09803.1	SMOR9_06654.1	SMPA19A_06693.1	SMQC157_06688.1	SMSK204_06715.1	XP_016759302.1	SMTN1_06709.1	SMWI244_06680.1	SMWV2_06663.1	Core
N0.HOG0000274	OG0000251	n0		SMAB133_06695.1	SMBC01_06665.1	SMBC06_06678.1	SMBC126_06705.1	SMBC14_06674.1	SMMN14_06665.1	SMMN5_06687.1	SMMO114_06631.1	SMOH1_06662.1	SMON143_06711.1	SMOR1_06665.1, SMOR1_09802.1	SMOR9_06655.1	SMPA19A_06694.1	SMQC157_06689.1	SMSK204_06716.1	XP_016759301.1	SMTN1_06710.1	SMWI244_06681.1	SMWV2_06664.1	Core
N0.HOG0000275	OG0000252	n0	GO:0004342, GO:0005975, GO:0006044, GO:0006979, GO:0008448, GO:0016020, GO:0016773, GO:0046872, GO:0047419, GO:0098869, GO:0140096	SMAB133_06697.1	SMBC01_06667.1	SMBC06_06680.1	SMBC126_06707.1	SMBC14_06676.1	SMMN14_06667.1	SMMN5_06689.1	SMMO114_06633.1	SMOH1_06664.1	SMON143_06713.1	SMOR1_06667.1, SMOR1_09799.1	SMOR9_06657.1	SMPA19A_06696.1	SMQC157_06691.1	SMSK204_06718.1	XP_016759299.1	SMTN1_06712.1	SMWI244_06683.1	SMWV2_06666.1	Core
N0.HOG0000276	OG0000253	n0	GO:0006044, GO:0008448, GO:0046872, GO:0047419, GO:1901072	SMAB133_06698.1	SMBC01_06668.1	SMBC06_06681.1	SMBC126_06708.1	SMBC14_06677.1	SMMN14_06668.1	SMMN5_06690.1	SMMO114_06634.1	SMOH1_06665.1	SMON143_06714.1	SMOR1_09798.1, SMOR1_06668.1	SMOR9_06658.1	SMPA19A_06697.1	SMQC157_06692.1	SMSK204_06719.1	XP_016759298.1	SMTN1_06713.1	SMWI244_06684.1	SMWV2_06667.1	Core	CE9	M38
N0.HOG0000277	OG0000254	n0	GO:0003700, GO:0004553, GO:0005975, GO:0006355, GO:0009254, GO:0016747	SMAB133_06699.1	SMBC01_06669.1	SMBC06_06682.1	SMBC126_06709.1	SMBC14_06678.1	SMMN14_06669.1	SMMN5_06691.1	SMMO114_06635.1	SMOH1_06666.1	SMON143_06715.1	SMOR1_06669.1, SMOR1_09797.1	SMOR9_06659.1	SMPA19A_06698.1	SMQC157_06693.1	SMSK204_06720.1	XP_016759297.1	SMTN1_06714.1	SMWI244_06685.1	SMWV2_06668.1	Core	GH3
N0.HOG0000278	OG0000255	n0		SMAB133_06870.1	SMBC01_06842.1	SMBC06_06856.1	SMBC126_06879.1	SMBC14_06848.1	SMMN14_06841.1	SMMN5_06860.1	SMMO114_06808.1	SMOH1_06836.1	SMON143_06889.1	SMOR1_06839.1	SMOR9_06833.1	SMPA19A_06869.1	SMQC157_06862.1	SMSK204_06893.1	XP_016759121.1, XP_016761048.1	SMTN1_06887.1	SMWI244_06859.1	SMWV2_06841.1	Core
N0.HOG0000279	OG0000256	n0	GO:0000978, GO:0000981, GO:0005634, GO:0006357	SMAB133_05778.1	SMBC01_05748.1	SMBC06_05755.1	SMBC126_05784.1	SMBC14_05753.1	SMMN14_05753.1	SMMN5_05776.1	SMMO114_05722.1	SMOH1_05751.1	SMON143_05784.1	SMOR1_05747.1	SMOR9_05734.1	SMPA19A_05789.1, SMPA19A_05790.1	SMQC157_05772.1	SMSK204_05786.1	XP_016760247.1	SMTN1_05795.1	SMWI244_05768.1	SMWV2_05744.1	Core
N0.HOG0000280	OG0000257	n0		SMAB133_05795.1	SMBC01_05764.1	SMBC06_05771.1	SMBC126_05801.1	SMBC14_05769.1	SMMN14_05769.1	SMMN5_05792.1	SMMO114_05738.1	SMOH1_05767.1	SMON143_05804.1	SMOR1_05763.1	SMOR9_05750.1	SMPA19A_05806.1	SMQC157_05789.1	SMSK204_05803.1	XP_016760228.1, XP_016760229.1	SMTN1_05811.1	SMWI244_05785.1	SMWV2_05760.1	Core
N0.HOG0000281	OG0000258	n0	GO:0004674, GO:0005524, GO:0005634, GO:0005737, GO:0006974, GO:0034599, GO:0035556, GO:0045930, GO:0071470, GO:1901988, GO:1903047	SMAB133_05886.1	SMBC01_05855.1	SMBC06_05863.1	SMBC126_05894.1	SMBC14_05861.1	SMMN14_05859.1	SMMN5_05884.1	SMMO114_05829.1	SMOH1_05858.1	SMON143_05896.1	SMOR1_09819.1, SMOR1_05855.1	SMOR9_05842.1	SMPA19A_05898.1	SMQC157_05882.1	SMSK204_05895.1	XP_016760138.1	SMTN1_05903.1	SMWI244_05876.1	SMWV2_05853.1	Core
N0.HOG0000282	OG0000259	n0	GO:0004497, GO:0005506, GO:0016020, GO:0016705, GO:0020037	SMAB133_05887.1	SMBC01_05856.1	SMBC06_05864.1	SMBC126_05895.1	SMBC14_05862.1	SMMN14_05860.1	SMMN5_05885.1	SMMO114_05830.1	SMOH1_05859.1	SMON143_05897.1	SMOR1_05856.1, SMOR1_09820.1	SMOR9_05843.1	SMPA19A_05899.1	SMQC157_05883.1	SMSK204_05896.1	XP_016760137.1	SMTN1_05904.1	SMWI244_05877.1	SMWV2_05854.1	Core
N0.HOG0000283	OG0000260	n0	GO:0004175, GO:0005739, GO:0005829, GO:0008237, GO:0043171, GO:0046872, GO:0051603	SMAB133_05888.1	SMBC01_05857.1	SMBC06_05865.1	SMBC126_05896.1	SMBC14_05863.1	SMMN14_05861.1	SMMN5_05886.1	SMMO114_05831.1	SMOH1_05860.1	SMON143_05898.1	SMOR1_09821.1, SMOR1_05857.1	SMOR9_05844.1	SMPA19A_05900.1	SMQC157_05884.1	SMSK204_05897.1	XP_016760136.1	SMTN1_05905.1	SMWI244_05878.1	SMWV2_05855.1	Core		M16A
N0.HOG0000284	OG0000261	n0	GO:0008418, GO:0030163, GO:0036211, GO:0070773	SMAB133_05889.1	SMBC01_05858.1	SMBC06_05866.1	SMBC126_05897.1	SMBC14_05864.1	SMMN14_05862.1	SMMN5_05887.1	SMMO114_05832.1	SMOH1_05861.1	SMON143_05899.1	SMOR1_05858.1, SMOR1_09822.1	SMOR9_05845.1	SMPA19A_05901.1	SMQC157_05885.1	SMSK204_05898.1	XP_016760135.1	SMTN1_05906.1	SMWI244_05879.1	SMWV2_05856.1	Core
N0.HOG0000285	OG0000262	n0	GO:0004674, GO:0005524, GO:0005737, GO:0035556	SMAB133_05890.1	SMBC01_05859.1	SMBC06_05867.1	SMBC126_05898.1	SMBC14_05865.1	SMMN14_05863.1	SMMN5_05888.1	SMMO114_05833.1	SMOH1_05862.1	SMON143_05900.1	SMOR1_09823.1, SMOR1_05859.1	SMOR9_05846.1	SMPA19A_05902.1	SMQC157_05886.1	SMSK204_05899.1	XP_016760134.1	SMTN1_05907.1	SMWI244_05880.1	SMWV2_05857.1	Core
N0.HOG0000286	OG0000263	n0	GO:0005768, GO:0006886, GO:0007032, GO:0007033, GO:0016192, GO:0030674, GO:0030897, GO:0032940, GO:0046872, GO:0048284, GO:0140056	SMAB133_05892.1	SMBC01_05861.1	SMBC06_05869.1	SMBC126_05900.1	SMBC14_05867.1	SMMN14_05865.1	SMMN5_05890.1	SMMO114_05834.1	SMOH1_05864.1	SMON143_05902.1	SMOR1_09825.1, SMOR1_05861.1	SMOR9_05848.1	SMPA19A_05904.1	SMQC157_05888.1	SMSK204_05901.1	XP_016760132.1	SMTN1_05909.1	SMWI244_05882.1	SMWV2_05859.1	Core
N0.HOG0000287	OG0000264	n0	GO:0005351, GO:0015793, GO:0016020, GO:1902600	SMAB133_05893.1	SMBC01_05863.1	SMBC06_05870.1	SMBC126_05901.1	SMBC14_05868.1	SMMN14_05867.1	SMMN5_05891.1	SMMO114_05835.1	SMOH1_05865.1	SMON143_05904.1	SMOR1_05862.1, SMOR1_09826.1	SMOR9_05849.1	SMPA19A_05905.1	SMQC157_05889.1	SMSK204_05902.1	XP_016760130.1	SMTN1_05910.1	SMWI244_05883.1	SMWV2_05861.1	Core			MFS
N0.HOG0000288	OG0000265	n0	GO:0005739, GO:0005783, GO:0016020, GO:0045047	SMAB133_05894.1	SMBC01_05864.1	SMBC06_05871.1	SMBC126_05902.1	SMBC14_05869.1	SMMN14_05868.1	SMMN5_05892.1	SMMO114_05836.1	SMOH1_05866.1	SMON143_05905.1	SMOR1_09827.1, SMOR1_05863.1	SMOR9_05850.1	SMPA19A_05906.1	SMQC157_05890.1	SMSK204_05903.1	XP_016760129.1	SMTN1_05911.1	SMWI244_05884.1	SMWV2_05862.1	Core
N0.HOG0000289	OG0000266	n0	GO:0000287, GO:0004019, GO:0005525, GO:0005737, GO:0006106, GO:0006167, GO:0019002, GO:0046040, GO:0061483, GO:0071276	SMAB133_05895.1	SMBC01_05865.1	SMBC06_05872.1	SMBC126_05903.1	SMBC14_05870.1	SMMN14_05869.1	SMMN5_05893.1	SMMO114_05837.1	SMOH1_05867.1	SMON143_05906.1	SMOR1_05864.1, SMOR1_09828.1	SMOR9_05851.1	SMPA19A_05907.1	SMQC157_05891.1	SMSK204_05904.1	XP_016760128.1	SMTN1_05912.1	SMWI244_05885.1	SMWV2_05863.1	Core
N0.HOG0000290	OG0000267	n0	GO:0006974, GO:0016740, GO:0046872	SMAB133_05896.1	SMBC01_05866.1	SMBC06_05873.1	SMBC126_05904.1	SMBC14_05871.1	SMMN14_05870.1	SMMN5_05894.1	SMMO114_05838.1	SMOH1_05868.1	SMON143_05907.1	SMOR1_09829.1, SMOR1_05865.1	SMOR9_05852.1	SMPA19A_05908.1	SMQC157_05892.1	SMSK204_05905.1	XP_016760127.1	SMTN1_05913.1	SMWI244_05886.1	SMWV2_05864.1	Core		C78B
N0.HOG0000291	OG0000268	n0		SMAB133_05897.1	SMBC01_05867.1	SMBC06_05874.1	SMBC126_05905.1	SMBC14_05872.1	SMMN14_05871.1	SMMN5_05895.1	SMMO114_05839.1	SMOH1_05869.1	SMON143_05908.1	SMOR1_05866.1, SMOR1_09830.1	SMOR9_05853.1	SMPA19A_05909.1	SMQC157_05893.1	SMSK204_05906.1	XP_016760126.1	SMTN1_05914.1	SMWI244_05887.1	SMWV2_05865.1	Core
N0.HOG0000292	OG0000269	n0	GO:0006812, GO:0016020, GO:0022857, GO:0055085	SMAB133_05898.1	SMBC01_05868.1	SMBC06_05875.1	SMBC126_05906.1	SMBC14_05873.1	SMMN14_05872.1	SMMN5_05896.1	SMMO114_05840.1	SMOH1_05870.1	SMON143_05909.1	SMOR1_09831.1, SMOR1_05867.1	SMOR9_05854.1	SMPA19A_05910.1	SMQC157_05894.1	SMSK204_05907.1	XP_016760125.1	SMTN1_05915.1	SMWI244_05888.1	SMWV2_05866.1	Core			MFS
N0.HOG0000293	OG0000270	n0	GO:0005509, GO:0006811, GO:0016020, GO:0016491	SMAB133_05899.1	SMBC01_05869.1	SMBC06_05876.1	SMBC126_05907.1	SMBC14_05874.1	SMMN14_05873.1	SMMN5_05897.1	SMMO114_05841.1	SMOH1_05871.1	SMON143_05910.1	SMOR1_09832.1, SMOR1_05868.1	SMOR9_05855.1	SMPA19A_05911.1	SMQC157_05895.1	SMSK204_05908.1	XP_016760124.1	SMTN1_05916.1	SMWI244_05889.1	SMWV2_05867.1	Core
N0.HOG0000294	OG0000271	n0	GO:0016020	SMAB133_05900.1	SMBC01_05870.1	SMBC06_05877.1	SMBC126_05908.1	SMBC14_05875.1	SMMN14_05874.1	SMMN5_05898.1	SMMO114_05842.1	SMOH1_05872.1	SMON143_05911.1	SMOR1_05869.1, SMOR1_09833.1	SMOR9_05856.1	SMPA19A_05912.1	SMQC157_05896.1	SMSK204_05909.1	XP_016760123.1	SMTN1_05917.1	SMWI244_05890.1	SMWV2_05868.1	Core
N0.HOG0000295	OG0000272	n0	GO:0005975, GO:0016810	SMAB133_05927.1	SMBC01_05897.1	SMBC06_05904.1	SMBC126_05935.1	SMBC14_05902.1	SMMN14_05901.1	SMMN5_05925.1	SMMO114_05870.1	SMOH1_05900.1	SMON143_05939.1	SMOR1_05896.1	SMOR9_05883.1	SMPA19A_05940.1	SMQC157_05924.1, SMQC157_05363.1	SMSK204_05941.1	XP_016760096.1	SMTN1_05944.1	SMWI244_05918.1	SMWV2_05896.1	Core	CE4
N0.HOG0000296	OG0000273	n0	GO:0005634, GO:0005737, GO:0007165, GO:0016301, GO:0016773, GO:0019901, GO:0031588, GO:0140096	SMAB133_09822.1, SMAB133_06093.1	SMBC01_06065.1	SMBC06_06070.1	SMBC126_06101.1	SMBC14_06071.1	SMMN14_06068.1	SMMN5_06091.1	SMMO114_06037.1	SMOH1_06067.1	SMON143_06109.1	SMOR1_06063.1	SMOR9_06051.1	SMPA19A_06106.1	SMQC157_06090.1	SMSK204_06106.1	XP_016759920.1	SMTN1_06111.1	SMWI244_06085.1	SMWV2_06061.1	Core
N0.HOG0000297	OG0000274	n0	GO:0005524, GO:0005886, GO:0006874, GO:0008554, GO:0008556, GO:0016887, GO:0035725, GO:0071805	SMAB133_06094.1, SMAB133_09821.1	SMBC01_06066.1	SMBC06_06071.1	SMBC126_06102.1	SMBC14_06072.1	SMMN14_06069.1	SMMN5_06092.1	SMMO114_06038.1	SMOH1_06068.1	SMON143_06110.1	SMOR1_06064.1	SMOR9_06052.1	SMPA19A_06107.1	SMQC157_06091.1	SMSK204_06107.1	XP_016759919.1	SMTN1_06112.1	SMWI244_06086.1	SMWV2_06062.1	Core
N0.HOG0000298	OG0000275	n0	GO:0016020	SMAB133_09820.1, SMAB133_06095.1	SMBC01_06067.1	SMBC06_06072.1	SMBC126_06103.1	SMBC14_06073.1	SMMN14_06070.1	SMMN5_06093.1	SMMO114_06039.1	SMOH1_06069.1	SMON143_06111.1	SMOR1_06065.1	SMOR9_06053.1	SMPA19A_06108.1	SMQC157_06092.1	SMSK204_06108.1	XP_016759918.1	SMTN1_06113.1	SMWI244_06087.1	SMWV2_06063.1	Core					secreted	Candidate effector
N0.HOG0000299	OG0000276	n0	GO:0030515, GO:0031118, GO:0031120, GO:0031429, GO:0070034, GO:1904874	SMAB133_06096.1, SMAB133_09819.1	SMBC01_06068.1	SMBC06_06073.1	SMBC126_06104.1	SMBC14_06074.1	SMMN14_06071.1	SMMN5_06094.1	SMMO114_06040.1	SMOH1_06070.1	SMON143_06112.1	SMOR1_06066.1	SMOR9_06054.1	SMPA19A_06109.1	SMQC157_06093.1	SMSK204_06109.1	XP_016759917.1	SMTN1_06114.1	SMWI244_06088.1	SMWV2_06064.1	Core
N0.HOG0000300	OG0000277	n0		SMAB133_09818.1, SMAB133_06097.1	SMBC01_06069.1	SMBC06_06074.1	SMBC126_06105.1	SMBC14_06075.1	SMMN14_06072.1	SMMN5_06095.1	SMMO114_06041.1	SMOH1_06071.1	SMON143_06113.1	SMOR1_06067.1	SMOR9_06055.1	SMPA19A_06110.1	SMQC157_06094.1	SMSK204_06110.1	XP_016759916.1	SMTN1_06115.1	SMWI244_06089.1	SMWV2_06065.1	Core
N0.HOG0000301	OG0000278	n0	GO:0004124, GO:0005737, GO:0006535, GO:0030170	SMAB133_06098.1, SMAB133_09817.1	SMBC01_06070.1	SMBC06_06075.1	SMBC126_06106.1	SMBC14_06076.1	SMMN14_06073.1	SMMN5_06096.1	SMMO114_06042.1	SMOH1_06072.1	SMON143_06114.1	SMOR1_06068.1	SMOR9_06056.1	SMPA19A_06111.1	SMQC157_06095.1	SMSK204_06111.1	XP_016759915.1	SMTN1_06116.1	SMWI244_06090.1	SMWV2_06066.1	Core
N0.HOG0000302	OG0000279	n0	GO:0000793, GO:0000796, GO:0007076, GO:0051301	SMAB133_09816.1, SMAB133_06099.1	SMBC01_06071.1	SMBC06_06076.1	SMBC126_06107.1	SMBC14_06077.1	SMMN14_06074.1	SMMN5_06097.1	SMMO114_06043.1	SMOH1_06073.1	SMON143_06115.1	SMOR1_06069.1	SMOR9_06057.1	SMPA19A_06112.1	SMQC157_06096.1	SMSK204_06112.1	XP_016759914.1	SMTN1_06117.1	SMWI244_06091.1	SMWV2_06067.1	Core
N0.HOG0000303	OG0000280	n0	GO:0003713, GO:0005669, GO:0045893, GO:0046982, GO:0051123	SMAB133_09815.1, SMAB133_06100.1	SMBC01_06072.1	SMBC06_06077.1	SMBC126_06108.1	SMBC14_06078.1	SMMN14_06075.1	SMMN5_06098.1	SMMO114_06044.1	SMOH1_06074.1	SMON143_06116.1	SMOR1_06070.1	SMOR9_06058.1	SMPA19A_06113.1	SMQC157_06097.1	SMSK204_06113.1	XP_016759913.1	SMTN1_06118.1	SMWI244_06092.1	SMWV2_06068.1	Core
N0.HOG0000304	OG0000281	n0	GO:0016020	SMAB133_09814.1, SMAB133_06101.1	SMBC01_06073.1	SMBC06_06078.1	SMBC126_06109.1	SMBC14_06079.1	SMMN14_06076.1	SMMN5_06099.1	SMMO114_06045.1	SMOH1_06075.1	SMON143_06117.1	SMOR1_06071.1	SMOR9_06059.1	SMPA19A_06114.1	SMQC157_06098.1	SMSK204_06114.1	XP_016759912.1	SMTN1_06119.1	SMWI244_06093.1	SMWV2_06069.1	Core
N0.HOG0000305	OG0000282	n0		SMAB133_06102.1	SMBC01_06074.1	SMBC06_06079.1	SMBC126_06110.1	SMBC14_06080.1	SMMN14_06077.1	SMMN5_06100.1	SMMO114_06046.1	SMOH1_06076.1	SMON143_06118.1	SMOR1_06072.1	SMOR9_06060.1	SMPA19A_06115.1	SMQC157_06099.1	SMSK204_06115.1	XP_016759911.1	SMTN1_06120.1	SMWI244_06094.1	SMWV2_06070.1	Core
N0.HOG0000306	OG0000283	n0		SMAB133_06103.1, SMAB133_09812.1	SMBC01_06075.1	SMBC06_06080.1	SMBC126_06111.1	SMBC14_06081.1	SMMN14_06078.1	SMMN5_06101.1	SMMO114_06047.1	SMOH1_06077.1	SMON143_06119.1	SMOR1_06073.1	SMOR9_06061.1	SMPA19A_06116.1	SMQC157_06100.1	SMSK204_06116.1	XP_016759910.1	SMTN1_06121.1	SMWI244_06095.1	SMWV2_06071.1	Core
N0.HOG0000307	OG0000284	n0	GO:0003676, GO:0004519, GO:0006308, GO:0046872	SMAB133_09811.1, SMAB133_06104.1	SMBC01_06076.1	SMBC06_06081.1	SMBC126_06112.1	SMBC14_06082.1	SMMN14_06079.1	SMMN5_06102.1	SMMO114_06048.1	SMOH1_06078.1	SMON143_06120.1	SMOR1_06074.1	SMOR9_06062.1	SMPA19A_06117.1	SMQC157_06101.1	SMSK204_06117.1	XP_016759908.1	SMTN1_06122.1	SMWI244_06096.1	SMWV2_06072.1	Core					secreted
N0.HOG0000308	OG0000285	n0	GO:0005829	SMAB133_06105.1, SMAB133_09810.1	SMBC01_06077.1	SMBC06_06082.1	SMBC126_06113.1	SMBC14_06083.1	SMMN14_06080.1	SMMN5_06103.1	SMMO114_06049.1	SMOH1_06079.1	SMON143_06121.1	SMOR1_06075.1	SMOR9_06063.1	SMPA19A_06118.1	SMQC157_06102.1	SMSK204_06118.1	XP_016759909.1	SMTN1_06123.1	SMWI244_06097.1	SMWV2_06073.1	Core
N0.HOG0000309	OG0000286	n0	GO:0000166, GO:0005739, GO:0006099, GO:0009361	SMAB133_06106.1, SMAB133_09809.1	SMBC01_06078.1	SMBC06_06083.1	SMBC126_06114.1	SMBC14_06084.1	SMMN14_06081.1	SMMN5_06104.1	SMMO114_06050.1	SMOH1_06080.1	SMON143_06122.1	SMOR1_06076.1	SMOR9_06064.1	SMPA19A_06119.1	SMQC157_06103.1	SMSK204_06119.1	XP_016759907.1	SMTN1_06124.1	SMWI244_06098.1	SMWV2_06074.1	Core
N0.HOG0000310	OG0000287	n0	GO:0016020, GO:0022857, GO:0055085	SMAB133_09808.1, SMAB133_06107.1	SMBC01_06079.1	SMBC06_06084.1	SMBC126_06115.1	SMBC14_06085.1	SMMN14_06082.1	SMMN5_06105.1	SMMO114_06051.1	SMOH1_06081.1	SMON143_06123.1	SMOR1_06077.1	SMOR9_06065.1	SMPA19A_06120.1	SMQC157_06104.1	SMSK204_06120.1	XP_016759906.1	SMTN1_06125.1	SMWI244_06099.1	SMWV2_06075.1	Core			MFS
N0.HOG0000311	OG0000288	n0		SMAB133_06182.1	SMBC01_06153.1	SMBC06_06161.1	SMBC126_06190.1	SMBC14_06159.1	SMMN14_06157.1	SMMN5_06179.1	SMMO114_06126.1	SMOH1_06155.1	SMON143_06198.1	SMOR1_06151.1	SMOR9_06140.1	SMPA19A_06193.1, SMPA19A_09930.1	SMQC157_06179.1	SMSK204_06194.1	XP_016759831.1	SMTN1_06200.1	SMWI244_06174.1	SMWV2_06150.1	Core
N0.HOG0000312	OG0000289	n0		SMAB133_06189.1	SMBC01_06161.1	SMBC06_06168.1	SMBC126_06197.1	SMBC14_06166.1	SMMN14_06164.1	SMMN5_06186.1	SMMO114_06133.1	SMOH1_06162.1	SMON143_06205.1	SMOR1_06159.1	SMOR9_06148.1	SMPA19A_09925.1, SMPA19A_06197.1	SMQC157_06186.1	SMSK204_06201.1	XP_016759823.1	SMTN1_06207.1	SMWI244_06181.1	SMWV2_06157.1	Core
N0.HOG0000313	OG0000290	n0	GO:0004550, GO:0004798, GO:0005524, GO:0005634, GO:0005829, GO:0006227, GO:0006233, GO:0006235, GO:0046940	SMAB133_06190.1	SMBC01_06162.1	SMBC06_06169.1	SMBC126_06198.1	SMBC14_06167.1	SMMN14_06165.1	SMMN5_06187.1	SMMO114_06134.1	SMOH1_06163.1	SMON143_06206.1	SMOR1_06160.1	SMOR9_06149.1	SMPA19A_09926.1, SMPA19A_06198.1	SMQC157_06187.1	SMSK204_06202.1	XP_016759821.1	SMTN1_06208.1	SMWI244_06182.1	SMWV2_06158.1	Core
N0.HOG0000314	OG0000291	n0	GO:0005737, GO:0008479, GO:0046872, GO:0101030	SMAB133_06191.1	SMBC01_06163.1	SMBC06_06170.1	SMBC126_06199.1	SMBC14_06168.1	SMMN14_06166.1	SMMN5_06188.1	SMMO114_06135.1	SMOH1_06164.1	SMON143_06207.1	SMOR1_06161.1	SMOR9_06150.1	SMPA19A_06199.1, SMPA19A_09927.1	SMQC157_06188.1	SMSK204_06203.1	XP_016759820.1	SMTN1_06209.1	SMWI244_06183.1	SMWV2_06159.1	Core
N0.HOG0000315	OG0000292	n0		SMAB133_06192.1	SMBC01_06164.1	SMBC06_06171.1	SMBC126_06200.1	SMBC14_06169.1	SMMN14_06167.1	SMMN5_06189.1	SMMO114_06136.1	SMOH1_06165.1	SMON143_06208.1	SMOR1_06162.1	SMOR9_06151.1	SMPA19A_09928.1, SMPA19A_06200.1	SMQC157_06189.1	SMSK204_06204.1	XP_016759819.1	SMTN1_06210.1	SMWI244_06184.1	SMWV2_06160.1	Core
N0.HOG0000316	OG0000293	n0		SMAB133_06193.1	SMBC01_06165.1	SMBC06_06172.1	SMBC126_06201.1	SMBC14_06170.1	SMMN14_06168.1	SMMN5_06190.1	SMMO114_06137.1	SMOH1_06166.1	SMON143_06209.1	SMOR1_06163.1	SMOR9_06152.1	SMPA19A_06201.1, SMPA19A_09929.1	SMQC157_06190.1	SMSK204_06205.1	XP_016759818.1	SMTN1_06211.1	SMWI244_06185.1	SMWV2_06161.1	Core
N0.HOG0000317	OG0000294	n0	GO:0005739, GO:0016301	SMAB133_06285.1	SMBC01_06259.1	SMBC06_06267.1	SMBC126_06294.1	SMBC14_06264.1	SMMN14_06260.1	SMMN5_06280.1	SMMO114_06230.1	SMOH1_06259.1, SMOH1_06258.1	SMON143_06300.1	SMOR1_06257.1	SMOR9_06246.1	SMPA19A_06291.1	SMQC157_06282.1	SMSK204_06301.1	XP_016759724.1	SMTN1_06305.1	SMWI244_06275.1	SMWV2_06253.1	Core
N0.HOG0000318	OG0000295	n0	GO:0016020, GO:0016746	SMAB133_04203.1	SMBC01_04179.1	SMBC06_04179.1	SMBC126_04192.1	SMBC14_04169.1	SMMN14_04164.1	SMMN5_04185.1	SMMO114_04308.1	SMOH1_04173.1	SMON143_04183.1	SMOR1_04175.1	SMOR9_04157.1	SMPA19A_09921.1, SMPA19A_04318.1	SMQC157_04190.1	SMSK204_04188.1	XP_016761337.1	SMTN1_04334.1	SMWI244_04180.1	SMWV2_04162.1	Core			MFS
N0.HOG0000319	OG0000296	n0	GO:0000976, GO:0000981, GO:0003700, GO:0005634, GO:0006357, GO:0008270, GO:0045893	SMAB133_04255.1	SMBC01_04230.1	SMBC06_04230.1	SMBC126_04242.1	SMBC14_04220.1	SMMN14_04217.1	SMMN5_04236.1	SMMO114_04201.1	SMOH1_04225.1	SMON143_04235.1	SMOR1_04226.1	SMOR9_04208.1	SMPA19A_04213.1	SMQC157_04241.1	SMSK204_04240.1, SMSK204_05566.1	XP_016761389.1	SMTN1_04226.1	SMWI244_04231.1	SMWV2_04213.1	Core
N0.HOG0000320	OG0000297	n0	GO:0005634, GO:0005737, GO:0008287, GO:0045842, GO:0072357, GO:0072542	SMAB133_04378.1	SMBC01_04354.1	SMBC06_04356.1	SMBC126_04370.1	SMBC14_04346.1	SMMN14_04346.1	SMMN5_04362.1	SMMO114_04319.1	SMOH1_04349.1	SMON143_04363.1	SMOR1_04354.1, SMOR1_04351.1	SMOR9_04336.1	SMPA19A_04329.1	SMQC157_04367.1	SMSK204_04365.1	XP_016761515.1	SMTN1_04345.1	SMWI244_04356.1	SMWV2_04340.1	Core
N0.HOG0000321	OG0000298	n0		SMAB133_04379.1	SMBC01_04355.1	SMBC06_04357.1	SMBC126_04371.1	SMBC14_04347.1	SMMN14_04347.1	SMMN5_04363.1	SMMO114_04320.1	SMOH1_04350.1	SMON143_04364.1	SMOR1_04355.1, SMOR1_04352.1	SMOR9_04337.1	SMPA19A_04330.1	SMQC157_04368.1	SMSK204_04366.1	XP_016761516.1	SMTN1_04346.1	SMWI244_04357.1	SMWV2_04341.1	Core
N0.HOG0000322	OG0000299	n0		SMAB133_04380.1	SMBC01_04356.1	SMBC06_04358.1	SMBC126_04372.1	SMBC14_04348.1	SMMN14_04348.1	SMMN5_04364.1	SMMO114_04321.1	SMOH1_04351.1	SMON143_04365.1	SMOR1_04356.1, SMOR1_04353.1	SMOR9_04338.1	SMPA19A_04331.1	SMQC157_04369.1	SMSK204_04367.1	XP_016761517.1	SMTN1_04347.1	SMWI244_04358.1	SMWV2_04342.1	Core
N0.HOG0000323	OG0000300	n0	GO:0016746, GO:0019290, GO:0046677	SMAB133_04381.1	SMBC01_04357.1	SMBC06_04359.1	SMBC126_04373.1	SMBC14_04349.1	SMMN14_04349.1	SMMN5_04365.1	SMMO114_04322.1	SMOH1_04352.1	SMON143_04366.1	SMOR1_04357.1, SMOR1_04361.1	SMOR9_04339.1	SMPA19A_04332.1	SMQC157_04370.1	SMSK204_04368.1	XP_016761518.1	SMTN1_04348.1	SMWI244_04359.1	SMWV2_04343.1	Core
N0.HOG0000324	OG0000301	n0	GO:0005634, GO:0005829, GO:0019888, GO:0019903	SMAB133_04382.1	SMBC01_04358.1	SMBC06_04360.1	SMBC126_04374.1	SMBC14_04350.1	SMMN14_04350.1	SMMN5_04366.1	SMMO114_04323.1	SMOH1_04353.1	SMON143_04367.1	SMOR1_04362.1, SMOR1_04358.1	SMOR9_04340.1	SMPA19A_04333.1	SMQC157_04371.1	SMSK204_04369.1	XP_016761520.1	SMTN1_04349.1	SMWI244_04360.1	SMWV2_04344.1	Core
N0.HOG0000325	OG0000302	n0	GO:0003713, GO:0005634, GO:0031490, GO:0045893	SMAB133_04383.1	SMBC01_04359.1	SMBC06_04361.1	SMBC126_04375.1	SMBC14_04351.1	SMMN14_04351.1	SMMN5_04367.1	SMMO114_04324.1	SMOH1_04354.1	SMON143_04368.1	SMOR1_04363.1, SMOR1_04359.1	SMOR9_04341.1	SMPA19A_04334.1	SMQC157_04372.1	SMSK204_04370.1	XP_016761521.1	SMTN1_04350.1	SMWI244_04361.1	SMWV2_04345.1	Core
N0.HOG0000326	OG0000303	n0	GO:0016020	SMAB133_04384.1	SMBC01_04360.1	SMBC06_04362.1	SMBC126_04376.1	SMBC14_04352.1	SMMN14_04352.1	SMMN5_04368.1	SMMO114_04325.1	SMOH1_04355.1	SMON143_04369.1	SMOR1_04360.1, SMOR1_04364.1	SMOR9_04342.1	SMPA19A_04335.1	SMQC157_04373.1	SMSK204_04371.1	XP_016761522.1	SMTN1_04351.1	SMWI244_04362.1	SMWV2_04346.1	Core
N0.HOG0000327	OG0000304	n0	GO:0005628, GO:0005741, GO:0005794, GO:0006623, GO:0006869, GO:0007005, GO:0015748, GO:0019898, GO:0032120, GO:0045053, GO:0045324, GO:0048193, GO:0061709, GO:0071561, GO:0090083, GO:0120014, GO:1990816	SMAB133_04489.1	SMBC01_04464.1	SMBC06_04467.1	SMBC126_04479.1	SMBC14_04459.1	SMMN14_04456.1	SMMN5_04471.1	SMMO114_04429.1	SMOH1_04460.1	SMON143_04476.1	SMOR1_04469.1	SMOR9_04448.1	SMPA19A_04440.1, SMPA19A_09894.1	SMQC157_04478.1	SMSK204_04477.1	XP_016761629.1	SMTN1_04453.1	SMWI244_04466.1	SMWV2_04449.1	Core
N0.HOG0000328	OG0000305	n0	GO:0000981, GO:0005634, GO:0006357, GO:0008270	SMAB133_04490.1	SMBC01_04465.1	SMBC06_04468.1	SMBC126_04480.1	SMBC14_04460.1	SMMN14_04457.1	SMMN5_04472.1	SMMO114_04430.1	SMOH1_04461.1	SMON143_04477.1	SMOR1_04470.1	SMOR9_04449.1	SMPA19A_04441.1, SMPA19A_09893.1	SMQC157_04479.1	SMSK204_04478.1	XP_016761630.1	SMTN1_04454.1	SMWI244_04467.1	SMWV2_04450.1	Core
N0.HOG0000329	OG0000306	n0	GO:0005829, GO:0006189, GO:0044208, GO:0070626	SMAB133_04491.1	SMBC01_04466.1	SMBC06_04469.1	SMBC126_04481.1	SMBC14_04461.1	SMMN14_04458.1	SMMN5_04473.1	SMMO114_04431.1	SMOH1_04462.1	SMON143_04478.1	SMOR1_04471.1	SMOR9_04450.1	SMPA19A_09892.1, SMPA19A_04442.1	SMQC157_04480.1	SMSK204_04479.1	XP_016761631.1	SMTN1_04455.1	SMWI244_04468.1	SMWV2_04451.1	Core
N0.HOG0000330	OG0000307	n0	GO:0016020	SMAB133_04492.1	SMBC01_04467.1	SMBC06_04470.1	SMBC126_04482.1	SMBC14_04462.1	SMMN14_04459.1	SMMN5_04474.1	SMMO114_04432.1	SMOH1_04463.1	SMON143_04479.1	SMOR1_04472.1	SMOR9_04451.1	SMPA19A_04443.1, SMPA19A_09891.1	SMQC157_04481.1	SMSK204_04480.1	XP_016761632.1	SMTN1_04456.1	SMWI244_04469.1	SMWV2_04452.1	Core
N0.HOG0000331	OG0000308	n0	GO:0004060	SMAB133_04493.1	SMBC01_04468.1	SMBC06_04471.1	SMBC126_04483.1	SMBC14_04463.1	SMMN14_04460.1	SMMN5_04475.1	SMMO114_04433.1	SMOH1_04464.1	SMON143_04480.1	SMOR1_04473.1	SMOR9_04452.1	SMPA19A_09890.1, SMPA19A_04444.1	SMQC157_04482.1	SMSK204_04481.1	XP_016761633.1	SMTN1_04457.1	SMWI244_04470.1	SMWV2_04453.1	Core
N0.HOG0000332	OG0000309	n0	GO:0016740	SMAB133_04494.1	SMBC01_04469.1	SMBC06_04472.1	SMBC126_04484.1	SMBC14_04464.1	SMMN14_04461.1	SMMN5_04476.1	SMMO114_04434.1	SMOH1_04465.1	SMON143_04481.1	SMOR1_04474.1	SMOR9_04453.1	SMPA19A_04445.1, SMPA19A_09889.1	SMQC157_04483.1	SMSK204_04482.1	XP_016761634.1	SMTN1_04458.1	SMWI244_04471.1	SMWV2_04454.1	Core
N0.HOG0000333	OG0000310	n0		SMAB133_04495.1	SMBC01_04470.1	SMBC06_04473.1	SMBC126_04485.1	SMBC14_04465.1	SMMN14_04462.1	SMMN5_04477.1	SMMO114_04435.1	SMOH1_04466.1	SMON143_04482.1	SMOR1_04475.1	SMOR9_04454.1	SMPA19A_09888.1, SMPA19A_04446.1	SMQC157_04484.1	SMSK204_04483.1	XP_016761635.1	SMTN1_04459.1	SMWI244_04472.1	SMWV2_04455.1	Core
N0.HOG0000334	OG0000311	n0	GO:0005768, GO:0005829, GO:0006886, GO:0030905, GO:0032120, GO:0032266, GO:0042147	SMAB133_04496.1	SMBC01_04471.1	SMBC06_04474.1	SMBC126_04486.1	SMBC14_04466.1	SMMN14_04463.1	SMMN5_04478.1	SMMO114_04436.1	SMOH1_04467.1	SMON143_04483.1	SMOR1_04476.1	SMOR9_04455.1	SMPA19A_04447.1, SMPA19A_09887.1	SMQC157_04485.1	SMSK204_04484.1	XP_016761636.1	SMTN1_04460.1	SMWI244_04473.1	SMWV2_04456.1	Core
N0.HOG0000335	OG0000312	n0	GO:0016020, GO:0022857, GO:0055085	SMAB133_04713.1	SMBC01_04688.1	SMBC06_04690.1	SMBC126_04702.1	SMBC14_04684.1	SMMN14_04680.1	SMMN5_04694.1	SMMO114_04650.1	SMOH1_04682.1	SMON143_04700.1	SMOR1_04690.1	SMOR9_04668.1	SMPA19A_04663.1, SMPA19A_09871.1	SMQC157_04700.1	SMSK204_04700.1	XP_016761855.1	SMTN1_04673.1	SMWI244_04686.1	SMWV2_04671.1	Core			MFS
N0.HOG0000336	OG0000313	n0		SMAB133_04714.1	SMBC01_04689.1	SMBC06_04691.1	SMBC126_04703.1	SMBC14_04685.1	SMMN14_04681.1	SMMN5_04695.1	SMMO114_04651.1	SMOH1_04683.1	SMON143_04701.1	SMOR1_04691.1	SMOR9_04669.1	SMPA19A_04664.1, SMPA19A_09872.1	SMQC157_04701.1	SMSK204_04701.1	XP_016761856.1	SMTN1_04674.1	SMWI244_04687.1	SMWV2_04672.1	Core
N0.HOG0000337	OG0000314	n0	GO:0009058, GO:0016747, GO:0016787, GO:0016999, GO:0032787	SMAB133_04715.1	SMBC01_04690.1	SMBC06_04692.1	SMBC126_04704.1	SMBC14_04686.1	SMMN14_04682.1	SMMN5_04696.1	SMMO114_04652.1	SMOH1_04684.1	SMON143_04702.1	SMOR1_04692.1	SMOR9_04670.1	SMPA19A_09873.1, SMPA19A_04665.1	SMQC157_04702.1	SMSK204_04702.1	XP_016761857.1	SMTN1_04675.1	SMWI244_04688.1	SMWV2_04673.1	Core
N0.HOG0000338	OG0000315	n0	GO:0003723, GO:0005634, GO:0031124, GO:0046872	SMAB133_04716.1	SMBC01_04691.1	SMBC06_04693.1	SMBC126_04705.1	SMBC14_04687.1	SMMN14_04683.1	SMMN5_04697.1	SMMO114_04653.1	SMOH1_04685.1	SMON143_04703.1	SMOR1_04693.1	SMOR9_04671.1	SMPA19A_04666.1, SMPA19A_09874.1	SMQC157_04703.1	SMSK204_04703.1	XP_016761859.1	SMTN1_04676.1	SMWI244_04689.1	SMWV2_04674.1	Core
N0.HOG0000339	OG0000316	n0	GO:0003723, GO:0005634, GO:0045892, GO:0046872	SMAB133_04717.1	SMBC01_04692.1	SMBC06_04694.1	SMBC126_04706.1	SMBC14_04688.1	SMMN14_04684.1	SMMN5_04698.1	SMMO114_04654.1	SMOH1_04686.1	SMON143_04704.1	SMOR1_04694.1	SMOR9_04672.1	SMPA19A_09875.1, SMPA19A_04667.1	SMQC157_04704.1	SMSK204_04704.1	XP_016761860.1	SMTN1_04677.1	SMWI244_04690.1	SMWV2_04675.1	Core
N0.HOG0000340	OG0000317	n0	GO:0000019, GO:0000183, GO:0003677, GO:0003917, GO:0005694, GO:0005730, GO:0006260, GO:0006265, GO:0006357, GO:0006368, GO:0007059, GO:0007097, GO:0009303, GO:0022616, GO:0030261, GO:0140014, GO:0140513	SMAB133_04718.1	SMBC01_04693.1	SMBC06_04695.1	SMBC126_04707.1	SMBC14_04689.1	SMMN14_04685.1	SMMN5_04699.1	SMMO114_04655.1	SMOH1_04687.1	SMON143_04705.1	SMOR1_04695.1	SMOR9_04673.1	SMPA19A_09876.1, SMPA19A_04668.1	SMQC157_04705.1	SMSK204_04705.1	XP_016761861.1	SMTN1_04678.1	SMWI244_04691.1	SMWV2_04676.1	Core
N0.HOG0000341	OG0000318	n0	GO:0005743, GO:0015986, GO:0045261, GO:0046933, GO:1902600	SMAB133_04719.1	SMBC01_04694.1	SMBC06_04696.1	SMBC126_04708.1	SMBC14_04690.1	SMMN14_04686.1	SMMN5_04700.1	SMMO114_04656.1	SMOH1_04688.1	SMON143_04706.1	SMOR1_04696.1	SMOR9_04674.1	SMPA19A_09877.1, SMPA19A_04669.1	SMQC157_04706.1	SMSK204_04706.1	XP_016761862.1	SMTN1_04679.1	SMWI244_04692.1	SMWV2_04677.1	Core
N0.HOG0000342	OG0000319	n0		SMAB133_04720.1	SMBC01_04695.1	SMBC06_04697.1	SMBC126_04709.1	SMBC14_04691.1	SMMN14_04687.1	SMMN5_04701.1	SMMO114_04657.1	SMOH1_04689.1	SMON143_04707.1	SMOR1_04697.1	SMOR9_04675.1	SMPA19A_09878.1, SMPA19A_04670.1	SMQC157_04707.1	SMSK204_04707.1	XP_016761863.1	SMTN1_04680.1	SMWI244_04693.1	SMWV2_04678.1	Core
N0.HOG0000343	OG0000320	n0	GO:0003677, GO:0008172, GO:0009086, GO:0032259, GO:0042084	SMAB133_04721.1	SMBC01_04696.1	SMBC06_04698.1	SMBC126_04710.1	SMBC14_04692.1	SMMN14_04688.1	SMMN5_04702.1	SMMO114_04658.1	SMOH1_04690.1	SMON143_04708.1	SMOR1_04698.1	SMOR9_04676.1	SMPA19A_04671.1, SMPA19A_09879.1	SMQC157_04708.1	SMSK204_04708.1	XP_016761864.1	SMTN1_04681.1	SMWI244_04694.1	SMWV2_04679.1	Core
N0.HOG0000344	OG0000321	n0		SMAB133_04722.1	SMBC01_04697.1	SMBC06_04699.1	SMBC126_04711.1	SMBC14_04693.1	SMMN14_04689.1	SMMN5_04703.1	SMMO114_04659.1	SMOH1_04691.1	SMON143_04709.1	SMOR1_04699.1	SMOR9_04677.1	SMPA19A_09880.1, SMPA19A_04672.1	SMQC157_04709.1	SMSK204_04709.1	XP_016761865.1	SMTN1_04682.1	SMWI244_04695.1	SMWV2_04680.1	Core
N0.HOG0000345	OG0000322	n0	GO:0003735, GO:0005739, GO:0005840, GO:0006412, GO:1990904	SMAB133_04723.1	SMBC01_04698.1	SMBC06_04700.1	SMBC126_04712.1	SMBC14_04694.1	SMMN14_04690.1	SMMN5_04704.1	SMMO114_04660.1	SMOH1_04692.1	SMON143_04710.1	SMOR1_04700.1	SMOR9_04678.1	SMPA19A_09881.1, SMPA19A_04673.1	SMQC157_04710.1	SMSK204_04710.1	XP_016761866.1	SMTN1_04683.1	SMWI244_04696.1	SMWV2_04681.1	Core
N0.HOG0000346	OG0000323	n0		SMAB133_04724.1	SMBC01_04699.1	SMBC06_04701.1	SMBC126_04713.1	SMBC14_04695.1	SMMN14_04691.1	SMMN5_04705.1	SMMO114_04661.1	SMOH1_04693.1	SMON143_04711.1	SMOR1_04701.1	SMOR9_04679.1	SMPA19A_04674.1, SMPA19A_09882.1	SMQC157_04711.1	SMSK204_04711.1	XP_016761867.1	SMTN1_04684.1	SMWI244_04697.1	SMWV2_04682.1	Core
N0.HOG0000347	OG0000324	n0	GO:0000022, GO:0000139, GO:0016192	SMAB133_04725.1	SMBC01_04700.1	SMBC06_04702.1	SMBC126_04714.1	SMBC14_04696.1	SMMN14_04692.1	SMMN5_04706.1	SMMO114_04662.1	SMOH1_04694.1	SMON143_04712.1	SMOR1_04702.1	SMOR9_04680.1	SMPA19A_04675.1, SMPA19A_09883.1	SMQC157_04712.1	SMSK204_04712.1	XP_016761868.1	SMTN1_04685.1	SMWI244_04698.1	SMWV2_04683.1	Core
N0.HOG0000348	OG0000325	n0	GO:0000123, GO:0005789, GO:0006612, GO:0019706	SMAB133_04726.1	SMBC01_04701.1	SMBC06_04703.1	SMBC126_04715.1	SMBC14_04697.1	SMMN14_04693.1	SMMN5_04707.1	SMMO114_04663.1	SMOH1_04695.1	SMON143_04713.1	SMOR1_04703.1	SMOR9_04681.1	SMPA19A_09884.1, SMPA19A_04676.1	SMQC157_04713.1	SMSK204_04713.1	XP_016761869.1	SMTN1_04686.1	SMWI244_04699.1	SMWV2_04684.1	Core
N0.HOG0000349	OG0000326	n0	GO:0004674, GO:0005524, GO:0005634, GO:0005829, GO:0005956, GO:0006356, GO:0006359, GO:0006974, GO:0051094, GO:0051726, GO:0106310	SMAB133_04727.1	SMBC01_04702.1	SMBC06_04704.1	SMBC126_04716.1	SMBC14_04698.1	SMMN14_04694.1	SMMN5_04708.1	SMMO114_04664.1	SMOH1_04696.1	SMON143_04714.1	SMOR1_04704.1	SMOR9_04682.1	SMPA19A_09885.1, SMPA19A_04677.1	SMQC157_04714.1	SMSK204_04714.1	XP_016761870.1	SMTN1_04687.1	SMWI244_04700.1	SMWV2_04685.1	Core
N0.HOG0000350	OG0000327	n0	GO:0016020	SMAB133_04728.1	SMBC01_04703.1	SMBC06_04705.1	SMBC126_04717.1	SMBC14_04699.1	SMMN14_04695.1	SMMN5_04709.1	SMMO114_04665.1	SMOH1_04697.1	SMON143_04715.1	SMOR1_04705.1	SMOR9_04683.1	SMPA19A_09886.1, SMPA19A_04678.1	SMQC157_04715.1	SMSK204_04715.1	XP_016761871.1	SMTN1_04688.1	SMWI244_04701.1	SMWV2_04686.1	Core
N0.HOG0000351	OG0000328	n0		SMAB133_04911.1, SMAB133_09840.1	SMBC01_04886.1	SMBC06_04889.1	SMBC126_04898.1	SMBC14_04885.1	SMMN14_04873.1	SMMN5_04892.1	SMMO114_04817.1	SMOH1_04850.1	SMON143_04869.1	SMOR1_04889.1	SMOR9_04868.1	SMPA19A_04856.1	SMQC157_04895.1	SMSK204_04897.1	XP_016762067.1	SMTN1_04842.1	SMWI244_04886.1	SMWV2_04869.1	Core
N0.HOG0000352	OG0000329	n0																	XP_016760584.1, XP_016756025.1, XP_016764759.1, XP_016757864.1, XP_016758084.1, XP_016756050.1, XP_016757465.1, XP_016761170.1, XP_016756045.1, XP_016766008.1, XP_016764428.1, XP_016759320.1, XP_016757734.1, XP_016757735.1, XP_016756044.1, XP_016766009.1, XP_016756678.1, XP_016756148.1, XP_016759096.1, XP_016756036.1				Singleton
N0.HOG0000353	OG0000330	n0	GO:0003712, GO:0004402, GO:0006338, GO:0006355, GO:1902679, GO:1902680	SMAB133_04912.1	SMBC01_04887.1	SMBC06_04890.1	SMBC126_04899.1	SMBC14_04886.1	SMMN14_04874.1	SMMN5_04894.1	SMMO114_04847.1	SMOH1_04881.1	SMON143_04899.1	SMOR1_04890.1	SMOR9_04869.1	SMPA19A_04857.1	SMQC157_04898.1	SMSK204_04898.1	XP_016760481.1	SMTN1_04873.1	SMWI244_04887.1	SMWV2_04870.1	Core
N0.HOG0000354	OG0000331	n0	GO:0015297, GO:0016020, GO:1902600	SMAB133_04913.1	SMBC01_04888.1	SMBC06_04891.1	SMBC126_04900.1	SMBC14_04887.1	SMMN14_04875.1	SMMN5_04895.1	SMMO114_04848.1	SMOH1_04882.1	SMON143_04900.1	SMOR1_04891.1	SMOR9_04870.1	SMPA19A_04858.1	SMQC157_04899.1	SMSK204_04899.1	XP_016760482.1	SMTN1_04874.1	SMWI244_04888.1	SMWV2_04871.1	Core
N0.HOG0000355	OG0000332	n0	GO:0005776, GO:0006869, GO:0006914, GO:0007033, GO:0008104, GO:0034045, GO:0070925	SMAB133_04914.1	SMBC01_04889.1	SMBC06_04892.1	SMBC126_04901.1	SMBC14_04888.1	SMMN14_04876.1	SMMN5_04896.1	SMMO114_04849.1	SMOH1_04883.1	SMON143_04901.1	SMOR1_04892.1	SMOR9_04871.1	SMPA19A_04859.1	SMQC157_04900.1	SMSK204_04900.1	XP_016760483.1	SMTN1_04875.1	SMWI244_04889.1	SMWV2_04872.1	Core
N0.HOG0000356	OG0000333	n0	GO:0005737, GO:0006511, GO:0008180	SMAB133_04915.1	SMBC01_04890.1	SMBC06_04893.1	SMBC126_04902.1	SMBC14_04889.1	SMMN14_04877.1	SMMN5_04897.1	SMMO114_04850.1	SMOH1_04884.1	SMON143_04902.1	SMOR1_04893.1	SMOR9_04872.1	SMPA19A_04860.1	SMQC157_04901.1	SMSK204_04901.1	XP_016760484.1	SMTN1_04876.1	SMWI244_04890.1	SMWV2_04873.1	Core
N0.HOG0000357	OG0000334	n0	GO:0006665, GO:0016020, GO:0016717	SMAB133_04916.1	SMBC01_04891.1	SMBC06_04894.1	SMBC126_04903.1	SMBC14_04890.1	SMMN14_04878.1	SMMN5_04898.1	SMMO114_04851.1	SMOH1_04885.1	SMON143_04903.1	SMOR1_04894.1	SMOR9_04873.1	SMPA19A_04861.1	SMQC157_04902.1	SMSK204_04902.1	XP_016760485.1	SMTN1_04877.1	SMWI244_04891.1	SMWV2_04874.1	Core
N0.HOG0000358	OG0000335	n0	GO:0016020	SMAB133_04917.1	SMBC01_04892.1	SMBC06_04895.1	SMBC126_04904.1	SMBC14_04891.1	SMMN14_04879.1	SMMN5_04899.1	SMMO114_04852.1	SMOH1_04886.1	SMON143_04904.1	SMOR1_04895.1	SMOR9_04874.1	SMPA19A_04862.1	SMQC157_04903.1	SMSK204_04903.1	XP_016760486.1	SMTN1_04878.1	SMWI244_04892.1	SMWV2_04875.1	Core
N0.HOG0000359	OG0000336	n0	GO:0003677	SMAB133_04918.1	SMBC01_04893.1	SMBC06_04896.1	SMBC126_04905.1	SMBC14_04892.1	SMMN14_04880.1	SMMN5_04900.1	SMMO114_04853.1	SMOH1_04887.1	SMON143_04905.1	SMOR1_04896.1	SMOR9_04875.1	SMPA19A_04863.1	SMQC157_04904.1	SMSK204_04904.1	XP_016760487.1	SMTN1_04879.1	SMWI244_04893.1	SMWV2_04876.1	Core
N0.HOG0000360	OG0000337	n0	GO:0005816, GO:0005938, GO:0030473, GO:0031578, GO:0043332, GO:0051293	SMAB133_04919.1	SMBC01_04894.1	SMBC06_04897.1	SMBC126_04906.1	SMBC14_04893.1	SMMN14_04881.1	SMMN5_04901.1	SMMO114_04854.1	SMOH1_04888.1	SMON143_04906.1	SMOR1_04897.1	SMOR9_04876.1	SMPA19A_04864.1	SMQC157_04905.1	SMSK204_04905.1	XP_016760488.1	SMTN1_04880.1	SMWI244_04894.1	SMWV2_04877.1	Core
N0.HOG0000361	OG0000338	n0		SMAB133_04920.1	SMBC01_04895.1	SMBC06_04898.1	SMBC126_04907.1	SMBC14_04894.1	SMMN14_04882.1	SMMN5_04902.1	SMMO114_04855.1	SMOH1_04889.1	SMON143_04907.1	SMOR1_04898.1	SMOR9_04877.1	SMPA19A_04865.1	SMQC157_04906.1	SMSK204_04906.1	XP_016760489.1	SMTN1_04881.1	SMWI244_04895.1	SMWV2_04878.1	Core
N0.HOG0000362	OG0000339	n0	GO:0003676, GO:0004386, GO:0005524, GO:0005634, GO:0006310, GO:0016787	SMAB133_04921.1	SMBC01_04896.1	SMBC06_04899.1	SMBC126_04908.1	SMBC14_04895.1	SMMN14_04883.1	SMMN5_04903.1	SMMO114_04856.1	SMOH1_04890.1	SMON143_04908.1	SMOR1_04899.1	SMOR9_04878.1	SMPA19A_04866.1	SMQC157_04907.1	SMSK204_04907.1	XP_016760490.1	SMTN1_04882.1	SMWI244_04896.1	SMWV2_04879.1	Core
N0.HOG0000363	OG0000340	n0	GO:0003735, GO:0005739, GO:0005840, GO:0006412, GO:1990904	SMAB133_04922.1	SMBC01_04897.1	SMBC06_04900.1	SMBC126_04909.1	SMBC14_04896.1	SMMN14_04884.1	SMMN5_04904.1	SMMO114_04857.1	SMOH1_04891.1	SMON143_04909.1	SMOR1_04900.1	SMOR9_04879.1	SMPA19A_04867.1	SMQC157_04908.1	SMSK204_04908.1	XP_016760491.1	SMTN1_04883.1	SMWI244_04897.1	SMWV2_04880.1	Core
N0.HOG0000364	OG0000341	n0		SMAB133_04923.1	SMBC01_04898.1	SMBC06_04901.1	SMBC126_04910.1	SMBC14_04897.1	SMMN14_04885.1	SMMN5_04905.1	SMMO114_04858.1	SMOH1_04892.1	SMON143_04910.1	SMOR1_04901.1	SMOR9_04880.1	SMPA19A_04868.1	SMQC157_04909.1	SMSK204_04909.1	XP_016760492.1	SMTN1_04884.1	SMWI244_04898.1	SMWV2_04881.1	Core
N0.HOG0000365	OG0000342	n0		SMAB133_04924.1	SMBC01_04899.1	SMBC06_04902.1	SMBC126_04911.1	SMBC14_04898.1	SMMN14_04886.1	SMMN5_04906.1	SMMO114_04859.1	SMOH1_04893.1	SMON143_04911.1	SMOR1_04902.1	SMOR9_04881.1	SMPA19A_04869.1	SMQC157_04910.1	SMSK204_04910.1	XP_016760493.1	SMTN1_04885.1	SMWI244_04899.1	SMWV2_04882.1	Core
N0.HOG0000366	OG0000343	n0	GO:0008061, GO:0016020	SMAB133_04925.1	SMBC01_04900.1	SMBC06_04903.1	SMBC126_04912.1	SMBC14_04899.1	SMMN14_04887.1	SMMN5_04907.1	SMMO114_04860.1	SMOH1_04894.1	SMON143_04912.1	SMOR1_04903.1	SMOR9_04882.1	SMPA19A_04870.1	SMQC157_04911.1	SMSK204_04911.1	XP_016760494.1	SMTN1_04886.1	SMWI244_04900.1	SMWV2_04883.1	Core
N0.HOG0000367	OG0000344	n0	GO:0032153, GO:0035556, GO:0035839, GO:0043539, GO:0071574, GO:0071958, GO:2000100	SMAB133_04926.1	SMBC01_04901.1	SMBC06_04904.1	SMBC126_04913.1	SMBC14_04900.1	SMMN14_04888.1	SMMN5_04908.1	SMMO114_04861.1	SMOH1_04895.1	SMON143_04913.1	SMOR1_04904.1	SMOR9_04883.1	SMPA19A_04871.1	SMQC157_04912.1	SMSK204_04912.1	XP_016760495.1	SMTN1_04887.1	SMWI244_04901.1	SMWV2_04884.1	Core
N0.HOG0000368	OG0000345	n0	GO:0004503, GO:0042438, GO:0046872	SMAB133_04927.1	SMBC01_04902.1	SMBC06_04905.1	SMBC126_04914.1	SMBC14_04901.1	SMMN14_04889.1	SMMN5_04909.1	SMMO114_04862.1	SMOH1_04896.1	SMON143_04914.1	SMOR1_04905.1	SMOR9_04884.1	SMPA19A_04872.1	SMQC157_04913.1	SMSK204_04913.1	XP_016760496.1	SMTN1_04888.1	SMWI244_04902.1	SMWV2_04885.1	Core					secreted
N0.HOG0000369	OG0000346	n0	GO:0000256, GO:0004038, GO:0005737, GO:0006145, GO:0008270, GO:0050897	SMAB133_04928.1	SMBC01_04903.1	SMBC06_04906.1	SMBC126_04915.1	SMBC14_04902.1	SMMN14_04890.1	SMMN5_04910.1	SMMO114_04863.1	SMOH1_04897.1	SMON143_04915.1	SMOR1_04906.1	SMOR9_04885.1	SMPA19A_04873.1	SMQC157_04914.1	SMSK204_04914.1	XP_016760497.1	SMTN1_04889.1	SMWI244_04903.1	SMWV2_04886.1	Core		M38
N0.HOG0000370	OG0000347	n0		SMAB133_04929.1	SMBC01_04904.1	SMBC06_04907.1	SMBC126_04917.1	SMBC14_04903.1	SMMN14_04891.1	SMMN5_04911.1	SMMO114_04864.1	SMOH1_04898.1	SMON143_04916.1	SMOR1_04907.1	SMOR9_04886.1	SMPA19A_04874.1	SMQC157_04915.1	SMSK204_04915.1	XP_016760498.1	SMTN1_04890.1	SMWI244_04904.1	SMWV2_04887.1	Core
N0.HOG0000371	OG0000348	n0	GO:0016491, GO:0044281	SMAB133_04930.1	SMBC01_04905.1	SMBC06_04908.1	SMBC126_04918.1	SMBC14_04904.1	SMMN14_04892.1	SMMN5_04912.1	SMMO114_04865.1	SMOH1_04899.1	SMON143_04917.1	SMOR1_04908.1	SMOR9_04887.1	SMPA19A_04875.1	SMQC157_04916.1	SMSK204_04916.1	XP_016760499.1	SMTN1_04891.1	SMWI244_04905.1	SMWV2_04888.1	Core
N0.HOG0000372	OG0000349	n0	GO:0003824, GO:0005739, GO:0005789, GO:0005811, GO:0045087, GO:0046872, GO:0051539, GO:0051607	SMAB133_04932.1	SMBC01_04907.1	SMBC06_04910.1	SMBC126_04920.1	SMBC14_04905.1	SMMN14_04894.1	SMMN5_04914.1	SMMO114_04867.1	SMOH1_04901.1	SMON143_04919.1	SMOR1_04910.1	SMOR9_04889.1	SMPA19A_04876.1	SMQC157_04917.1	SMSK204_04918.1	XP_016760501.1	SMTN1_04893.1	SMWI244_04907.1	SMWV2_04890.1	Core					secreted	Candidate effector
N0.HOG0000373	OG0000350	n0	GO:0006772, GO:0050333	SMAB133_04933.1	SMBC01_04908.1	SMBC06_04911.1	SMBC126_04921.1	SMBC14_04906.1	SMMN14_04895.1	SMMN5_04915.1	SMMO114_04868.1	SMOH1_04902.1	SMON143_04920.1	SMOR1_04911.1	SMOR9_04890.1	SMPA19A_04877.1	SMQC157_04918.1	SMSK204_04919.1	XP_016760502.1	SMTN1_04894.1	SMWI244_04908.1	SMWV2_04891.1	Core
N0.HOG0000374	OG0000351	n0	GO:0016020, GO:0016740	SMAB133_04934.1	SMBC01_04909.1	SMBC06_04912.1	SMBC126_04922.1	SMBC14_04907.1	SMMN14_04896.1	SMMN5_04916.1	SMMO114_04869.1	SMOH1_04903.1	SMON143_04921.1	SMOR1_04912.1	SMOR9_04891.1	SMPA19A_04878.1	SMQC157_04919.1	SMSK204_04920.1	XP_016760503.1	SMTN1_04895.1	SMWI244_04909.1	SMWV2_04892.1	Core					secreted
N0.HOG0000375	OG0000352	n0	GO:0005737, GO:0008270, GO:0019866, GO:0043231, GO:0061630	SMAB133_04935.1	SMBC01_04910.1	SMBC06_04913.1	SMBC126_04923.1	SMBC14_04908.1	SMMN14_04897.1	SMMN5_04917.1	SMMO114_04870.1	SMOH1_04904.1	SMON143_04922.1	SMOR1_04913.1	SMOR9_04892.1	SMPA19A_04879.1	SMQC157_04920.1	SMSK204_04921.1	XP_016760504.1	SMTN1_04896.1	SMWI244_04910.1	SMWV2_04893.1	Core
N0.HOG0000376	OG0000353	n0	GO:0000398, GO:0061632, GO:0071014	SMAB133_04936.1	SMBC01_04911.1	SMBC06_04914.1	SMBC126_04924.1	SMBC14_04909.1	SMMN14_04898.1	SMMN5_04918.1	SMMO114_04871.1	SMOH1_04905.1	SMON143_04923.1	SMOR1_04914.1	SMOR9_04893.1	SMPA19A_04880.1	SMQC157_04921.1	SMSK204_04922.1	XP_016760505.1	SMTN1_04897.1	SMWI244_04911.1	SMWV2_04894.1	Core
N0.HOG0000377	OG0000354	n0	GO:0005730, GO:0006260, GO:0006281, GO:0006310, GO:0030686, GO:0032040, GO:0046872	SMAB133_04937.1	SMBC01_04912.1	SMBC06_04915.1	SMBC126_04925.1	SMBC14_04910.1	SMMN14_04899.1	SMMN5_04919.1	SMMO114_04872.1	SMOH1_04906.1	SMON143_04924.1	SMOR1_04915.1	SMOR9_04894.1	SMPA19A_04881.1	SMQC157_04922.1	SMSK204_04923.1	XP_016760506.1	SMTN1_04898.1	SMWI244_04912.1	SMWV2_04895.1	Core
N0.HOG0000378	OG0000355	n0	GO:0000166, GO:0016020, GO:0016263, GO:0033615	SMAB133_04938.1	SMBC01_04913.1	SMBC06_04916.1	SMBC126_04926.1	SMBC14_04911.1	SMMN14_04900.1	SMMN5_04920.1	SMMO114_04873.1	SMOH1_04907.1	SMON143_04925.1	SMOR1_04916.1	SMOR9_04895.1	SMPA19A_04882.1	SMQC157_04923.1	SMSK204_04924.1	XP_016760507.1	SMTN1_04899.1	SMWI244_04913.1	SMWV2_04896.1	Core	GT31
N0.HOG0000379	OG0000356	n0	GO:0006629, GO:0008081	SMAB133_04939.1	SMBC01_04914.1	SMBC06_04917.1	SMBC126_04927.1	SMBC14_04912.1	SMMN14_04901.1	SMMN5_04921.1	SMMO114_04874.1	SMOH1_04908.1	SMON143_04926.1	SMOR1_04917.1	SMOR9_04896.1	SMPA19A_04883.1	SMQC157_04924.1	SMSK204_04925.1	XP_016760508.1	SMTN1_04900.1	SMWI244_04914.1	SMWV2_04897.1	Core					secreted
N0.HOG0000380	OG0000357	n0		SMAB133_04940.1	SMBC01_04915.1	SMBC06_04918.1	SMBC126_04928.1	SMBC14_04913.1	SMMN14_04902.1	SMMN5_04922.1	SMMO114_04875.1	SMOH1_04909.1	SMON143_04927.1	SMOR1_04918.1	SMOR9_04897.1	SMPA19A_04884.1	SMQC157_04925.1	SMSK204_04926.1	XP_016760509.1	SMTN1_04901.1	SMWI244_04915.1	SMWV2_04898.1	Core
N0.HOG0000381	OG0000358	n0		SMAB133_04941.1	SMBC01_04916.1	SMBC06_04919.1	SMBC126_04929.1	SMBC14_04914.1	SMMN14_04903.1	SMMN5_04923.1	SMMO114_04876.1	SMOH1_04910.1	SMON143_04928.1	SMOR1_04919.1	SMOR9_04898.1	SMPA19A_04885.1	SMQC157_04926.1	SMSK204_04927.1	XP_016760510.1	SMTN1_04902.1	SMWI244_04916.1	SMWV2_04899.1	Core
N0.HOG0000382	OG0000359	n0	GO:0016020	SMAB133_04942.1	SMBC01_04917.1	SMBC06_04920.1	SMBC126_04930.1	SMBC14_04915.1	SMMN14_04904.1	SMMN5_04924.1	SMMO114_04877.1	SMOH1_04911.1	SMON143_04929.1	SMOR1_04920.1	SMOR9_04900.1	SMPA19A_04886.1	SMQC157_04927.1	SMSK204_04928.1	XP_016760512.1	SMTN1_04903.1	SMWI244_04917.1	SMWV2_04900.1	Core
N0.HOG0000383	OG0000360	n0	GO:0003729, GO:0005783, GO:0008298, GO:0042175, GO:1990904	SMAB133_04943.1	SMBC01_04918.1	SMBC06_04921.1	SMBC126_04931.1	SMBC14_04916.1	SMMN14_04905.1	SMMN5_04925.1	SMMO114_04878.1	SMOH1_04912.1	SMON143_04930.1	SMOR1_04921.1	SMOR9_04901.1	SMPA19A_04887.1	SMQC157_04928.1	SMSK204_04929.1	XP_016760513.1	SMTN1_04904.1	SMWI244_04918.1	SMWV2_04901.1	Core
N0.HOG0000384	OG0000361	n0	GO:0005524, GO:0006298, GO:0006312, GO:0030983, GO:0032301, GO:0140664	SMAB133_04944.1	SMBC01_04919.1	SMBC06_04922.1	SMBC126_04932.1	SMBC14_04917.1	SMMN14_04906.1	SMMN5_04926.1	SMMO114_04879.1	SMOH1_04913.1	SMON143_04931.1	SMOR1_04922.1	SMOR9_04902.1	SMPA19A_04888.1	SMQC157_04929.1	SMSK204_04930.1	XP_016760514.1	SMTN1_04905.1	SMWI244_04919.1	SMWV2_04902.1	Core
N0.HOG0000385	OG0000362	n0	GO:0000727, GO:0003688, GO:0003697, GO:0005524, GO:0005656, GO:0006267, GO:0006268, GO:0006271, GO:0006279, GO:0016787, GO:0017116, GO:0031261, GO:0042555, GO:0043138, GO:0043596, GO:0046872, GO:0140445, GO:1902975	SMAB133_04945.1	SMBC01_04920.1	SMBC06_04923.1	SMBC126_04933.1	SMBC14_04918.1	SMMN14_04907.1	SMMN5_04927.1	SMMO114_04880.1	SMOH1_04914.1	SMON143_04932.1	SMOR1_04923.1	SMOR9_04903.1	SMPA19A_04889.1	SMQC157_04930.1	SMSK204_04931.1	XP_016760515.1	SMTN1_04906.1	SMWI244_04920.1	SMWV2_04903.1	Core
N0.HOG0000386	OG0000363	n0	GO:0004181, GO:0006508, GO:0008270	SMAB133_04946.1	SMBC01_04922.1	SMBC06_04926.1	SMBC126_04934.1	SMBC14_04919.1	SMMN14_04981.1	SMMN5_05002.1	SMMO114_04881.1	SMOH1_04916.1	SMON143_04934.1	SMOR1_05004.1	SMOR9_04905.1	SMPA19A_04890.1	SMQC157_04932.1	SMSK204_04932.1	XP_016760517.1	SMTN1_04908.1	SMWI244_04921.1	SMWV2_04905.1	Core		M14A			secreted
N0.HOG0000387	OG0000364	n0		SMAB133_04947.1	SMBC01_04923.1	SMBC06_04927.1	SMBC126_04935.1	SMBC14_04920.1	SMMN14_04980.1	SMMN5_05001.1	SMMO114_04882.1	SMOH1_04917.1	SMON143_04935.1	SMOR1_05003.1	SMOR9_04906.1	SMPA19A_04891.1	SMQC157_04933.1	SMSK204_04933.1	XP_016760518.1	SMTN1_04909.1	SMWI244_04922.1	SMWV2_04906.1	Core
N0.HOG0000388	OG0000365	n0	GO:0015031, GO:0015833, GO:0016020, GO:0035672, GO:0035673	SMAB133_04948.1	SMBC01_04924.1	SMBC06_04928.1	SMBC126_04937.1	SMBC14_04921.1	SMMN14_04979.1	SMMN5_05000.1	SMMO114_04883.1	SMOH1_04918.1	SMON143_04936.1	SMOR1_05002.1	SMOR9_04907.1	SMPA19A_04892.1	SMQC157_04934.1	SMSK204_04935.1	XP_016760520.1	SMTN1_04910.1	SMWI244_04923.1	SMWV2_04907.1	Core
N0.HOG0000389	OG0000366	n0	GO:0005506, GO:0015079, GO:0016020, GO:0016712, GO:0071805	SMAB133_04949.1	SMBC01_04925.1	SMBC06_04929.1	SMBC126_04938.1	SMBC14_04922.1	SMMN14_04978.1	SMMN5_04999.1	SMMO114_04884.1	SMOH1_04919.1	SMON143_04937.1	SMOR1_05001.1	SMOR9_04908.1	SMPA19A_04893.1	SMQC157_04935.1	SMSK204_04936.1	XP_016760521.1	SMTN1_04911.1	SMWI244_04924.1	SMWV2_04908.1	Core
N0.HOG0000390	OG0000367	n0		SMAB133_04951.1	SMBC01_04926.1	SMBC06_04931.1	SMBC126_04940.1	SMBC14_04923.1	SMMN14_04976.1	SMMN5_04997.1	SMMO114_04886.1	SMOH1_04921.1	SMON143_04939.1	SMOR1_04999.1	SMOR9_04910.1	SMPA19A_04895.1	SMQC157_04937.1	SMSK204_04938.1	XP_016760523.1	SMTN1_04913.1	SMWI244_04926.1	SMWV2_04910.1	Core
N0.HOG0000391	OG0000368	n0	GO:0015095, GO:0016020, GO:1903830	SMAB133_04952.1	SMBC01_04927.1	SMBC06_04932.1	SMBC126_04941.1	SMBC14_04924.1	SMMN14_04975.1	SMMN5_04996.1	SMMO114_04887.1	SMOH1_04922.1	SMON143_04940.1	SMOR1_04998.1	SMOR9_04911.1	SMPA19A_04896.1	SMQC157_04938.1	SMSK204_04939.1	XP_016760524.1	SMTN1_04914.1	SMWI244_04927.1	SMWV2_04911.1	Core
N0.HOG0000392	OG0000369	n0	GO:0005794, GO:0005975, GO:0015031, GO:0016020, GO:0016798	SMAB133_04953.1	SMBC01_04928.1	SMBC06_04933.1	SMBC126_04942.1	SMBC14_04925.1	SMMN14_04974.1	SMMN5_04995.1	SMMO114_04888.1	SMOH1_04923.1	SMON143_04941.1	SMOR1_04997.1	SMOR9_04912.1	SMPA19A_04897.1	SMQC157_04939.1	SMSK204_04940.1	XP_016760525.1	SMTN1_04915.1	SMWI244_04928.1	SMWV2_04912.1	Core
N0.HOG0000393	OG0000370	n0	GO:0016020, GO:0022857, GO:0055085	SMAB133_04954.1	SMBC01_04929.1	SMBC06_04934.1	SMBC126_04943.1	SMBC14_04926.1	SMMN14_04973.1	SMMN5_04994.1	SMMO114_04889.1	SMOH1_04924.1	SMON143_04942.1	SMOR1_04996.1	SMOR9_04913.1	SMPA19A_04898.1	SMQC157_04940.1	SMSK204_04941.1	XP_016760526.1	SMTN1_04916.1	SMWI244_04929.1	SMWV2_04913.1	Core			MFS
N0.HOG0000394	OG0000371	n0	GO:0006631, GO:0031956	SMAB133_04955.1	SMBC01_04930.1	SMBC06_04935.1	SMBC126_04944.1	SMBC14_04927.1	SMMN14_04972.1	SMMN5_04993.1	SMMO114_04890.1	SMOH1_04925.1	SMON143_04943.1	SMOR1_04995.1	SMOR9_04914.1	SMPA19A_04899.1	SMQC157_04941.1	SMSK204_04942.1	XP_016760527.1	SMTN1_04917.1	SMWI244_04930.1	SMWV2_04914.1	Core				NRPS
N0.HOG0000395	OG0000372	n0	GO:0016020	SMAB133_04956.1	SMBC01_04931.1	SMBC06_04936.1	SMBC126_04945.1	SMBC14_04928.1	SMMN14_04971.1	SMMN5_04992.1	SMMO114_04891.1	SMOH1_04926.1	SMON143_04944.1	SMOR1_04994.1	SMOR9_04915.1	SMPA19A_04900.1	SMQC157_04942.1	SMSK204_04943.1	XP_016760528.1	SMTN1_04918.1	SMWI244_04931.1	SMWV2_04915.1	Core
N0.HOG0000396	OG0000373	n0		SMAB133_04957.1	SMBC01_04932.1	SMBC06_04937.1	SMBC126_04946.1	SMBC14_04929.1	SMMN14_04970.1	SMMN5_04991.1	SMMO114_04892.1	SMOH1_04927.1	SMON143_04945.1	SMOR1_04993.1	SMOR9_04916.1	SMPA19A_04901.1	SMQC157_04943.1	SMSK204_04944.1	XP_016760529.1	SMTN1_04919.1	SMWI244_04932.1	SMWV2_04916.1	Core
N0.HOG0000397	OG0000374	n0		SMAB133_04958.1	SMBC01_04933.1	SMBC06_04938.1	SMBC126_04947.1	SMBC14_04930.1	SMMN14_04969.1	SMMN5_04990.1	SMMO114_04893.1	SMOH1_04928.1	SMON143_04946.1	SMOR1_04992.1	SMOR9_04917.1	SMPA19A_04902.1	SMQC157_04944.1	SMSK204_04945.1	XP_016760530.1	SMTN1_04920.1	SMWI244_04933.1	SMWV2_04917.1	Core
N0.HOG0000398	OG0000375	n0	GO:0000151, GO:0000209, GO:0005737, GO:0006511, GO:0007127, GO:0008270, GO:0031624, GO:0032436, GO:0035861, GO:0061630	SMAB133_04960.1	SMBC01_04935.1	SMBC06_04940.1	SMBC126_04948.1	SMBC14_04932.1	SMMN14_04967.1	SMMN5_04988.1	SMMO114_04895.1	SMOH1_04929.1	SMON143_04948.1	SMOR1_04990.1	SMOR9_04919.1	SMPA19A_04904.1	SMQC157_04946.1	SMSK204_04947.1	XP_016760532.1	SMTN1_04922.1	SMWI244_04935.1	SMWV2_04919.1	Core
N0.HOG0000399	OG0000376	n0	GO:0002181, GO:0003743, GO:0005085, GO:0005829, GO:0005851, GO:0006413, GO:0006446, GO:0031369, GO:0032045	SMAB133_04961.1	SMBC01_04936.1	SMBC06_04941.1	SMBC126_04949.1	SMBC14_04933.1	SMMN14_04966.1	SMMN5_04987.1	SMMO114_04896.1	SMOH1_04930.1	SMON143_04949.1	SMOR1_04989.1	SMOR9_04920.1	SMPA19A_04905.1	SMQC157_04947.1	SMSK204_04948.1	XP_016760533.1	SMTN1_04923.1	SMWI244_04936.1	SMWV2_04920.1	Core
N0.HOG0000400	OG0000377	n0	GO:0000156, GO:0000160, GO:0000978, GO:0003700, GO:0005634, GO:0006357	SMAB133_04962.1	SMBC01_04937.1	SMBC06_04942.1	SMBC126_04950.1	SMBC14_04934.1	SMMN14_04965.1	SMMN5_04986.1	SMMO114_04897.1	SMOH1_04931.1	SMON143_04950.1	SMOR1_04988.1	SMOR9_04921.1	SMPA19A_04906.1	SMQC157_04948.1	SMSK204_04949.1	XP_016760534.1	SMTN1_04924.1	SMWI244_04937.1	SMWV2_04921.1	Core
N0.HOG0000401	OG0000378	n0	GO:0005739, GO:0005777, GO:0005829, GO:0008379, GO:0034599, GO:0042744, GO:0045454, GO:0098869	SMAB133_04963.1	SMBC01_04938.1	SMBC06_04943.1	SMBC126_04951.1	SMBC14_04935.1	SMMN14_04964.1	SMMN5_04985.1	SMMO114_04898.1	SMOH1_04932.1	SMON143_04951.1	SMOR1_04987.1	SMOR9_04922.1	SMPA19A_04907.1	SMQC157_04949.1	SMSK204_04950.1	XP_016760535.1	SMTN1_04925.1	SMWI244_04938.1	SMWV2_04922.1	Core
N0.HOG0000402	OG0000379	n0	GO:0000981, GO:0003677, GO:0005634, GO:0006351, GO:0006357, GO:0008270	SMAB133_04964.1	SMBC01_04939.1	SMBC06_04944.1	SMBC126_04952.1	SMBC14_04936.1	SMMN14_04963.1	SMMN5_04984.1	SMMO114_04899.1	SMOH1_04933.1	SMON143_04952.1	SMOR1_04986.1	SMOR9_04923.1	SMPA19A_04908.1	SMQC157_04950.1	SMSK204_04951.1	XP_016760536.1	SMTN1_04926.1	SMWI244_04939.1	SMWV2_04923.1	Core
N0.HOG0000403	OG0000380	n0	GO:0016491, GO:0044550	SMAB133_04965.1	SMBC01_04940.1	SMBC06_04945.1	SMBC126_04954.1	SMBC14_04937.1	SMMN14_04962.1	SMMN5_04983.1	SMMO114_04901.1	SMOH1_04935.1	SMON143_04954.1	SMOR1_04985.1	SMOR9_04924.1	SMPA19A_04910.1	SMQC157_04952.1	SMSK204_04952.1	XP_016760538.1	SMTN1_04928.1	SMWI244_04940.1	SMWV2_04925.1	Core
N0.HOG0000404	OG0000381	n0	GO:0000049, GO:0002182, GO:0005737, GO:0022857, GO:0043023, GO:0043043, GO:0072344, GO:1990112, GO:1990116	SMAB133_04966.1	SMBC01_04941.1	SMBC06_04946.1	SMBC126_04955.1	SMBC14_04938.1	SMMN14_04960.1	SMMN5_04982.1	SMMO114_04902.1	SMOH1_04936.1	SMON143_04955.1	SMOR1_04984.1	SMOR9_04925.1	SMPA19A_04911.1	SMQC157_04953.1	SMSK204_04953.1	XP_016760539.1	SMTN1_04929.1	SMWI244_04941.1	SMWV2_04926.1	Core
N0.HOG0000405	OG0000382	n0	GO:0000155, GO:0000160, GO:0004674, GO:0005524, GO:0009927	SMAB133_04967.1	SMBC01_04942.1	SMBC06_04947.1	SMBC126_04956.1	SMBC14_04939.1	SMMN14_04959.1	SMMN5_04981.1	SMMO114_04903.1	SMOH1_04937.1	SMON143_04956.1	SMOR1_04983.1	SMOR9_04926.1	SMPA19A_04912.1	SMQC157_04954.1	SMSK204_04954.1	XP_016760540.1	SMTN1_04930.1	SMWI244_04942.1	SMWV2_04927.1	Core
N0.HOG0000406	OG0000383	n0	GO:0000256, GO:0004037, GO:0004672, GO:0051020	SMAB133_04968.1	SMBC01_04943.1	SMBC06_04948.1	SMBC126_04957.1	SMBC14_04940.1	SMMN14_04958.1	SMMN5_04980.1	SMMO114_04904.1	SMOH1_04938.1	SMON143_04957.1	SMOR1_04982.1	SMOR9_04927.1	SMPA19A_04913.1	SMQC157_04955.1	SMSK204_04955.1	XP_016760541.1	SMTN1_04931.1	SMWI244_04943.1	SMWV2_04928.1	Core
N0.HOG0000407	OG0000384	n0	GO:0000272, GO:0005576, GO:0005975, GO:0009057, GO:0016787, GO:0030248	SMAB133_04969.1	SMBC01_04944.1	SMBC06_04949.1	SMBC126_04958.1	SMBC14_04941.1	SMMN14_04957.1	SMMN5_04979.1	SMMO114_04905.1	SMOH1_04939.1	SMON143_04958.1	SMOR1_04981.1	SMOR9_04928.1	SMPA19A_04914.1	SMQC157_04956.1	SMSK204_04956.1	XP_016760542.1	SMTN1_04932.1	SMWI244_04944.1	SMWV2_04929.1	Core	GH131				secreted	Candidate effector
N0.HOG0000408	OG0000385	n0	GO:0016491, GO:0044283, GO:0046872	SMAB133_04970.1	SMBC01_04945.1	SMBC06_04950.1	SMBC126_04959.1	SMBC14_04942.1	SMMN14_04956.1	SMMN5_04978.1	SMMO114_04906.1	SMOH1_04940.1	SMON143_04959.1	SMOR1_04980.1	SMOR9_04929.1	SMPA19A_04915.1	SMQC157_04957.1	SMSK204_04957.1	XP_016760543.1	SMTN1_04933.1	SMWI244_04945.1	SMWV2_04930.1	Core
N0.HOG0000409	OG0000386	n0	GO:0005884, GO:0006508, GO:0008233, GO:0030042, GO:0030864, GO:0032466, GO:0051014, GO:0051015, GO:0051016, GO:0061645	SMAB133_04971.1	SMBC01_04946.1	SMBC06_04951.1	SMBC126_04960.1	SMBC14_04943.1	SMMN14_04955.1	SMMN5_04977.1	SMMO114_04907.1	SMOH1_04941.1	SMON143_04960.1	SMOR1_04979.1	SMOR9_04930.1	SMPA19A_04916.1	SMQC157_04958.1	SMSK204_04958.1	XP_016760544.1	SMTN1_04934.1	SMWI244_04946.1	SMWV2_04931.1	Core
N0.HOG0000410	OG0000387	n0	GO:0005794, GO:0016020	SMAB133_04972.1	SMBC01_04947.1	SMBC06_04952.1	SMBC126_04961.1	SMBC14_04944.1	SMMN14_04954.1	SMMN5_04976.1	SMMO114_04908.1	SMOH1_04942.1	SMON143_04961.1	SMOR1_04978.1	SMOR9_04931.1	SMPA19A_04917.1	SMQC157_04959.1	SMSK204_04959.1	XP_016760545.1	SMTN1_04935.1	SMWI244_04947.1	SMWV2_04932.1	Core
N0.HOG0000411	OG0000388	n0	GO:0000981, GO:0003677, GO:0005634, GO:0006351, GO:0006357, GO:0008270	SMAB133_04973.1	SMBC01_04948.1	SMBC06_04953.1	SMBC126_04962.1	SMBC14_04945.1	SMMN14_04953.1	SMMN5_04975.1	SMMO114_04909.1	SMOH1_04943.1	SMON143_04962.1	SMOR1_04977.1	SMOR9_04932.1	SMPA19A_04918.1	SMQC157_04960.1	SMSK204_04960.1	XP_016760547.1	SMTN1_04936.1	SMWI244_04948.1	SMWV2_04933.1	Core
N0.HOG0000412	OG0000389	n0	GO:0006812, GO:0016020, GO:0022857, GO:0055085	SMAB133_04975.1	SMBC01_04950.1	SMBC06_04955.1	SMBC126_04964.1	SMBC14_04947.1	SMMN14_04951.1	SMMN5_04973.1	SMMO114_04911.1	SMOH1_04945.1	SMON143_04964.1	SMOR1_04975.1	SMOR9_04934.1	SMPA19A_04920.1	SMQC157_04962.1	SMSK204_04962.1	XP_016760548.1	SMTN1_04938.1	SMWI244_04950.1	SMWV2_04935.1	Core			MFS
N0.HOG0000413	OG0000390	n0	GO:0005782, GO:0015945, GO:0016614, GO:0050660	SMAB133_04976.1	SMBC01_04951.1	SMBC06_04956.1	SMBC126_04965.1	SMBC14_04948.1	SMMN14_04950.1	SMMN5_04972.1	SMMO114_04912.1	SMOH1_04946.1	SMON143_04965.1	SMOR1_04974.1	SMOR9_04935.1	SMPA19A_04921.1	SMQC157_04963.1	SMSK204_04963.1	XP_016760549.1	SMTN1_04939.1	SMWI244_04951.1	SMWV2_04936.1	Core	AA3_3
N0.HOG0000414	OG0000391	n0		SMAB133_04978.1	SMBC01_04953.1	SMBC06_04958.1	SMBC126_04966.1	SMBC14_04949.1	SMMN14_04949.1	SMMN5_04971.1	SMMO114_04914.1	SMOH1_04948.1	SMON143_04966.1	SMOR1_04973.1	SMOR9_04937.1	SMPA19A_04923.1	SMQC157_04965.1	SMSK204_04965.1	XP_016760551.1	SMTN1_04941.1	SMWI244_04952.1	SMWV2_04938.1	Core
N0.HOG0000415	OG0000392	n0	GO:0000124, GO:0001403, GO:0003712, GO:0003735, GO:0006357, GO:0006366, GO:0007124, GO:0046695, GO:0046982	SMAB133_04979.1	SMBC01_04954.1	SMBC06_04959.1	SMBC126_04967.1	SMBC14_04950.1	SMMN14_04948.1	SMMN5_04970.1	SMMO114_04915.1	SMOH1_04949.1	SMON143_04967.1	SMOR1_04972.1	SMOR9_04938.1	SMPA19A_04924.1	SMQC157_04966.1	SMSK204_04966.1	XP_016760552.1	SMTN1_04942.1	SMWI244_04953.1	SMWV2_04939.1	Core
N0.HOG0000416	OG0000393	n0	GO:0004164, GO:0017183, GO:0032259, GO:0141133	SMAB133_04980.1	SMBC01_04955.1	SMBC06_04960.1	SMBC126_04968.1	SMBC14_04951.1	SMMN14_04947.1	SMMN5_04969.1	SMMO114_04916.1	SMOH1_04950.1	SMON143_04968.1	SMOR1_04971.1	SMOR9_04939.1	SMPA19A_04925.1	SMQC157_04967.1	SMSK204_04967.1	XP_016760555.1	SMTN1_04943.1	SMWI244_04954.1	SMWV2_04940.1	Core
N0.HOG0000417	OG0000394	n0	GO:0000166, GO:0016020, GO:0016263	SMAB133_04981.1	SMBC01_04956.1	SMBC06_04961.1	SMBC126_04969.1	SMBC14_04952.1	SMMN14_04946.1	SMMN5_04968.1	SMMO114_04917.1	SMOH1_04951.1	SMON143_04969.1	SMOR1_04970.1	SMOR9_04940.1	SMPA19A_04926.1	SMQC157_04968.1	SMSK204_04968.1	XP_016760554.1	SMTN1_04944.1	SMWI244_04955.1	SMWV2_04941.1	Core	GT31
N0.HOG0000418	OG0000395	n0	GO:0004735, GO:0055129	SMAB133_04982.1	SMBC01_04957.1	SMBC06_04962.1	SMBC126_04970.1	SMBC14_04953.1	SMMN14_04945.1	SMMN5_04967.1	SMMO114_04918.1	SMOH1_04952.1	SMON143_04970.1	SMOR1_04969.1	SMOR9_04941.1	SMPA19A_04927.1	SMQC157_04969.1	SMSK204_04969.1	XP_016760553.1	SMTN1_04945.1	SMWI244_04956.1	SMWV2_04942.1	Core
N0.HOG0000419	OG0000396	n0	GO:0016020, GO:0022857, GO:0055085	SMAB133_04983.1	SMBC01_04958.1	SMBC06_04963.1	SMBC126_04971.1	SMBC14_04954.1	SMMN14_04944.1	SMMN5_04966.1	SMMO114_04919.1	SMOH1_04953.1	SMON143_04971.1	SMOR1_04968.1	SMOR9_04942.1	SMPA19A_04928.1	SMQC157_04970.1	SMSK204_04970.1	XP_016760556.1	SMTN1_04946.1	SMWI244_04957.1	SMWV2_04943.1	Core
N0.HOG0000420	OG0000397	n0	GO:0000209, GO:0045892, GO:0046872, GO:0061630	SMAB133_04984.1	SMBC01_04960.1	SMBC06_04964.1	SMBC126_04972.1	SMBC14_04955.1	SMMN14_04943.1	SMMN5_04965.1	SMMO114_04920.1	SMOH1_04954.1	SMON143_04972.1	SMOR1_04967.1	SMOR9_04943.1	SMPA19A_04929.1	SMQC157_04971.1	SMSK204_04971.1	XP_016760557.1	SMTN1_04947.1	SMWI244_04958.1	SMWV2_04944.1	Core
N0.HOG0000421	OG0000398	n0	GO:0016020	SMAB133_04985.1	SMBC01_04961.1	SMBC06_04965.1	SMBC126_04973.1	SMBC14_04956.1	SMMN14_04942.1	SMMN5_04964.1	SMMO114_04921.1	SMOH1_04955.1	SMON143_04973.1	SMOR1_04966.1	SMOR9_04944.1	SMPA19A_04930.1	SMQC157_04972.1	SMSK204_04972.1	XP_016760558.1	SMTN1_04948.1	SMWI244_04959.1	SMWV2_04945.1	Core					secreted
N0.HOG0000422	OG0000399	n0		SMAB133_04986.1	SMBC01_04962.1	SMBC06_04966.1	SMBC126_04974.1	SMBC14_04957.1	SMMN14_04941.1	SMMN5_04963.1	SMMO114_04922.1	SMOH1_04956.1	SMON143_04974.1	SMOR1_04965.1	SMOR9_04945.1	SMPA19A_04931.1	SMQC157_04973.1	SMSK204_04973.1	XP_016760559.1	SMTN1_04949.1	SMWI244_04960.1	SMWV2_04946.1	Core
N0.HOG0000423	OG0000400	n0	GO:0003735, GO:0005737, GO:0006412, GO:0015934	SMAB133_04989.1	SMBC01_04964.1	SMBC06_04968.1	SMBC126_04976.1	SMBC14_04959.1	SMMN14_04939.1	SMMN5_04961.1	SMMO114_04924.1	SMOH1_04958.1	SMON143_04976.1	SMOR1_04963.1	SMOR9_04948.1	SMPA19A_04933.1	SMQC157_04975.1	SMSK204_04976.1	XP_016760561.1	SMTN1_04951.1	SMWI244_04963.1	SMWV2_04948.1	Core
N0.HOG0000424	OG0000401	n0	GO:0016020	SMAB133_04991.1	SMBC01_04966.1	SMBC06_04970.1	SMBC126_04978.1	SMBC14_04961.1	SMMN14_04937.1	SMMN5_04959.1	SMMO114_04926.1	SMOH1_04960.1	SMON143_04978.1	SMOR1_04961.1	SMOR9_04950.1	SMPA19A_04935.1	SMQC157_04977.1	SMSK204_04978.1	XP_016760563.1	SMTN1_04953.1	SMWI244_04965.1	SMWV2_04950.1	Core
N0.HOG0000425	OG0000402	n0	GO:0016787	SMAB133_04993.1	SMBC01_04967.1	SMBC06_04971.1	SMBC126_04980.1	SMBC14_04962.1	SMMN14_04936.1	SMMN5_04957.1	SMMO114_04929.1	SMOH1_04962.1	SMON143_04980.1	SMOR1_04958.1	SMOR9_04953.1	SMPA19A_04936.1	SMQC157_04978.1	SMSK204_04980.1	XP_016760564.1	SMTN1_04954.1	SMWI244_04967.1	SMWV2_04951.1	Core
N0.HOG0000426	OG0000403	n0	GO:0009272, GO:0016020, GO:0055085	SMAB133_04995.1	SMBC01_04969.1	SMBC06_04973.1	SMBC126_04982.1	SMBC14_04964.1	SMMN14_04935.1	SMMN5_04955.1	SMMO114_04931.1	SMOH1_04963.1	SMON143_04982.1	SMOR1_04956.1	SMOR9_04955.1	SMPA19A_04937.1	SMQC157_04979.1	SMSK204_04982.1	XP_016760568.1	SMTN1_04955.1	SMWI244_04969.1	SMWV2_04952.1	Core					secreted
N0.HOG0000427	OG0000404	n0		SMAB133_04997.1	SMBC01_04971.1	SMBC06_04975.1	SMBC126_04984.1	SMBC14_04966.1	SMMN14_04933.1	SMMN5_04953.1	SMMO114_04933.1	SMOH1_04965.1	SMON143_04984.1	SMOR1_04954.1	SMOR9_04957.1	SMPA19A_04939.1	SMQC157_04981.1	SMSK204_04984.1	XP_016760570.1	SMTN1_04957.1	SMWI244_04971.1	SMWV2_04954.1	Core
N0.HOG0000428	OG0000405	n0	GO:0003677, GO:0003723, GO:0005730, GO:0042273, GO:0042274	SMAB133_04998.1	SMBC01_04972.1	SMBC06_04976.1	SMBC126_04985.1	SMBC14_04967.1	SMMN14_04932.1	SMMN5_04952.1	SMMO114_04934.1	SMOH1_04966.1	SMON143_04985.1	SMOR1_04953.1	SMOR9_04958.1	SMPA19A_04940.1	SMQC157_04982.1	SMSK204_04985.1	XP_016760571.1	SMTN1_04958.1	SMWI244_04972.1	SMWV2_04955.1	Core
N0.HOG0000429	OG0000406	n0	GO:0000785, GO:0003755, GO:0005730, GO:0008073, GO:0075523	SMAB133_04999.1	SMBC01_04973.1	SMBC06_04977.1	SMBC126_04986.1	SMBC14_04968.1	SMMN14_04931.1	SMMN5_04951.1	SMMO114_04935.1	SMOH1_04967.1	SMON143_04986.1	SMOR1_04952.1	SMOR9_04959.1	SMPA19A_04941.1	SMQC157_04983.1	SMSK204_04986.1	XP_016760572.1	SMTN1_04959.1	SMWI244_04973.1	SMWV2_04956.1	Core
N0.HOG0000430	OG0000407	n0	GO:0003684, GO:0003887, GO:0005634, GO:0017125, GO:0042276, GO:0046872, GO:0070987	SMAB133_05000.1	SMBC01_04974.1	SMBC06_04978.1	SMBC126_04987.1	SMBC14_04969.1	SMMN14_04930.1	SMMN5_04950.1	SMMO114_04936.1	SMOH1_04968.1	SMON143_04987.1	SMOR1_04951.1	SMOR9_04960.1	SMPA19A_04942.1	SMQC157_04984.1	SMSK204_04987.1	XP_016760573.1	SMTN1_04960.1	SMWI244_04974.1	SMWV2_04957.1	Core
N0.HOG0000431	OG0000408	n0	GO:0003735, GO:0006412, GO:0022625, GO:0046677, GO:0046898	SMAB133_05001.1	SMBC01_04975.1	SMBC06_04979.1	SMBC126_04988.1	SMBC14_04970.1	SMMN14_04929.1	SMMN5_04949.1	SMMO114_04937.1	SMOH1_04969.1	SMON143_04988.1	SMOR1_04950.1	SMOR9_04961.1	SMPA19A_04943.1	SMQC157_04985.1	SMSK204_04988.1	XP_016760574.1	SMTN1_04961.1	SMWI244_04975.1	SMWV2_04958.1	Core
N0.HOG0000432	OG0000409	n0	GO:0004497, GO:0016020	SMAB133_05002.1	SMBC01_04976.1	SMBC06_04980.1	SMBC126_04989.1	SMBC14_04971.1	SMMN14_04928.1	SMMN5_04948.1	SMMO114_04938.1	SMOH1_04970.1	SMON143_04989.1	SMOR1_04949.1	SMOR9_04962.1	SMPA19A_04944.1	SMQC157_04986.1	SMSK204_04989.1	XP_016760575.1	SMTN1_04962.1	SMWI244_04976.1	SMWV2_04959.1	Core
N0.HOG0000433	OG0000410	n0	GO:0047617	SMAB133_05003.1	SMBC01_04977.1	SMBC06_04981.1	SMBC126_04990.1	SMBC14_04972.1	SMMN14_04927.1	SMMN5_04947.1	SMMO114_04939.1	SMOH1_04971.1	SMON143_04990.1	SMOR1_04948.1	SMOR9_04963.1	SMPA19A_04945.1	SMQC157_04987.1	SMSK204_04990.1	XP_016760576.1	SMTN1_04963.1	SMWI244_04977.1	SMWV2_04960.1	Core
N0.HOG0000434	OG0000411	n0	GO:0004620, GO:0005737, GO:0046872	SMAB133_05004.1	SMBC01_04978.1	SMBC06_04982.1	SMBC126_04991.1	SMBC14_04973.1	SMMN14_04926.1	SMMN5_04946.1	SMMO114_04940.1	SMOH1_04972.1	SMON143_04991.1	SMOR1_04947.1	SMOR9_04964.1	SMPA19A_04946.1	SMQC157_04988.1	SMSK204_04991.1	XP_016760577.1	SMTN1_04964.1	SMWI244_04978.1	SMWV2_04961.1	Core
N0.HOG0000435	OG0000412	n0		SMAB133_05005.1	SMBC01_04979.1	SMBC06_04983.1	SMBC126_04992.1	SMBC14_04974.1	SMMN14_04925.1	SMMN5_04945.1	SMMO114_04941.1	SMOH1_04973.1	SMON143_04992.1	SMOR1_04946.1	SMOR9_04965.1	SMPA19A_04947.1	SMQC157_04989.1	SMSK204_04992.1	XP_016760578.1	SMTN1_04965.1	SMWI244_04979.1	SMWV2_04962.1	Core
N0.HOG0000436	OG0000413	n0	GO:0001228, GO:0003677, GO:0005634, GO:0008270, GO:0045944	SMAB133_05006.1	SMBC01_04980.1	SMBC06_04984.1	SMBC126_04993.1	SMBC14_04975.1	SMMN14_04924.1	SMMN5_04944.1	SMMO114_04942.1	SMOH1_04974.1	SMON143_04993.1	SMOR1_04945.1	SMOR9_04966.1	SMPA19A_04948.1	SMQC157_04990.1	SMSK204_04993.1	XP_016760579.1	SMTN1_04966.1	SMWI244_04980.1	SMWV2_04963.1	Core
N0.HOG0000437	OG0000414	n0	GO:0016020	SMAB133_05007.1	SMBC01_04981.1	SMBC06_04985.1	SMBC126_04994.1	SMBC14_04976.1	SMMN14_04923.1	SMMN5_04943.1	SMMO114_04943.1	SMOH1_04975.1	SMON143_04994.1	SMOR1_04944.1	SMOR9_04967.1	SMPA19A_04949.1	SMQC157_04991.1	SMSK204_04994.1	XP_016760580.1	SMTN1_04967.1	SMWI244_04981.1	SMWV2_04964.1	Core
N0.HOG0000438	OG0000415	n0	GO:0003735, GO:0005759, GO:0005840, GO:0006412, GO:0070180, GO:0098798, GO:1990904	SMAB133_05008.1	SMBC01_04982.1	SMBC06_04986.1	SMBC126_04995.1	SMBC14_04977.1	SMMN14_04922.1	SMMN5_04942.1	SMMO114_04944.1	SMOH1_04976.1	SMON143_04995.1	SMOR1_04943.1	SMOR9_04968.1	SMPA19A_04950.1	SMQC157_04992.1	SMSK204_04995.1	XP_016760581.1	SMTN1_04968.1	SMWI244_04982.1	SMWV2_04965.1	Core
N0.HOG0000439	OG0000416	n0	GO:0003735, GO:0006673, GO:0016020, GO:0030148, GO:0045140, GO:0070916, GO:0098869	SMAB133_05009.1	SMBC01_04983.1	SMBC06_04987.1	SMBC126_04996.1	SMBC14_04978.1	SMMN14_04921.1	SMMN5_04941.1	SMMO114_04945.1	SMOH1_04977.1	SMON143_04996.1	SMOR1_04942.1	SMOR9_04969.1	SMPA19A_04951.1	SMQC157_04993.1	SMSK204_04996.1	XP_016760582.1	SMTN1_04969.1	SMWI244_04983.1	SMWV2_04966.1	Core
N0.HOG0000440	OG0000417	n0		SMAB133_05010.1	SMBC01_04984.1	SMBC06_04988.1	SMBC126_04997.1	SMBC14_04979.1	SMMN14_04920.1	SMMN5_04940.1	SMMO114_04946.1	SMOH1_04978.1	SMON143_04997.1	SMOR1_04941.1	SMOR9_04970.1	SMPA19A_04952.1	SMQC157_04994.1	SMSK204_04997.1	XP_016760583.1	SMTN1_04970.1	SMWI244_04984.1	SMWV2_04967.1	Core
N0.HOG0000441	OG0000418	n0	GO:0006629, GO:0008374, GO:0016020, GO:0019915, GO:0032541, GO:0034389, GO:0043603, GO:0044249, GO:0046027, GO:0055091, GO:0097038, GO:0140694	SMAB133_05011.1	SMBC01_04985.1	SMBC06_04989.1	SMBC126_04998.1	SMBC14_04980.1	SMMN14_04919.1	SMMN5_04939.1	SMMO114_04947.1	SMOH1_04979.1	SMON143_04998.1	SMOR1_04940.1	SMOR9_04971.1	SMPA19A_04953.1	SMQC157_04995.1	SMSK204_04998.1	XP_016760586.1	SMTN1_04971.1	SMWI244_04985.1	SMWV2_04968.1	Core
N0.HOG0000442	OG0000419	n0	GO:0000822, GO:0004596, GO:0031417, GO:0032880	SMAB133_05012.1	SMBC01_04986.1	SMBC06_04990.1	SMBC126_04999.1	SMBC14_04981.1	SMMN14_04918.1	SMMN5_04938.1	SMMO114_04948.1	SMOH1_04980.1	SMON143_04999.1	SMOR1_04939.1	SMOR9_04972.1	SMPA19A_04954.1	SMQC157_04996.1	SMSK204_04999.1	XP_016760587.1	SMTN1_04972.1	SMWI244_04986.1	SMWV2_04969.1	Core
N0.HOG0000443	OG0000420	n0	GO:0016651	SMAB133_05013.1	SMBC01_04987.1	SMBC06_04991.1	SMBC126_05000.1	SMBC14_04982.1	SMMN14_04917.1	SMMN5_04937.1	SMMO114_04949.1	SMOH1_04981.1	SMON143_05000.1	SMOR1_04938.1	SMOR9_04973.1	SMPA19A_04955.1	SMQC157_04997.1	SMSK204_05000.1	XP_016760588.1	SMTN1_04973.1	SMWI244_04987.1	SMWV2_04970.1	Core
N0.HOG0000444	OG0000421	n0	GO:0006857, GO:0016020, GO:0022857, GO:0055085	SMAB133_05014.1	SMBC01_04988.1	SMBC06_04992.1	SMBC126_05001.1	SMBC14_04983.1	SMMN14_04916.1	SMMN5_04936.1	SMMO114_04950.1	SMOH1_04982.1	SMON143_05001.1	SMOR1_04937.1	SMOR9_04974.1	SMPA19A_04956.1	SMQC157_04998.1	SMSK204_05001.1	XP_016760589.1	SMTN1_04974.1	SMWI244_04988.1	SMWV2_04971.1	Core
N0.HOG0000445	OG0000422	n0		SMAB133_05015.1	SMBC01_04989.1	SMBC06_04993.1	SMBC126_05002.1	SMBC14_04984.1	SMMN14_04915.1	SMMN5_04935.1	SMMO114_04951.1	SMOH1_04983.1	SMON143_05002.1	SMOR1_04936.1	SMOR9_04975.1	SMPA19A_04957.1	SMQC157_04999.1	SMSK204_05002.1	XP_016760590.1	SMTN1_04975.1	SMWI244_04989.1	SMWV2_04972.1	Core
N0.HOG0000446	OG0000423	n0	GO:0000776, GO:0004672, GO:0005524, GO:0005634, GO:0032991, GO:0045841, GO:0051754, GO:0071173, GO:0071174	SMAB133_05016.1	SMBC01_04990.1	SMBC06_04994.1	SMBC126_05003.1	SMBC14_04985.1	SMMN14_04914.1	SMMN5_04934.1	SMMO114_04952.1	SMOH1_04984.1	SMON143_05003.1	SMOR1_04935.1	SMOR9_04976.1	SMPA19A_04958.1	SMQC157_05000.1	SMSK204_05003.1	XP_016760591.1	SMTN1_04976.1	SMWI244_04990.1	SMWV2_04973.1	Core
N0.HOG0000447	OG0000424	n0	GO:0016020	SMAB133_05018.1	SMBC01_04992.1	SMBC06_04996.1	SMBC126_05005.1	SMBC14_04987.1	SMMN14_04912.1	SMMN5_04932.1	SMMO114_04954.1	SMOH1_04986.1	SMON143_05005.1	SMOR1_04933.1	SMOR9_04978.1	SMPA19A_04960.1	SMQC157_05002.1	SMSK204_05005.1	XP_016760593.1	SMTN1_04978.1	SMWI244_04992.1	SMWV2_04975.1	Core
N0.HOG0000448	OG0000425	n0	GO:0005789, GO:0006486, GO:0052918, GO:0052926	SMAB133_05019.1	SMBC01_04993.1	SMBC06_04997.1	SMBC126_05006.1	SMBC14_04988.1	SMMN14_04911.1	SMMN5_04931.1	SMMO114_04955.1	SMOH1_04987.1	SMON143_05006.1	SMOR1_04932.1	SMOR9_04979.1	SMPA19A_04961.1	SMQC157_05003.1	SMSK204_05006.1	XP_016760594.1	SMTN1_04979.1	SMWI244_04993.1	SMWV2_04976.1	Core	GT22
N0.HOG0000449	OG0000426	n0	GO:0000493, GO:0001522, GO:0003723, GO:0005634, GO:0005732, GO:0042254	SMAB133_05020.1	SMBC01_04994.1	SMBC06_04998.1	SMBC126_05007.1	SMBC14_04989.1	SMMN14_04910.1	SMMN5_04930.1	SMMO114_04956.1	SMOH1_04988.1	SMON143_05007.1	SMOR1_04931.1	SMOR9_04980.1	SMPA19A_04962.1	SMQC157_05004.1	SMSK204_05007.1	XP_016760595.1	SMTN1_04980.1	SMWI244_04994.1	SMWV2_04977.1	Core
N0.HOG0000450	OG0000427	n0	GO:0000228, GO:0003712, GO:0006338, GO:0006890, GO:0016514, GO:0043001, GO:0048194, GO:1900461	SMAB133_05021.1	SMBC01_04995.1	SMBC06_04999.1	SMBC126_05008.1	SMBC14_04990.1	SMMN14_04909.1	SMMN5_04929.1	SMMO114_04957.1	SMOH1_04989.1	SMON143_05008.1	SMOR1_04930.1	SMOR9_04981.1	SMPA19A_04963.1	SMQC157_05005.1	SMSK204_05008.1	XP_016760596.1	SMTN1_04981.1	SMWI244_04995.1	SMWV2_04978.1	Core
N0.HOG0000451	OG0000428	n0		SMAB133_05022.1	SMBC01_04996.1	SMBC06_05000.1	SMBC126_05009.1	SMBC14_04991.1	SMMN14_04908.1	SMMN5_04928.1	SMMO114_04958.1	SMOH1_04990.1	SMON143_05009.1	SMOR1_04929.1	SMOR9_04982.1	SMPA19A_04964.1	SMQC157_05006.1	SMSK204_05009.1	XP_016760597.1	SMTN1_04982.1	SMWI244_04996.1	SMWV2_04979.1	Core
N0.HOG0000452	OG0000429	n0	GO:0006457, GO:0009408, GO:0030544, GO:0046872, GO:0051082	SMAB133_05023.1	SMBC01_04997.1	SMBC06_05001.1	SMBC126_05010.1	SMBC14_04992.1	SMMN14_04982.1	SMMN5_05004.1	SMMO114_04959.1	SMOH1_04991.1	SMON143_05010.1	SMOR1_04928.1	SMOR9_04983.1	SMPA19A_04965.1	SMQC157_05007.1	SMSK204_05010.1	XP_016760598.1	SMTN1_04983.1	SMWI244_04997.1	SMWV2_04980.1	Core					secreted	Candidate effector
N0.HOG0000453	OG0000430	n0		SMAB133_05024.1	SMBC01_04998.1	SMBC06_05003.1	SMBC126_05012.1	SMBC14_04994.1	SMMN14_04984.1	SMMN5_05006.1	SMMO114_04961.1	SMOH1_04992.1	SMON143_05012.1	SMOR1_04927.1	SMOR9_04984.1	SMPA19A_04967.1	SMQC157_05009.1	SMSK204_05012.1	XP_016760599.1	SMTN1_04985.1	SMWI244_04998.1	SMWV2_04982.1	Core
N0.HOG0000454	OG0000431	n0		SMAB133_05025.1	SMBC01_04999.1	SMBC06_05004.1	SMBC126_05013.1	SMBC14_04995.1	SMMN14_04985.1	SMMN5_05007.1	SMMO114_04962.1	SMOH1_04993.1	SMON143_05013.1	SMOR1_04926.1	SMOR9_04985.1	SMPA19A_04968.1	SMQC157_05010.1	SMSK204_05013.1	XP_016760600.1	SMTN1_04986.1	SMWI244_04999.1	SMWV2_04983.1	Core					secreted	Candidate effector
N0.HOG0000455	OG0000432	n0	GO:0016020	SMAB133_05027.1	SMBC01_05001.1	SMBC06_05006.1	SMBC126_05014.1	SMBC14_04996.1	SMMN14_04987.1	SMMN5_05009.1	SMMO114_04964.1	SMOH1_04995.1	SMON143_05015.1	SMOR1_04925.1	SMOR9_04986.1	SMPA19A_04970.1	SMQC157_05012.1	SMSK204_05015.1	XP_016760602.1	SMTN1_04988.1	SMWI244_05001.1	SMWV2_04985.1	Core
N0.HOG0000456	OG0000433	n0	GO:0004222, GO:0005576, GO:0006508, GO:0046872	SMAB133_05028.1	SMBC01_05002.1	SMBC06_05007.1	SMBC126_05015.1	SMBC14_04997.1	SMMN14_04988.1	SMMN5_05010.1	SMMO114_04965.1	SMOH1_04996.1	SMON143_05016.1	SMOR1_04924.1	SMOR9_04987.1	SMPA19A_04971.1	SMQC157_05013.1	SMSK204_05016.1	XP_016760603.1	SMTN1_04989.1	SMWI244_05002.1	SMWV2_04986.1	Core		M35			secreted	Candidate effector
N0.HOG0000457	OG0000434	n0	GO:0044550, GO:0050664	SMAB133_05029.1	SMBC01_05003.1	SMBC06_05008.1	SMBC126_05016.1	SMBC14_04998.1	SMMN14_04989.1	SMMN5_05011.1	SMMO114_04966.1	SMOH1_04997.1	SMON143_05017.1	SMOR1_05005.1	SMOR9_04988.1	SMPA19A_04972.1	SMQC157_05014.1	SMSK204_05017.1	XP_016760604.1	SMTN1_04990.1	SMWI244_05003.1	SMWV2_04987.1	Core
N0.HOG0000458	OG0000435	n0	GO:0015297, GO:0016020, GO:0042908, GO:0042910, GO:0098754, GO:0140115	SMAB133_05030.1	SMBC01_05004.1	SMBC06_05009.1	SMBC126_05017.1	SMBC14_04999.1	SMMN14_04990.1	SMMN5_05012.1	SMMO114_04967.1	SMOH1_04998.1	SMON143_05018.1	SMOR1_05006.1	SMOR9_04989.1	SMPA19A_04973.1	SMQC157_05015.1	SMSK204_05018.1	XP_016760605.1	SMTN1_04991.1	SMWI244_05004.1	SMWV2_04988.1	Core
N0.HOG0000459	OG0000436	n0	GO:0003677, GO:0003906, GO:0004518, GO:0004519, GO:0005634, GO:0005739, GO:0006284, GO:0008081, GO:0008270, GO:0008311, GO:0016829	SMAB133_05031.1	SMBC01_05005.1	SMBC06_05010.1	SMBC126_05018.1	SMBC14_05000.1	SMMN14_04991.1	SMMN5_05013.1	SMMO114_04968.1	SMOH1_04999.1	SMON143_05019.1	SMOR1_05007.1	SMOR9_04990.1	SMPA19A_04974.1	SMQC157_05016.1	SMSK204_05019.1	XP_016760606.1	SMTN1_04992.1	SMWI244_05005.1	SMWV2_04989.1	Core
N0.HOG0000460	OG0000437	n0	GO:0016747	SMAB133_05032.1	SMBC01_05006.1	SMBC06_05011.1	SMBC126_05019.1	SMBC14_05001.1	SMMN14_04992.1	SMMN5_05014.1	SMMO114_04969.1	SMOH1_05000.1	SMON143_05020.1	SMOR1_05008.1	SMOR9_04991.1	SMPA19A_04975.1	SMQC157_05017.1	SMSK204_05020.1	XP_016760607.1	SMTN1_04993.1	SMWI244_05006.1	SMWV2_04990.1	Core
N0.HOG0000461	OG0000438	n0	GO:0000105, GO:0000107, GO:0004359, GO:0006541, GO:0016833	SMAB133_05033.1	SMBC01_05007.1	SMBC06_05012.1	SMBC126_05020.1	SMBC14_05002.1	SMMN14_04993.1	SMMN5_05015.1	SMMO114_04970.1	SMOH1_05001.1	SMON143_05021.1	SMOR1_05009.1	SMOR9_04992.1	SMPA19A_04976.1	SMQC157_05018.1	SMSK204_05021.1	XP_016760608.1	SMTN1_04994.1	SMWI244_05007.1	SMWV2_04991.1	Core		C26
N0.HOG0000462	OG0000439	n0	GO:0005730, GO:0006396, GO:0016072, GO:0019843, GO:0030515, GO:0042254, GO:0140513, GO:1990904	SMAB133_05034.1	SMBC01_05008.1	SMBC06_05013.1	SMBC126_05021.1	SMBC14_05003.1	SMMN14_04994.1	SMMN5_05016.1	SMMO114_04971.1	SMOH1_05002.1	SMON143_05022.1	SMOR1_05010.1	SMOR9_04993.1	SMPA19A_04977.1	SMQC157_05019.1	SMSK204_05022.1	XP_016760609.1	SMTN1_04995.1	SMWI244_05008.1	SMWV2_04992.1	Core
N0.HOG0000463	OG0000440	n0		SMAB133_05035.1	SMBC01_05009.1	SMBC06_05014.1	SMBC126_05022.1	SMBC14_05004.1	SMMN14_04995.1	SMMN5_05017.1	SMMO114_04972.1	SMOH1_05003.1	SMON143_05023.1	SMOR1_05011.1	SMOR9_04994.1	SMPA19A_04978.1	SMQC157_05020.1	SMSK204_05023.1	XP_016760610.1	SMTN1_04996.1	SMWI244_05009.1	SMWV2_04993.1	Core
N0.HOG0000464	OG0000441	n0	GO:0005886, GO:0016020, GO:0071944	SMAB133_05036.1	SMBC01_05010.1	SMBC06_05015.1	SMBC126_05023.1	SMBC14_05005.1	SMMN14_04996.1	SMMN5_05018.1	SMMO114_04973.1	SMOH1_05004.1	SMON143_05024.1	SMOR1_05012.1	SMOR9_04995.1	SMPA19A_04979.1	SMQC157_05021.1	SMSK204_05025.1	XP_016760611.1	SMTN1_04997.1	SMWI244_05010.1	SMWV2_04994.1	Core					secreted
N0.HOG0000465	OG0000442	n0	GO:0004843, GO:0006508, GO:0008270, GO:0016579, GO:0016788	SMAB133_05037.1	SMBC01_05011.1	SMBC06_05016.1	SMBC126_05024.1	SMBC14_05006.1	SMMN14_04997.1	SMMN5_05019.1	SMMO114_04974.1	SMOH1_05005.1	SMON143_05025.1	SMOR1_05013.1	SMOR9_04996.1	SMPA19A_04980.1	SMQC157_05022.1	SMSK204_05026.1	XP_016760612.1	SMTN1_04998.1	SMWI244_05011.1	SMWV2_04995.1	Core		C19
N0.HOG0000466	OG0000443	n0	GO:0016020	SMAB133_05038.1	SMBC01_05012.1	SMBC06_05017.1	SMBC126_05025.1	SMBC14_05007.1	SMMN14_04998.1	SMMN5_05020.1	SMMO114_04975.1	SMOH1_05006.1	SMON143_05026.1	SMOR1_05014.1	SMOR9_04997.1	SMPA19A_04981.1	SMQC157_05023.1	SMSK204_05027.1	XP_016760613.1	SMTN1_04999.1	SMWI244_05012.1	SMWV2_04996.1	Core					secreted	Candidate effector
N0.HOG0000467	OG0000444	n0	GO:0016020	SMAB133_05039.1	SMBC01_05013.1	SMBC06_05018.1	SMBC126_05026.1	SMBC14_05009.1	SMMN14_04999.1	SMMN5_05021.1	SMMO114_04976.1	SMOH1_05007.1	SMON143_05027.1	SMOR1_05016.1	SMOR9_04998.1	SMPA19A_04982.1	SMQC157_05024.1	SMSK204_05028.1	XP_016760614.1	SMTN1_05000.1	SMWI244_05013.1	SMWV2_04997.1	Core
N0.HOG0000468	OG0000445	n0	GO:0001054, GO:0001055, GO:0001056, GO:0001172, GO:0003677, GO:0003968, GO:0005665, GO:0005666, GO:0005736, GO:0006352, GO:0006353, GO:0006354, GO:0006360, GO:0006366, GO:0006383, GO:0009303, GO:0009304	SMAB133_05040.1	SMBC01_05014.1	SMBC06_05019.1	SMBC126_05027.1	SMBC14_05010.1	SMMN14_05000.1	SMMN5_05022.1	SMMO114_04977.1	SMOH1_05008.1	SMON143_05028.1	SMOR1_05017.1	SMOR9_04999.1	SMPA19A_04983.1	SMQC157_05025.1	SMSK204_05029.1	XP_016760615.1	SMTN1_05001.1	SMWI244_05014.1	SMWV2_04998.1	Core
N0.HOG0000469	OG0000446	n0	GO:0000329, GO:0004148, GO:0004164, GO:0006661, GO:0010008, GO:0017183, GO:0030674, GO:0042327, GO:0042802, GO:0050660, GO:0070772, GO:0141133, GO:1903778	SMAB133_05041.1	SMBC01_05015.1	SMBC06_05020.1	SMBC126_05028.1	SMBC14_05011.1	SMMN14_05001.1	SMMN5_05023.1	SMMO114_04978.1	SMOH1_05009.1	SMON143_05029.1	SMOR1_05018.1	SMOR9_05000.1	SMPA19A_04984.1	SMQC157_05026.1	SMSK204_05030.1	XP_016760616.1	SMTN1_05002.1	SMWI244_05015.1	SMWV2_04999.1	Core
N0.HOG0000470	OG0000447	n0		SMAB133_05042.1	SMBC01_05016.1	SMBC06_05021.1	SMBC126_05029.1	SMBC14_05012.1	SMMN14_05002.1	SMMN5_05024.1	SMMO114_04979.1	SMOH1_05010.1	SMON143_05030.1	SMOR1_05019.1	SMOR9_05001.1	SMPA19A_04985.1	SMQC157_05027.1	SMSK204_05031.1	XP_016760617.1	SMTN1_05003.1	SMWI244_05016.1	SMWV2_05000.1	Core
N0.HOG0000471	OG0000448	n0	GO:0003723, GO:0003743, GO:0005730, GO:0042274	SMAB133_05043.1	SMBC01_05017.1	SMBC06_05023.1	SMBC126_05030.1	SMBC14_05014.1	SMMN14_05004.1	SMMN5_05026.1	SMMO114_04980.1	SMOH1_05011.1	SMON143_05031.1	SMOR1_05021.1	SMOR9_05003.1	SMPA19A_04986.1	SMQC157_05028.1	SMSK204_05032.1	XP_016760618.1	SMTN1_05004.1	SMWI244_05017.1	SMWV2_05001.1	Core
N0.HOG0000472	OG0000449	n0	GO:0005786, GO:0006614, GO:0008312, GO:0030942	SMAB133_05044.1	SMBC01_05018.1	SMBC06_05024.1	SMBC126_05031.1	SMBC14_05015.1	SMMN14_05005.1	SMMN5_05027.1	SMMO114_04981.1	SMOH1_05012.1	SMON143_05032.1	SMOR1_05022.1	SMOR9_05004.1	SMPA19A_04987.1	SMQC157_05029.1	SMSK204_05033.1	XP_016760620.1	SMTN1_05005.1	SMWI244_05018.1	SMWV2_05002.1	Core
N0.HOG0000473	OG0000450	n0		SMAB133_05045.1	SMBC01_05019.1	SMBC06_05025.1	SMBC126_05033.1	SMBC14_05016.1	SMMN14_05006.1	SMMN5_05028.1	SMMO114_04982.1	SMOH1_05013.1	SMON143_05033.1	SMOR1_05023.1	SMOR9_05005.1	SMPA19A_04989.1	SMQC157_05030.1	SMSK204_05034.1	XP_016760622.1	SMTN1_05006.1	SMWI244_05019.1	SMWV2_05004.1	Core
N0.HOG0000474	OG0000451	n0	GO:0000398, GO:0022618, GO:0046540, GO:0071013	SMAB133_05046.1	SMBC01_05020.1	SMBC06_05026.1	SMBC126_05034.1	SMBC14_05017.1	SMMN14_05007.1	SMMN5_05029.1	SMMO114_04983.1	SMOH1_05014.1	SMON143_05034.1	SMOR1_05024.1	SMOR9_05006.1	SMPA19A_04990.1	SMQC157_05031.1	SMSK204_05035.1	XP_016760623.1	SMTN1_05007.1	SMWI244_05020.1	SMWV2_05005.1	Core
N0.HOG0000475	OG0000452	n0	GO:0016491	SMAB133_05047.1	SMBC01_05021.1	SMBC06_05027.1	SMBC126_05035.1	SMBC14_05018.1	SMMN14_05008.1	SMMN5_05030.1	SMMO114_04984.1	SMOH1_05015.1	SMON143_05035.1	SMOR1_05025.1	SMOR9_05007.1	SMPA19A_04991.1	SMQC157_05032.1	SMSK204_05036.1	XP_016760624.1	SMTN1_05008.1	SMWI244_05021.1	SMWV2_05006.1	Core
N0.HOG0000476	OG0000453	n0	GO:0000256, GO:0004037	SMAB133_05048.1	SMBC01_05022.1	SMBC06_05028.1	SMBC126_05036.1	SMBC14_05019.1	SMMN14_05009.1	SMMN5_05031.1	SMMO114_04985.1	SMOH1_05016.1	SMON143_05036.1	SMOR1_05026.1	SMOR9_05008.1	SMPA19A_04992.1	SMQC157_05033.1	SMSK204_05037.1	XP_016760625.1	SMTN1_05009.1	SMWI244_05022.1	SMWV2_05007.1	Core
N0.HOG0000477	OG0000454	n0		SMAB133_05049.1	SMBC01_05023.1	SMBC06_05029.1	SMBC126_05037.1	SMBC14_05020.1	SMMN14_05010.1	SMMN5_05032.1	SMMO114_04986.1	SMOH1_05017.1	SMON143_05037.1	SMOR1_05027.1	SMOR9_05009.1	SMPA19A_04993.1	SMQC157_05034.1	SMSK204_05038.1	XP_016760626.1	SMTN1_05010.1	SMWI244_05023.1	SMWV2_05008.1	Core
N0.HOG0000478	OG0000455	n0	GO:0005096, GO:0005938, GO:0046580	SMAB133_05050.1	SMBC01_05024.1	SMBC06_05030.1	SMBC126_05038.1	SMBC14_05021.1	SMMN14_05011.1	SMMN5_05033.1	SMMO114_04987.1	SMOH1_05018.1	SMON143_05038.1	SMOR1_05028.1	SMOR9_05010.1	SMPA19A_04994.1	SMQC157_05035.1	SMSK204_05039.1	XP_016760627.1	SMTN1_05011.1	SMWI244_05024.1	SMWV2_05009.1	Core
N0.HOG0000479	OG0000456	n0	GO:0005524, GO:0005871, GO:0005874, GO:0007018, GO:0007052, GO:0008017, GO:0008574, GO:0016887	SMAB133_05052.1	SMBC01_05026.1	SMBC06_05032.1	SMBC126_05040.1	SMBC14_05023.1	SMMN14_05013.1	SMMN5_05035.1	SMMO114_04989.1	SMOH1_05020.1	SMON143_05040.1	SMOR1_05030.1	SMOR9_05012.1	SMPA19A_04996.1	SMQC157_05037.1	SMSK204_05041.1	XP_016760628.1	SMTN1_05013.1	SMWI244_05026.1	SMWV2_05011.1	Core
N0.HOG0000480	OG0000457	n0	GO:0000324, GO:0016020, GO:0022857, GO:0055085	SMAB133_05053.1	SMBC01_05027.1	SMBC06_05033.1	SMBC126_05041.1	SMBC14_05024.1	SMMN14_05014.1	SMMN5_05036.1	SMMO114_04990.1	SMOH1_05021.1	SMON143_05041.1	SMOR1_05031.1	SMOR9_05013.1	SMPA19A_04997.1	SMQC157_05038.1	SMSK204_05042.1	XP_016760629.1	SMTN1_05014.1	SMWI244_05027.1	SMWV2_05012.1	Core			MFS
N0.HOG0000481	OG0000458	n0	GO:0019005, GO:0031146	SMAB133_05054.1	SMBC01_05028.1	SMBC06_05034.1	SMBC126_05042.1	SMBC14_05025.1	SMMN14_05015.1	SMMN5_05037.1	SMMO114_04991.1	SMOH1_05022.1	SMON143_05042.1	SMOR1_05032.1	SMOR9_05014.1	SMPA19A_04998.1	SMQC157_05039.1	SMSK204_05043.1	XP_016760630.1	SMTN1_05015.1	SMWI244_05028.1	SMWV2_05013.1	Core
N0.HOG0000482	OG0000459	n0	GO:0016301	SMAB133_05055.1	SMBC01_05029.1	SMBC06_05035.1	SMBC126_05043.1	SMBC14_05026.1	SMMN14_05016.1	SMMN5_05038.1	SMMO114_04992.1	SMOH1_05023.1	SMON143_05043.1	SMOR1_05033.1	SMOR9_05015.1	SMPA19A_04999.1	SMQC157_05040.1	SMSK204_05044.1	XP_016760631.1	SMTN1_05016.1	SMWI244_05029.1	SMWV2_05014.1	Core
N0.HOG0000483	OG0000460	n0	GO:0016020, GO:0022857, GO:0055085	SMAB133_05056.1	SMBC01_05030.1	SMBC06_05036.1	SMBC126_05044.1	SMBC14_05027.1	SMMN14_05017.1	SMMN5_05039.1	SMMO114_04993.1	SMOH1_05024.1	SMON143_05044.1	SMOR1_05034.1	SMOR9_05016.1	SMPA19A_05000.1	SMQC157_05041.1	SMSK204_05045.1	XP_016760632.1	SMTN1_05017.1	SMWI244_05030.1	SMWV2_05015.1	Core
N0.HOG0000484	OG0000461	n0		SMAB133_05057.1	SMBC01_05031.1	SMBC06_05037.1	SMBC126_05045.1	SMBC14_05028.1	SMMN14_05018.1	SMMN5_05040.1	SMMO114_04994.1	SMOH1_05025.1	SMON143_05045.1	SMOR1_05035.1	SMOR9_05017.1	SMPA19A_05001.1	SMQC157_05042.1	SMSK204_05046.1	XP_016760634.1	SMTN1_05018.1	SMWI244_05031.1	SMWV2_05016.1	Core
N0.HOG0000485	OG0000462	n0	GO:0003743, GO:0015031, GO:0032511	SMAB133_05058.1	SMBC01_05032.1	SMBC06_05038.1	SMBC126_05046.1	SMBC14_05029.1	SMMN14_05019.1	SMMN5_05041.1	SMMO114_04995.1	SMOH1_05026.1	SMON143_05046.1	SMOR1_05036.1	SMOR9_05018.1	SMPA19A_05002.1	SMQC157_05043.1	SMSK204_05047.1	XP_016760633.1	SMTN1_05019.1	SMWI244_05032.1	SMWV2_05017.1	Core
N0.HOG0000486	OG0000463	n0	GO:0000785, GO:0000978, GO:0000981, GO:0006357	SMAB133_05059.1	SMBC01_05033.1	SMBC06_05039.1	SMBC126_05047.1	SMBC14_05030.1	SMMN14_05020.1	SMMN5_05042.1	SMMO114_04996.1	SMOH1_05027.1	SMON143_05047.1	SMOR1_05037.1	SMOR9_05019.1	SMPA19A_05003.1	SMQC157_05044.1	SMSK204_05048.1	XP_016760635.1	SMTN1_05020.1	SMWI244_05033.1	SMWV2_05018.1	Core
N0.HOG0000487	OG0000464	n0	GO:0000139, GO:0000149, GO:0003735, GO:0005789, GO:0006886, GO:0008270, GO:0022625, GO:0022857, GO:0030127, GO:0070971, GO:0090110, GO:1990753	SMAB133_05061.1	SMBC01_05035.1	SMBC06_05041.1	SMBC126_05049.1	SMBC14_05031.1	SMMN14_05022.1	SMMN5_05044.1	SMMO114_04998.1	SMOH1_05029.1	SMON143_05049.1	SMOR1_05039.1	SMOR9_05021.1	SMPA19A_05005.1	SMQC157_05046.1	SMSK204_05050.1	XP_016760637.1	SMTN1_05022.1	SMWI244_05035.1	SMWV2_05020.1	Core
N0.HOG0000488	OG0000465	n0	GO:0000009, GO:0000136, GO:0006487, GO:0043934	SMAB133_05063.1	SMBC01_05037.1	SMBC06_05043.1	SMBC126_05051.1	SMBC14_05033.1	SMMN14_05024.1	SMMN5_05046.1	SMMO114_05000.1	SMOH1_05031.1	SMON143_05051.1	SMOR1_05041.1	SMOR9_05023.1	SMPA19A_05007.1	SMQC157_05048.1	SMSK204_05052.1	XP_016760639.1	SMTN1_05023.1	SMWI244_05037.1	SMWV2_05022.1	Core	GT32
N0.HOG0000489	OG0000466	n0	GO:0016020, GO:0016747	SMAB133_05064.1	SMBC01_05038.1	SMBC06_05044.1	SMBC126_05052.1	SMBC14_05034.1	SMMN14_05025.1	SMMN5_05047.1	SMMO114_05001.1	SMOH1_05032.1	SMON143_05052.1	SMOR1_05042.1	SMOR9_05024.1	SMPA19A_05008.1	SMQC157_05049.1	SMSK204_05053.1	XP_016760640.1	SMTN1_05024.1	SMWI244_05038.1	SMWV2_05023.1	Core
N0.HOG0000490	OG0000467	n0	GO:0009450	SMAB133_05065.1	SMBC01_05039.1	SMBC06_05045.1	SMBC126_05053.1	SMBC14_05035.1	SMMN14_05026.1	SMMN5_05048.1	SMMO114_05002.1	SMOH1_05033.1	SMON143_05053.1	SMOR1_05043.1	SMOR9_05025.1	SMPA19A_05009.1	SMQC157_05050.1	SMSK204_05054.1	XP_016760641.1	SMTN1_05025.1	SMWI244_05039.1	SMWV2_05024.1	Core
N0.HOG0000491	OG0000468	n0	GO:0000435, GO:0000978, GO:0000981, GO:0005634, GO:0006351, GO:0008270, GO:0016020	SMAB133_05066.1	SMBC01_05040.1	SMBC06_05046.1	SMBC126_05054.1	SMBC14_05036.1	SMMN14_05027.1	SMMN5_05049.1	SMMO114_05004.1	SMOH1_05034.1	SMON143_05054.1	SMOR1_05044.1	SMOR9_05026.1	SMPA19A_05010.1	SMQC157_05051.1	SMSK204_05055.1	XP_016760642.1	SMTN1_05026.1	SMWI244_05040.1	SMWV2_05025.1	Core
N0.HOG0000492	OG0000469	n0	GO:0004497, GO:0016705, GO:0071949	SMAB133_05067.1	SMBC01_05041.1	SMBC06_05047.1	SMBC126_05055.1	SMBC14_05037.1	SMMN14_05028.1	SMMN5_05050.1	SMMO114_05005.1	SMOH1_05035.1	SMON143_05055.1	SMOR1_05045.1	SMOR9_05027.1	SMPA19A_05011.1	SMQC157_05052.1	SMSK204_05056.1	XP_016760643.1	SMTN1_05027.1	SMWI244_05041.1	SMWV2_05026.1	Core
N0.HOG0000493	OG0000470	n0	GO:0008199, GO:0009712, GO:0018576	SMAB133_05068.1	SMBC01_05042.1	SMBC06_05048.1	SMBC126_05056.1	SMBC14_05038.1	SMMN14_05029.1	SMMN5_05051.1	SMMO114_05006.1	SMOH1_05036.1	SMON143_05056.1	SMOR1_05046.1	SMOR9_05028.1	SMPA19A_05012.1	SMQC157_05053.1	SMSK204_05057.1	XP_016760644.1	SMTN1_05028.1	SMWI244_05042.1	SMWV2_05027.1	Core
N0.HOG0000494	OG0000471	n0	GO:0005829, GO:0016787, GO:0016831, GO:0019748	SMAB133_05069.1	SMBC01_05043.1	SMBC06_05049.1	SMBC126_05057.1	SMBC14_05039.1	SMMN14_05030.1	SMMN5_05052.1	SMMO114_05007.1	SMOH1_05037.1	SMON143_05057.1	SMOR1_05047.1	SMOR9_05029.1	SMPA19A_05013.1	SMQC157_05054.1	SMSK204_05058.1	XP_016760645.1	SMTN1_05029.1	SMWI244_05043.1	SMWV2_05028.1	Core
N0.HOG0000495	OG0000472	n0	GO:0097621	SMAB133_05071.1	SMBC01_05045.1	SMBC06_05051.1	SMBC126_05059.1	SMBC14_05041.1	SMMN14_05032.1	SMMN5_05054.1	SMMO114_05008.1	SMOH1_05038.1	SMON143_05059.1	SMOR1_05049.1	SMOR9_05031.1	SMPA19A_05015.1	SMQC157_05056.1	SMSK204_05060.1	XP_016760647.1	SMTN1_05031.1	SMWI244_05044.1	SMWV2_05030.1	Core
N0.HOG0000496	OG0000473	n0	GO:0016020	SMAB133_05072.1	SMBC01_05046.1	SMBC06_05052.1	SMBC126_05060.1	SMBC14_05042.1	SMMN14_05033.1	SMMN5_05055.1	SMMO114_05009.1	SMOH1_05039.1	SMON143_05060.1	SMOR1_05050.1	SMOR9_05032.1	SMPA19A_05016.1	SMQC157_05057.1	SMSK204_05061.1	XP_016760648.1	SMTN1_05032.1	SMWI244_05045.1	SMWV2_05031.1	Core
N0.HOG0000497	OG0000474	n0	GO:0010181	SMAB133_05073.1	SMBC01_05047.1	SMBC06_05053.1	SMBC126_05061.1	SMBC14_05043.1	SMMN14_05034.1	SMMN5_05056.1	SMMO114_05010.1	SMOH1_05040.1	SMON143_05061.1	SMOR1_05051.1	SMOR9_05033.1	SMPA19A_05017.1	SMQC157_05058.1	SMSK204_05062.1	XP_016760649.1	SMTN1_05033.1	SMWI244_05046.1	SMWV2_05032.1	Core
N0.HOG0000498	OG0000475	n0		SMAB133_05074.1	SMBC01_05048.1	SMBC06_05054.1	SMBC126_05062.1	SMBC14_05044.1	SMMN14_05035.1	SMMN5_05057.1	SMMO114_05011.1	SMOH1_05041.1	SMON143_05062.1	SMOR1_05052.1	SMOR9_05034.1	SMPA19A_05018.1	SMQC157_05059.1	SMSK204_05063.1	XP_016760650.1	SMTN1_05034.1	SMWI244_05047.1	SMWV2_05033.1	Core
N0.HOG0000499	OG0000476	n0	GO:0003735, GO:0006552, GO:0015934, GO:0016874	SMAB133_05075.1	SMBC01_05049.1	SMBC06_05055.1	SMBC126_05063.1	SMBC14_05045.1	SMMN14_05036.1	SMMN5_05058.1	SMMO114_05012.1	SMOH1_05042.1	SMON143_05063.1	SMOR1_05053.1	SMOR9_05035.1	SMPA19A_05019.1	SMQC157_05060.1	SMSK204_05064.1	XP_016760651.1	SMTN1_05035.1	SMWI244_05048.1	SMWV2_05034.1	Core
N0.HOG0000500	OG0000477	n0	GO:0004499, GO:0050660, GO:0050661	SMAB133_05076.1	SMBC01_05050.1	SMBC06_05056.1	SMBC126_05064.1	SMBC14_05046.1	SMMN14_05037.1	SMMN5_05059.1	SMMO114_05013.1	SMOH1_05043.1	SMON143_05064.1	SMOR1_05054.1	SMOR9_05036.1	SMPA19A_05020.1	SMQC157_05061.1	SMSK204_05065.1	XP_016760652.1	SMTN1_05036.1	SMWI244_05049.1	SMWV2_05035.1	Core
N0.HOG0000501	OG0000478	n0		SMAB133_05079.1	SMBC01_05054.1	SMBC06_05059.1	SMBC126_05067.1	SMBC14_05049.1	SMMN14_05041.1	SMMN5_05062.1	SMMO114_05016.1	SMOH1_05046.1	SMON143_05068.1	SMOR1_05057.1	SMOR9_05039.1	SMPA19A_05023.1	SMQC157_05066.1	SMSK204_05069.1	XP_016760656.1	SMTN1_05040.1	SMWI244_05053.1	SMWV2_05038.1	Core					secreted	Candidate effector
N0.HOG0000502	OG0000479	n0	GO:0000727, GO:0003688, GO:0003697, GO:0006270, GO:0031261, GO:1902977	SMAB133_05080.1	SMBC01_05055.1	SMBC06_05060.1	SMBC126_05068.1	SMBC14_05050.1	SMMN14_05042.1	SMMN5_05063.1	SMMO114_05017.1	SMOH1_05047.1	SMON143_05069.1	SMOR1_05058.1	SMOR9_05040.1	SMPA19A_05024.1	SMQC157_05067.1	SMSK204_05070.1	XP_016760658.1	SMTN1_05041.1	SMWI244_05054.1	SMWV2_05039.1	Core
N0.HOG0000503	OG0000480	n0	GO:0005634, GO:0005737, GO:0016787	SMAB133_05081.1	SMBC01_05056.1	SMBC06_05061.1	SMBC126_05069.1	SMBC14_05051.1	SMMN14_05043.1	SMMN5_05064.1	SMMO114_05018.1	SMOH1_05048.1	SMON143_05070.1	SMOR1_05059.1	SMOR9_05041.1	SMPA19A_05025.1	SMQC157_05068.1	SMSK204_05071.1	XP_016760659.1	SMTN1_05042.1	SMWI244_05055.1	SMWV2_05040.1	Core
N0.HOG0000504	OG0000481	n0	GO:0004620, GO:0004806, GO:0005775, GO:0006624, GO:0006638, GO:0006658, GO:0006914, GO:0016042, GO:0032585, GO:0034496, GO:0042219, GO:0046434	SMAB133_05082.1	SMBC01_05057.1	SMBC06_05062.1	SMBC126_05070.1	SMBC14_05052.1	SMMN14_05044.1	SMMN5_05065.1	SMMO114_05019.1	SMOH1_05049.1	SMON143_05071.1	SMOR1_05060.1	SMOR9_05042.1	SMPA19A_05026.1	SMQC157_05069.1	SMSK204_05072.1	XP_016760662.1	SMTN1_05043.1	SMWI244_05056.1	SMWV2_05041.1	Core					secreted
N0.HOG0000505	OG0000482	n0	GO:0000722, GO:0000724, GO:0000794, GO:0003684, GO:0003690, GO:0005662, GO:0006260, GO:0006265, GO:0006289, GO:0007004, GO:0032508, GO:0035861, GO:0043047, GO:0045184, GO:0046872, GO:0051321, GO:0140445, GO:0140527, GO:1903047	SMAB133_05083.1	SMBC01_05058.1	SMBC06_05063.1	SMBC126_05071.1	SMBC14_05053.1	SMMN14_05045.1	SMMN5_05066.1	SMMO114_05020.1	SMOH1_05050.1	SMON143_05072.1	SMOR1_05061.1	SMOR9_05043.1	SMPA19A_05027.1	SMQC157_05070.1	SMSK204_05073.1	XP_016760663.1	SMTN1_05044.1	SMWI244_05057.1	SMWV2_05042.1	Core
N0.HOG0000506	OG0000483	n0	GO:0004497, GO:0016705	SMAB133_05085.1	SMBC01_05061.1	SMBC06_05065.1	SMBC126_05073.1	SMBC14_05056.1	SMMN14_05047.1	SMMN5_05068.1	SMMO114_05022.1	SMOH1_05052.1	SMON143_05074.1	SMOR1_05064.1	SMOR9_05045.1	SMPA19A_05029.1	SMQC157_05072.1	SMSK204_05075.1	XP_016760665.1	SMTN1_05046.1	SMWI244_05059.1	SMWV2_05044.1	Core
N0.HOG0000507	OG0000484	n0	GO:0003677, GO:0003824, GO:0009058	SMAB133_05086.1	SMBC01_05062.1	SMBC06_05066.1	SMBC126_05074.1	SMBC14_05057.1	SMMN14_05048.1	SMMN5_05069.1	SMMO114_05023.1	SMOH1_05053.1	SMON143_05075.1	SMOR1_05065.1	SMOR9_05046.1	SMPA19A_05030.1	SMQC157_05073.1	SMSK204_05076.1	XP_016760666.1	SMTN1_05047.1	SMWI244_05060.1	SMWV2_05045.1	Core
N0.HOG0000508	OG0000485	n0	GO:0004499, GO:0050660, GO:0050661	SMAB133_05087.1	SMBC01_05063.1	SMBC06_05067.1	SMBC126_05075.1	SMBC14_05058.1	SMMN14_05049.1	SMMN5_05070.1	SMMO114_05024.1	SMOH1_05054.1	SMON143_05076.1	SMOR1_05066.1	SMOR9_05047.1	SMPA19A_05031.1	SMQC157_05074.1	SMSK204_05077.1	XP_016760667.1	SMTN1_05048.1	SMWI244_05061.1	SMWV2_05046.1	Core
N0.HOG0000509	OG0000486	n0		SMAB133_05089.1	SMBC01_05065.1	SMBC06_05069.1	SMBC126_05077.1	SMBC14_05060.1	SMMN14_05051.1	SMMN5_05072.1	SMMO114_05026.1	SMOH1_05056.1	SMON143_05078.1	SMOR1_05068.1	SMOR9_05049.1	SMPA19A_05033.1	SMQC157_05076.1	SMSK204_05079.1	XP_016760669.1	SMTN1_05050.1	SMWI244_05063.1	SMWV2_05048.1	Core
N0.HOG0000510	OG0000487	n0	GO:0004499, GO:0005506, GO:0044550, GO:0050660, GO:0050661	SMAB133_05090.1	SMBC01_05066.1	SMBC06_05070.1	SMBC126_05078.1	SMBC14_05061.1	SMMN14_05052.1	SMMN5_05073.1	SMMO114_05027.1	SMOH1_05057.1	SMON143_05079.1	SMOR1_05069.1	SMOR9_05050.1	SMPA19A_05034.1	SMQC157_05077.1	SMSK204_05080.1	XP_016760670.1	SMTN1_05051.1	SMWI244_05064.1	SMWV2_05049.1	Core
N0.HOG0000511	OG0000488	n0	GO:0004503, GO:0042438, GO:0046872	SMAB133_05091.1	SMBC01_05067.1	SMBC06_05071.1	SMBC126_05079.1	SMBC14_05062.1	SMMN14_05053.1	SMMN5_05074.1	SMMO114_05028.1	SMOH1_05058.1	SMON143_05080.1	SMOR1_05070.1	SMOR9_05051.1	SMPA19A_05035.1	SMQC157_05078.1	SMSK204_05081.1	XP_016760671.1	SMTN1_05052.1	SMWI244_05065.1	SMWV2_05050.1	Core					secreted
N0.HOG0000512	OG0000489	n0	GO:0001934, GO:0003735, GO:0005743, GO:0005829, GO:0006417, GO:0010628, GO:0010629, GO:0015934, GO:0019209, GO:0019887, GO:0019901, GO:0031369, GO:0031571, GO:0034198, GO:0043008, GO:0051248, GO:0072344, GO:0140469, GO:0170011	SMAB133_05092.1	SMBC01_05068.1	SMBC06_05072.1	SMBC126_05080.1	SMBC14_05064.1	SMMN14_05054.1	SMMN5_05075.1	SMMO114_05029.1	SMOH1_05059.1	SMON143_05081.1	SMOR1_05071.1	SMOR9_05052.1	SMPA19A_05036.1	SMQC157_05079.1	SMSK204_05082.1	XP_016760672.1	SMTN1_05053.1	SMWI244_05066.1	SMWV2_05051.1	Core
N0.HOG0000513	OG0000490	n0	GO:0003723, GO:0003735, GO:0004386, GO:0005524, GO:0016787, GO:0022625	SMAB133_05093.1	SMBC01_05069.1	SMBC06_05073.1	SMBC126_05081.1	SMBC14_05065.1	SMMN14_05055.1	SMMN5_05076.1	SMMO114_05030.1	SMOH1_05060.1	SMON143_05082.1	SMOR1_05072.1	SMOR9_05053.1	SMPA19A_05037.1	SMQC157_05080.1	SMSK204_05083.1	XP_016760673.1	SMTN1_05054.1	SMWI244_05067.1	SMWV2_05052.1	Core
N0.HOG0000514	OG0000491	n0	GO:0003678, GO:0003980, GO:0005788, GO:0006525, GO:0016818, GO:0018279, GO:0032508, GO:0046872, GO:0051082, GO:0097359	SMAB133_05094.1	SMBC01_05070.1	SMBC06_05074.1	SMBC126_05082.1	SMBC14_05066.1	SMMN14_05056.1	SMMN5_05077.1	SMMO114_05031.1	SMOH1_05061.1	SMON143_05083.1	SMOR1_05073.1	SMOR9_05054.1	SMPA19A_05038.1	SMQC157_05081.1	SMSK204_05084.1	XP_016760674.1	SMTN1_05055.1	SMWI244_05068.1	SMWV2_05053.1	Core	GT24				secreted
N0.HOG0000515	OG0000492	n0	GO:0000050, GO:0004053, GO:0005634, GO:0005829, GO:0019547, GO:0030145	SMAB133_05095.1	SMBC01_05071.1	SMBC06_05075.1	SMBC126_05083.1	SMBC14_05067.1	SMMN14_05057.1	SMMN5_05078.1	SMMO114_05032.1	SMOH1_05062.1	SMON143_05084.1	SMOR1_05074.1	SMOR9_05055.1	SMPA19A_05039.1	SMQC157_05082.1	SMSK204_05085.1	XP_016760675.1	SMTN1_05056.1	SMWI244_05069.1	SMWV2_05054.1	Core
N0.HOG0000516	OG0000493	n0	GO:0000139, GO:0005537, GO:0005789, GO:0005793, GO:0006888, GO:0030134	SMAB133_05096.1	SMBC01_05072.1	SMBC06_05076.1	SMBC126_05084.1	SMBC14_05068.1	SMMN14_05058.1	SMMN5_05079.1	SMMO114_05033.1	SMOH1_05063.1	SMON143_05085.1	SMOR1_05075.1	SMOR9_05056.1	SMPA19A_05040.1	SMQC157_05083.1	SMSK204_05086.1	XP_016760676.1	SMTN1_05057.1	SMWI244_05070.1	SMWV2_05055.1	Core					secreted
N0.HOG0000517	OG0000494	n0	GO:0004177, GO:0005576, GO:0005886, GO:0006508, GO:0008236, GO:0008239	SMAB133_05097.1	SMBC01_05073.1	SMBC06_05077.1	SMBC126_05085.1	SMBC14_05069.1	SMMN14_05059.1	SMMN5_05080.1	SMMO114_05034.1	SMOH1_05064.1	SMON143_05086.1	SMOR1_05076.1	SMOR9_05057.1	SMPA19A_05041.1	SMQC157_05084.1	SMSK204_05087.1	XP_016760677.1	SMTN1_05058.1	SMWI244_05071.1	SMWV2_05056.1	Core		S09B			secreted
N0.HOG0000518	OG0000495	n0		SMAB133_05098.1	SMBC01_05074.1	SMBC06_05078.1	SMBC126_05086.1	SMBC14_05070.1	SMMN14_05060.1	SMMN5_05081.1	SMMO114_05035.1	SMOH1_05065.1	SMON143_05087.1	SMOR1_05077.1	SMOR9_05058.1	SMPA19A_05042.1	SMQC157_05085.1	SMSK204_05088.1	XP_016760678.1	SMTN1_05059.1	SMWI244_05072.1	SMWV2_05057.1	Core
N0.HOG0000519	OG0000496	n0	GO:0004252, GO:0005576, GO:0006508, GO:0046872	SMAB133_05099.1	SMBC01_05075.1	SMBC06_05079.1	SMBC126_05087.1	SMBC14_05071.1	SMMN14_05061.1	SMMN5_05082.1	SMMO114_05036.1	SMOH1_05066.1	SMON143_05088.1	SMOR1_05078.1	SMOR9_05059.1	SMPA19A_05043.1	SMQC157_05086.1	SMSK204_05089.1	XP_016760679.1	SMTN1_05060.1	SMWI244_05073.1	SMWV2_05058.1	Core		S53
N0.HOG0000520	OG0000497	n0	GO:0005743	SMAB133_05100.1	SMBC01_05076.1	SMBC06_05080.1	SMBC126_05088.1	SMBC14_05072.1	SMMN14_05062.1	SMMN5_05083.1	SMMO114_05037.1	SMOH1_05067.1	SMON143_05089.1	SMOR1_05079.1	SMOR9_05060.1	SMPA19A_05044.1	SMQC157_05087.1	SMSK204_05090.1	XP_016760680.1	SMTN1_05061.1	SMWI244_05074.1	SMWV2_05059.1	Core
N0.HOG0000521	OG0000498	n0	GO:0003677, GO:0005634, GO:0006974, GO:0070013, GO:2000001	SMAB133_05102.1	SMBC01_05078.1	SMBC06_05082.1	SMBC126_05090.1	SMBC14_05074.1	SMMN14_05064.1	SMMN5_05085.1	SMMO114_05039.1	SMOH1_05069.1	SMON143_05091.1	SMOR1_05081.1	SMOR9_05062.1	SMPA19A_05046.1	SMQC157_05089.1	SMSK204_05092.1	XP_016760681.1	SMTN1_05063.1	SMWI244_05076.1	SMWV2_05061.1	Core
N0.HOG0000522	OG0000499	n0	GO:0004553, GO:0005975, GO:0030246	SMAB133_05103.1	SMBC01_05079.1	SMBC06_05083.1	SMBC126_05091.1	SMBC14_05075.1	SMMN14_05065.1	SMMN5_05086.1	SMMO114_05040.1	SMOH1_05070.1	SMON143_05092.1	SMOR1_05082.1	SMOR9_05063.1	SMPA19A_05047.1	SMQC157_05090.1	SMSK204_05093.1	XP_016760682.1	SMTN1_05064.1	SMWI244_05077.1	SMWV2_05062.1	Core	GH31_5				secreted
N0.HOG0000523	OG0000500	n0		SMAB133_05104.1	SMBC01_05080.1	SMBC06_05084.1	SMBC126_05092.1	SMBC14_05076.1	SMMN14_05066.1	SMMN5_05087.1	SMMO114_05041.1	SMOH1_05071.1	SMON143_05093.1	SMOR1_05083.1	SMOR9_05064.1	SMPA19A_05048.1	SMQC157_05091.1	SMSK204_05094.1	XP_016760683.1	SMTN1_05065.1	SMWI244_05078.1	SMWV2_05063.1	Core					secreted	Candidate effector
N0.HOG0000524	OG0000501	n0	GO:0003735, GO:0005634, GO:0005739, GO:0008260, GO:0046952	SMAB133_05105.1	SMBC01_05081.1	SMBC06_05085.1	SMBC126_05093.1	SMBC14_05077.1	SMMN14_05067.1	SMMN5_05088.1	SMMO114_05042.1	SMOH1_05072.1	SMON143_05094.1	SMOR1_05084.1	SMOR9_05065.1	SMPA19A_05049.1	SMQC157_05092.1	SMSK204_05095.1	XP_016760684.1	SMTN1_05066.1	SMWI244_05079.1	SMWV2_05064.1	Core
N0.HOG0000525	OG0000502	n0		SMAB133_05106.1	SMBC01_05082.1	SMBC06_05086.1	SMBC126_05094.1	SMBC14_05078.1	SMMN14_05068.1	SMMN5_05089.1	SMMO114_05043.1	SMOH1_05073.1	SMON143_05095.1	SMOR1_05085.1	SMOR9_05066.1	SMPA19A_05050.1	SMQC157_05093.1	SMSK204_05096.1	XP_016760685.1	SMTN1_05067.1	SMWI244_05080.1	SMWV2_05065.1	Core					secreted
N0.HOG0000526	OG0000503	n0	GO:0000981, GO:0003677, GO:0005634, GO:0006351, GO:0006357, GO:0008270	SMAB133_05107.1	SMBC01_05083.1	SMBC06_05087.1	SMBC126_05095.1	SMBC14_05079.1	SMMN14_05069.1	SMMN5_05090.1	SMMO114_05044.1	SMOH1_05074.1	SMON143_05096.1	SMOR1_05086.1	SMOR9_05067.1	SMPA19A_05051.1	SMQC157_05094.1	SMSK204_05097.1	XP_016760686.1	SMTN1_05068.1	SMWI244_05081.1	SMWV2_05066.1	Core
N0.HOG0000527	OG0000504	n0	GO:0005634, GO:0005737, GO:0006355, GO:0007623	SMAB133_05108.1	SMBC01_05084.1	SMBC06_05088.1	SMBC126_05096.1	SMBC14_05080.1	SMMN14_05070.1	SMMN5_05091.1	SMMO114_05045.1	SMOH1_05075.1	SMON143_05097.1	SMOR1_05087.1	SMOR9_05068.1	SMPA19A_05052.1	SMQC157_05095.1	SMSK204_05098.1	XP_016760687.1	SMTN1_05069.1	SMWI244_05082.1	SMWV2_05067.1	Core
N0.HOG0000528	OG0000505	n0		SMAB133_05109.1	SMBC01_05085.1	SMBC06_05089.1	SMBC126_05097.1	SMBC14_05081.1	SMMN14_05071.1	SMMN5_05092.1	SMMO114_05047.1	SMOH1_05076.1	SMON143_05099.1	SMOR1_05088.1	SMOR9_05069.1	SMPA19A_05053.1	SMQC157_05097.1	SMSK204_05099.1	XP_016760689.1	SMTN1_05070.1	SMWI244_05083.1	SMWV2_05068.1	Core
N0.HOG0000529	OG0000506	n0	GO:0005886, GO:0010038	SMAB133_05110.1	SMBC01_05086.1	SMBC06_05090.1	SMBC126_05098.1	SMBC14_05082.1	SMMN14_05072.1	SMMN5_05093.1	SMMO114_05048.1	SMOH1_05077.1	SMON143_05100.1	SMOR1_05089.1	SMOR9_05070.1	SMPA19A_05054.1	SMQC157_05098.1	SMSK204_05100.1	XP_016760690.1	SMTN1_05071.1	SMWI244_05084.1	SMWV2_05069.1	Core
N0.HOG0000530	OG0000507	n0		SMAB133_05111.1	SMBC01_05087.1	SMBC06_05091.1	SMBC126_05099.1	SMBC14_05083.1	SMMN14_05073.1	SMMN5_05094.1	SMMO114_05049.1	SMOH1_05078.1	SMON143_05101.1	SMOR1_05090.1	SMOR9_05071.1	SMPA19A_05055.1	SMQC157_05099.1	SMSK204_05101.1	XP_016760691.1	SMTN1_05072.1	SMWI244_05085.1	SMWV2_05070.1	Core					secreted	Candidate effector
N0.HOG0000531	OG0000508	n0	GO:0016491, GO:0030527, GO:0045271, GO:0046872, GO:0046982, GO:0051537	SMAB133_05112.1	SMBC01_05088.1	SMBC06_05092.1	SMBC126_05100.1	SMBC14_05084.1	SMMN14_05074.1	SMMN5_05095.1	SMMO114_05050.1	SMOH1_05079.1	SMON143_05102.1	SMOR1_05091.1	SMOR9_05072.1	SMPA19A_05056.1	SMQC157_05100.1	SMSK204_05102.1	XP_016760692.1	SMTN1_05073.1	SMWI244_05086.1	SMWV2_05071.1	Core
N0.HOG0000532	OG0000509	n0		SMAB133_05113.1	SMBC01_05089.1	SMBC06_05093.1	SMBC126_05101.1	SMBC14_05085.1	SMMN14_05075.1	SMMN5_05096.1	SMMO114_05051.1	SMOH1_05080.1	SMON143_05103.1	SMOR1_05092.1	SMOR9_05073.1	SMPA19A_05057.1	SMQC157_05101.1	SMSK204_05103.1	XP_016760693.1	SMTN1_05074.1	SMWI244_05087.1	SMWV2_05072.1	Core					secreted
N0.HOG0000533	OG0000510	n0	GO:0003735, GO:0005840, GO:0006412, GO:0016491, GO:0046872, GO:0051537, GO:1990904	SMAB133_05114.1	SMBC01_05090.1	SMBC06_05094.1	SMBC126_05102.1	SMBC14_05086.1	SMMN14_05076.1	SMMN5_05097.1	SMMO114_05052.1	SMOH1_05081.1	SMON143_05104.1	SMOR1_05093.1	SMOR9_05074.1	SMPA19A_05058.1	SMQC157_05102.1	SMSK204_05104.1	XP_016760694.1	SMTN1_05075.1	SMWI244_05088.1	SMWV2_05073.1	Core
N0.HOG0000534	OG0000511	n0	GO:0000976, GO:0000981, GO:0005634, GO:0008270, GO:0045944	SMAB133_05115.1	SMBC01_05091.1	SMBC06_05095.1	SMBC126_05103.1	SMBC14_05087.1	SMMN14_05077.1	SMMN5_05098.1	SMMO114_05053.1	SMOH1_05082.1	SMON143_05105.1	SMOR1_05094.1	SMOR9_05075.1	SMPA19A_05059.1	SMQC157_05103.1	SMSK204_05105.1	XP_016760695.1	SMTN1_05076.1	SMWI244_05089.1	SMWV2_05074.1	Core
N0.HOG0000535	OG0000512	n0	GO:0005507, GO:0006629, GO:0008081, GO:0008131, GO:0009308, GO:0048038	SMAB133_05117.1	SMBC01_05092.1	SMBC06_05096.1	SMBC126_05105.1	SMBC14_05088.1	SMMN14_05079.1	SMMN5_05100.1	SMMO114_05055.1	SMOH1_05084.1	SMON143_05107.1	SMOR1_05095.1	SMOR9_05076.1	SMPA19A_05061.1	SMQC157_05105.1	SMSK204_05107.1	XP_016760697.1	SMTN1_05078.1	SMWI244_05091.1	SMWV2_05076.1	Core
N0.HOG0000536	OG0000513	n0		SMAB133_05118.1	SMBC01_05093.1	SMBC06_05097.1	SMBC126_05106.1	SMBC14_05089.1	SMMN14_05080.1	SMMN5_05101.1	SMMO114_05056.1	SMOH1_05085.1	SMON143_05108.1	SMOR1_05096.1	SMOR9_05077.1	SMPA19A_05062.1	SMQC157_05106.1	SMSK204_05108.1	XP_016760698.1	SMTN1_05079.1	SMWI244_05092.1	SMWV2_05077.1	Core
N0.HOG0000537	OG0000514	n0	GO:0000139, GO:0004831, GO:0005198, GO:0006886, GO:0006888, GO:0006890, GO:0006891, GO:0008298, GO:0030126	SMAB133_05119.1	SMBC01_05094.1	SMBC06_05098.1	SMBC126_05107.1	SMBC14_05090.1	SMMN14_05081.1	SMMN5_05102.1	SMMO114_05057.1	SMOH1_05086.1	SMON143_05109.1	SMOR1_05097.1	SMOR9_05078.1	SMPA19A_05063.1	SMQC157_05107.1	SMSK204_05109.1	XP_016760699.1	SMTN1_05080.1	SMWI244_05093.1	SMWV2_05078.1	Core
N0.HOG0000538	OG0000515	n0	GO:0003676, GO:0005634, GO:0006511, GO:0008270, GO:0016567, GO:0061630	SMAB133_05120.1	SMBC01_05095.1	SMBC06_05099.1	SMBC126_05108.1	SMBC14_05091.1	SMMN14_05082.1	SMMN5_05103.1	SMMO114_05058.1	SMOH1_05087.1	SMON143_05110.1	SMOR1_05098.1	SMOR9_05079.1	SMPA19A_05064.1	SMQC157_05108.1	SMSK204_05110.1	XP_016760700.1	SMTN1_05081.1	SMWI244_05094.1	SMWV2_05079.1	Core
N0.HOG0000539	OG0000516	n0	GO:0016787	SMAB133_05121.1	SMBC01_05096.1	SMBC06_05100.1	SMBC126_05109.1	SMBC14_05092.1	SMMN14_05083.1	SMMN5_05104.1	SMMO114_05059.1	SMOH1_05088.1	SMON143_05111.1	SMOR1_05099.1	SMOR9_05080.1	SMPA19A_05065.1	SMQC157_05109.1	SMSK204_05111.1	XP_016760701.1	SMTN1_05082.1	SMWI244_05095.1	SMWV2_05080.1	Core
N0.HOG0000540	OG0000517	n0	GO:0015791, GO:0015798, GO:0016020, GO:0022857	SMAB133_05122.1	SMBC01_05097.1	SMBC06_05101.1	SMBC126_05110.1	SMBC14_05093.1	SMMN14_05084.1	SMMN5_05105.1	SMMO114_05060.1	SMOH1_05089.1	SMON143_05112.1	SMOR1_05100.1	SMOR9_05081.1	SMPA19A_05066.1	SMQC157_05110.1	SMSK204_05112.1	XP_016760702.1	SMTN1_05083.1	SMWI244_05096.1	SMWV2_05081.1	Core			MFS
N0.HOG0000541	OG0000518	n0		SMAB133_05123.1	SMBC01_05098.1	SMBC06_05102.1	SMBC126_05111.1	SMBC14_05094.1	SMMN14_05085.1	SMMN5_05106.1	SMMO114_05061.1	SMOH1_05090.1	SMON143_05113.1	SMOR1_05101.1	SMOR9_05082.1	SMPA19A_05067.1	SMQC157_05111.1	SMSK204_05113.1	XP_016760703.1	SMTN1_05084.1	SMWI244_05097.1	SMWV2_05082.1	Core
N0.HOG0000542	OG0000519	n0	GO:0004321, GO:0006633, GO:0006637, GO:0015645, GO:0016405	SMAB133_05124.1	SMBC01_05099.1	SMBC06_05103.1	SMBC126_05112.1	SMBC14_05095.1	SMMN14_05086.1	SMMN5_05107.1	SMMO114_05062.1	SMOH1_05091.1	SMON143_05114.1	SMOR1_05102.1	SMOR9_05083.1	SMPA19A_05068.1	SMQC157_05112.1	SMSK204_05114.1	XP_016760704.1	SMTN1_05085.1	SMWI244_05098.1	SMWV2_05083.1	Core
N0.HOG0000543	OG0000520	n0	GO:0003735, GO:0005763, GO:0032543, GO:0070181	SMAB133_05125.1	SMBC01_05100.1	SMBC06_05104.1	SMBC126_05113.1	SMBC14_05096.1	SMMN14_05087.1	SMMN5_05108.1	SMMO114_05063.1	SMOH1_05092.1	SMON143_05115.1	SMOR1_05103.1	SMOR9_05084.1	SMPA19A_05069.1	SMQC157_05113.1	SMSK204_05115.1	XP_016760706.1	SMTN1_05086.1	SMWI244_05099.1	SMWV2_05084.1	Core
N0.HOG0000544	OG0000521	n0	GO:0003729, GO:0140053	SMAB133_05126.1	SMBC01_05101.1	SMBC06_05105.1	SMBC126_05114.1	SMBC14_05097.1	SMMN14_05088.1	SMMN5_05109.1	SMMO114_05064.1	SMOH1_05093.1	SMON143_05116.1	SMOR1_05104.1	SMOR9_05085.1	SMPA19A_05070.1	SMQC157_05114.1	SMSK204_05116.1	XP_016760708.1	SMTN1_05087.1	SMWI244_05100.1	SMWV2_05085.1	Core
N0.HOG0000545	OG0000522	n0	GO:0000329, GO:0000822, GO:0006797, GO:0007034, GO:0008976, GO:0016237, GO:0033254, GO:0042144, GO:0044249	SMAB133_05127.1	SMBC01_05102.1	SMBC06_05106.1	SMBC126_05115.1	SMBC14_05098.1	SMMN14_05089.1	SMMN5_05110.1	SMMO114_05065.1	SMOH1_05094.1	SMON143_05117.1	SMOR1_05105.1	SMOR9_05086.1	SMPA19A_05071.1	SMQC157_05115.1	SMSK204_05117.1	XP_016760707.1	SMTN1_05088.1	SMWI244_05101.1	SMWV2_05086.1	Core
N0.HOG0000546	OG0000523	n0		SMAB133_05128.1	SMBC01_05103.1	SMBC06_05107.1	SMBC126_05116.1	SMBC14_05099.1	SMMN14_05090.1	SMMN5_05111.1	SMMO114_05066.1	SMOH1_05095.1	SMON143_05118.1	SMOR1_05106.1	SMOR9_05087.1	SMPA19A_05072.1	SMQC157_05116.1	SMSK204_05118.1	XP_016760709.1	SMTN1_05089.1	SMWI244_05102.1	SMWV2_05087.1	Core
N0.HOG0000547	OG0000524	n0		SMAB133_05129.1	SMBC01_05104.1	SMBC06_05108.1	SMBC126_05117.1	SMBC14_05100.1	SMMN14_05091.1	SMMN5_05112.1	SMMO114_05067.1	SMOH1_05096.1	SMON143_05119.1	SMOR1_05107.1	SMOR9_05088.1	SMPA19A_05073.1	SMQC157_05117.1	SMSK204_05119.1	XP_016760710.1	SMTN1_05090.1	SMWI244_05103.1	SMWV2_05088.1	Core
N0.HOG0000548	OG0000525	n0		SMAB133_05130.1	SMBC01_05105.1	SMBC06_05109.1	SMBC126_05118.1	SMBC14_05101.1	SMMN14_05092.1	SMMN5_05113.1	SMMO114_05068.1	SMOH1_05097.1	SMON143_05120.1	SMOR1_05108.1	SMOR9_05089.1	SMPA19A_05074.1	SMQC157_05118.1	SMSK204_05120.1	XP_016760711.1	SMTN1_05091.1	SMWI244_05104.1	SMWV2_05089.1	Core
N0.HOG0000549	OG0000526	n0	GO:0016787	SMAB133_05131.1	SMBC01_05106.1	SMBC06_05110.1	SMBC126_05120.1	SMBC14_05102.1	SMMN14_05093.1	SMMN5_05114.1	SMMO114_05069.1	SMOH1_05098.1	SMON143_05121.1	SMOR1_05109.1	SMOR9_05090.1	SMPA19A_05075.1	SMQC157_05119.1	SMSK204_05121.1	XP_016760712.1	SMTN1_05092.1	SMWI244_05105.1	SMWV2_05090.1	Core
N0.HOG0000550	OG0000527	n0		SMAB133_05132.1	SMBC01_05107.1	SMBC06_05111.1	SMBC126_05121.1	SMBC14_05103.1	SMMN14_05094.1	SMMN5_05115.1	SMMO114_05070.1	SMOH1_05099.1	SMON143_05122.1	SMOR1_05110.1	SMOR9_05091.1	SMPA19A_05076.1	SMQC157_05120.1	SMSK204_05122.1	XP_016760713.1	SMTN1_05093.1	SMWI244_05106.1	SMWV2_05091.1	Core
N0.HOG0000551	OG0000528	n0		SMAB133_05133.1	SMBC01_05108.1	SMBC06_05112.1	SMBC126_05122.1	SMBC14_05104.1	SMMN14_05095.1	SMMN5_05116.1	SMMO114_05071.1	SMOH1_05100.1	SMON143_05123.1	SMOR1_05111.1	SMOR9_05092.1	SMPA19A_05077.1	SMQC157_05121.1	SMSK204_05123.1	XP_016760714.1	SMTN1_05094.1	SMWI244_05107.1	SMWV2_05092.1	Core					secreted	Candidate effector
N0.HOG0000552	OG0000529	n0	GO:0005524, GO:0005743, GO:0006879, GO:0016887, GO:0055085, GO:0140359	SMAB133_05134.1	SMBC01_05109.1	SMBC06_05113.1	SMBC126_05123.1	SMBC14_05105.1	SMMN14_05096.1	SMMN5_05117.1	SMMO114_05072.1	SMOH1_05101.1	SMON143_05124.1	SMOR1_05112.1	SMOR9_05093.1	SMPA19A_05078.1	SMQC157_05122.1	SMSK204_05124.1	XP_016760715.1	SMTN1_05095.1	SMWI244_05108.1	SMWV2_05093.1	Core			ABC
N0.HOG0000553	OG0000530	n0	GO:0000981, GO:0003677, GO:0005634, GO:0006357, GO:0008270	SMAB133_05135.1	SMBC01_05110.1	SMBC06_05114.1	SMBC126_05124.1	SMBC14_05106.1	SMMN14_05097.1	SMMN5_05118.1	SMMO114_05073.1	SMOH1_05102.1	SMON143_05125.1	SMOR1_05113.1	SMOR9_05094.1	SMPA19A_05079.1	SMQC157_05123.1	SMSK204_05125.1	XP_016760717.1	SMTN1_05096.1	SMWI244_05109.1	SMWV2_05094.1	Core
N0.HOG0000554	OG0000531	n0	GO:0003676, GO:0004816, GO:0005524, GO:0005737, GO:0006421	SMAB133_05137.1	SMBC01_05112.1	SMBC06_05116.1	SMBC126_05126.1	SMBC14_05108.1	SMMN14_05099.1	SMMN5_05120.1	SMMO114_05075.1	SMOH1_05104.1	SMON143_05127.1	SMOR1_05115.1	SMOR9_05096.1	SMPA19A_05080.1	SMQC157_05125.1	SMSK204_05127.1	XP_016760719.1	SMTN1_05098.1	SMWI244_05111.1	SMWV2_05096.1	Core
N0.HOG0000555	OG0000532	n0	GO:0004148, GO:0004738, GO:0005739, GO:0005960, GO:0006090, GO:0006103, GO:0006546, GO:0006550, GO:0006552, GO:0006564, GO:0006574, GO:0009295, GO:0016642, GO:0042743, GO:0043232, GO:0045252, GO:0050660, GO:0070013	SMAB133_05138.1	SMBC01_05113.1	SMBC06_05117.1	SMBC126_05127.1	SMBC14_05109.1	SMMN14_05100.1	SMMN5_05121.1	SMMO114_05076.1	SMOH1_05105.1	SMON143_05128.1	SMOR1_05116.1	SMOR9_05097.1	SMPA19A_05081.1	SMQC157_05126.1	SMSK204_05128.1	XP_016760720.1	SMTN1_05099.1	SMWI244_05112.1	SMWV2_05097.1	Core
N0.HOG0000556	OG0000533	n0	GO:0005619, GO:0005628, GO:0005811	SMAB133_05139.1	SMBC01_05114.1	SMBC06_05118.1	SMBC126_05128.1	SMBC14_05110.1	SMMN14_05101.1	SMMN5_05122.1	SMMO114_05077.1	SMOH1_05106.1	SMON143_05129.1	SMOR1_05117.1	SMOR9_05098.1	SMPA19A_05082.1	SMQC157_05127.1	SMSK204_05129.1	XP_016760721.1	SMTN1_05100.1	SMWI244_05113.1	SMWV2_05098.1	Core
N0.HOG0000557	OG0000534	n0	GO:0018423, GO:0032259	SMAB133_05140.1	SMBC01_05115.1	SMBC06_05119.1	SMBC126_05129.1	SMBC14_05111.1	SMMN14_05102.1	SMMN5_05123.1	SMMO114_05078.1	SMOH1_05107.1	SMON143_05130.1	SMOR1_05118.1	SMOR9_05099.1	SMPA19A_05083.1	SMQC157_05128.1	SMSK204_05130.1	XP_016760722.1	SMTN1_05101.1	SMWI244_05114.1	SMWV2_05099.1	Core
N0.HOG0000558	OG0000535	n0		SMAB133_05142.1	SMBC01_05117.1	SMBC06_05121.1	SMBC126_05131.1	SMBC14_05113.1	SMMN14_05104.1	SMMN5_05125.1	SMMO114_05080.1	SMOH1_05109.1	SMON143_05132.1	SMOR1_05120.1	SMOR9_05101.1	SMPA19A_05085.1	SMQC157_05130.1	SMSK204_05132.1	XP_016760723.1	SMTN1_05103.1	SMWI244_05116.1	SMWV2_05101.1	Core					secreted	Candidate effector
N0.HOG0000559	OG0000536	n0	GO:0003723, GO:0003735, GO:0022625, GO:0048025	SMAB133_05143.1	SMBC01_05118.1	SMBC06_05122.1	SMBC126_05132.1	SMBC14_05114.1	SMMN14_05105.1	SMMN5_05126.1	SMMO114_05081.1	SMOH1_05110.1	SMON143_05133.1	SMOR1_05121.1	SMOR9_05102.1	SMPA19A_05086.1	SMQC157_05131.1	SMSK204_05133.1	XP_016760724.1	SMTN1_05104.1	SMWI244_05117.1	SMWV2_05102.1	Core
N0.HOG0000560	OG0000537	n0	GO:0000027, GO:0003735, GO:0006412, GO:0022625	SMAB133_05144.1	SMBC01_05119.1	SMBC06_05123.1	SMBC126_05133.1	SMBC14_05115.1	SMMN14_05106.1	SMMN5_05127.1	SMMO114_05082.1	SMOH1_05111.1	SMON143_05134.1	SMOR1_05122.1	SMOR9_05103.1	SMPA19A_05087.1	SMQC157_05132.1	SMSK204_05134.1	XP_016760725.1	SMTN1_05105.1	SMWI244_05118.1	SMWV2_05103.1	Core
N0.HOG0000561	OG0000538	n0		SMAB133_05145.1	SMBC01_05120.1	SMBC06_05124.1	SMBC126_05134.1	SMBC14_05116.1	SMMN14_05107.1	SMMN5_05128.1	SMMO114_05083.1	SMOH1_05112.1	SMON143_05135.1	SMOR1_05123.1	SMOR9_05104.1	SMPA19A_05088.1	SMQC157_05133.1	SMSK204_05135.1	XP_016760726.1	SMTN1_05106.1	SMWI244_05119.1	SMWV2_05104.1	Core
N0.HOG0000562	OG0000539	n0	GO:0008239	SMAB133_05146.1	SMBC01_05121.1	SMBC06_05125.1	SMBC126_05135.1	SMBC14_05117.1	SMMN14_05108.1	SMMN5_05129.1	SMMO114_05084.1	SMOH1_05113.1	SMON143_05136.1	SMOR1_05124.1	SMOR9_05105.1	SMPA19A_05089.1	SMQC157_05134.1	SMSK204_05136.1	XP_016760727.1	SMTN1_05107.1	SMWI244_05120.1	SMWV2_05105.1	Core
N0.HOG0000563	OG0000540	n0	GO:0016020, GO:0022857, GO:0055085	SMAB133_05147.1	SMBC01_05122.1	SMBC06_05126.1	SMBC126_05136.1	SMBC14_05118.1	SMMN14_05109.1	SMMN5_05130.1	SMMO114_05085.1	SMOH1_05114.1	SMON143_05137.1	SMOR1_05125.1	SMOR9_05106.1	SMPA19A_05090.1	SMQC157_05135.1	SMSK204_05137.1	XP_016760728.1	SMTN1_05108.1	SMWI244_05121.1	SMWV2_05106.1	Core			MFS
N0.HOG0000564	OG0000541	n0		SMAB133_05148.1	SMBC01_05123.1	SMBC06_05127.1	SMBC126_05137.1	SMBC14_05119.1	SMMN14_05110.1	SMMN5_05131.1	SMMO114_05086.1	SMOH1_05115.1	SMON143_05138.1	SMOR1_05126.1	SMOR9_05107.1	SMPA19A_05091.1	SMQC157_05136.1	SMSK204_05138.1	XP_016760729.1	SMTN1_05109.1	SMWI244_05122.1	SMWV2_05107.1	Core
N0.HOG0000565	OG0000542	n0	GO:0016746	SMAB133_05149.1	SMBC01_05124.1	SMBC06_05128.1	SMBC126_05138.1	SMBC14_05120.1	SMMN14_05111.1	SMMN5_05132.1	SMMO114_05087.1	SMOH1_05116.1	SMON143_05139.1	SMOR1_05127.1	SMOR9_05108.1	SMPA19A_05092.1	SMQC157_05137.1	SMSK204_05139.1	XP_016760730.1	SMTN1_05110.1	SMWI244_05123.1	SMWV2_05108.1	Core
N0.HOG0000566	OG0000543	n0		SMAB133_05150.1	SMBC01_05125.1	SMBC06_05129.1	SMBC126_05139.1	SMBC14_05121.1	SMMN14_05112.1	SMMN5_05133.1	SMMO114_05088.1	SMOH1_05117.1	SMON143_05140.1	SMOR1_05128.1	SMOR9_05109.1	SMPA19A_05093.1	SMQC157_05138.1	SMSK204_05140.1	XP_016760732.1	SMTN1_05111.1	SMWI244_05124.1	SMWV2_05109.1	Core
N0.HOG0000567	OG0000544	n0	GO:0003723, GO:0003735, GO:0005737, GO:0005840, GO:0006412, GO:1990904	SMAB133_05151.1	SMBC01_05126.1	SMBC06_05130.1	SMBC126_05140.1	SMBC14_05122.1	SMMN14_05113.1	SMMN5_05134.1	SMMO114_05089.1	SMOH1_05118.1	SMON143_05141.1	SMOR1_05129.1	SMOR9_05110.1	SMPA19A_05094.1	SMQC157_05139.1	SMSK204_05141.1	XP_016760733.1	SMTN1_05112.1	SMWI244_05125.1	SMWV2_05110.1	Core
N0.HOG0000568	OG0000545	n0	GO:0004638, GO:0005524, GO:0006189, GO:0046872	SMAB133_05152.1	SMBC01_05127.1	SMBC06_05131.1	SMBC126_05141.1	SMBC14_05123.1	SMMN14_05114.1	SMMN5_05135.1	SMMO114_05090.1	SMOH1_05119.1	SMON143_05142.1	SMOR1_05130.1	SMOR9_05111.1	SMPA19A_05095.1	SMQC157_05140.1	SMSK204_05142.1	XP_016760734.1	SMTN1_05113.1	SMWI244_05126.1	SMWV2_05111.1	Core
N0.HOG0000569	OG0000546	n0		SMAB133_05153.1	SMBC01_05128.1	SMBC06_05132.1	SMBC126_05142.1	SMBC14_05124.1	SMMN14_05115.1	SMMN5_05136.1	SMMO114_05091.1	SMOH1_05120.1	SMON143_05143.1	SMOR1_05131.1	SMOR9_05112.1	SMPA19A_05096.1	SMQC157_05141.1	SMSK204_05143.1	XP_016760735.1	SMTN1_05114.1	SMWI244_05127.1	SMWV2_05112.1	Core
N0.HOG0000570	OG0000547	n0	GO:0005975, GO:0006914, GO:0015031, GO:0016125, GO:0016906, GO:0030259, GO:0034045	SMAB133_05154.1	SMBC01_05129.1	SMBC06_05133.1	SMBC126_05143.1	SMBC14_05125.1	SMMN14_05116.1	SMMN5_05137.1	SMMO114_05092.1	SMOH1_05121.1	SMON143_05144.1	SMOR1_05132.1	SMOR9_05113.1	SMPA19A_05097.1	SMQC157_05142.1	SMSK204_05144.1	XP_016760736.1	SMTN1_05115.1	SMWI244_05128.1	SMWV2_05113.1	Core	GT1
N0.HOG0000571	OG0000548	n0	GO:0000324, GO:0004190, GO:0006508	SMAB133_05155.1	SMBC01_05130.1	SMBC06_05134.1	SMBC126_05144.1	SMBC14_05126.1	SMMN14_05117.1	SMMN5_05138.1	SMMO114_05093.1	SMOH1_05122.1	SMON143_05145.1	SMOR1_05133.1	SMOR9_05114.1	SMPA19A_05098.1	SMQC157_05143.1	SMSK204_05145.1	XP_016760737.1	SMTN1_05116.1	SMWI244_05129.1	SMWV2_05114.1	Core		A01A			secreted
N0.HOG0000572	OG0000549	n0	GO:0016020	SMAB133_05156.1	SMBC01_05131.1	SMBC06_05135.1	SMBC126_05145.1	SMBC14_05127.1	SMMN14_05118.1	SMMN5_05139.1	SMMO114_05094.1	SMOH1_05123.1	SMON143_05146.1	SMOR1_05134.1	SMOR9_05115.1	SMPA19A_05099.1	SMQC157_05144.1	SMSK204_05146.1	XP_016760738.1	SMTN1_05117.1	SMWI244_05130.1	SMWV2_05115.1	Core	GT2
N0.HOG0000573	OG0000550	n0		SMAB133_05157.1	SMBC01_05132.1	SMBC06_05136.1	SMBC126_05146.1	SMBC14_05128.1	SMMN14_05119.1	SMMN5_05140.1	SMMO114_05095.1	SMOH1_05124.1	SMON143_05147.1	SMOR1_05135.1	SMOR9_05116.1	SMPA19A_05100.1	SMQC157_05145.1	SMSK204_05147.1	XP_016760739.1	SMTN1_05118.1	SMWI244_05131.1	SMWV2_05116.1	Core
N0.HOG0000574	OG0000551	n0	GO:0004190, GO:0005634, GO:0006357, GO:0008420, GO:0017018	SMAB133_05158.1	SMBC01_05133.1	SMBC06_05137.1	SMBC126_05147.1	SMBC14_05129.1	SMMN14_05120.1	SMMN5_05141.1	SMMO114_05096.1	SMOH1_05125.1	SMON143_05148.1	SMOR1_05136.1	SMOR9_05117.1	SMPA19A_05101.1	SMQC157_05146.1	SMSK204_05148.1	XP_016760740.1	SMTN1_05119.1	SMWI244_05132.1	SMWV2_05117.1	Core
N0.HOG0000575	OG0000552	n0	GO:0005524, GO:0005739, GO:0008270, GO:0030956, GO:0032543, GO:0070681	SMAB133_05159.1	SMBC01_05134.1	SMBC06_05138.1	SMBC126_05148.1	SMBC14_05130.1	SMMN14_05121.1	SMMN5_05142.1	SMMO114_05097.1	SMOH1_05126.1	SMON143_05149.1	SMOR1_05137.1	SMOR9_05118.1	SMPA19A_05102.1	SMQC157_05147.1	SMSK204_05149.1	XP_016760741.1	SMTN1_05120.1	SMWI244_05133.1	SMWV2_05118.1	Core
N0.HOG0000576	OG0000553	n0	GO:0004831, GO:0005524, GO:0006437	SMAB133_05160.1	SMBC01_05136.1	SMBC06_05140.1	SMBC126_05150.1	SMBC14_05132.1	SMMN14_05123.1	SMMN5_05144.1	SMMO114_05099.1	SMOH1_05128.1	SMON143_05151.1	SMOR1_05139.1	SMOR9_05120.1	SMPA19A_05104.1	SMQC157_05149.1	SMSK204_05150.1	XP_016760742.1	SMTN1_05122.1	SMWI244_05135.1	SMWV2_05120.1	Core
N0.HOG0000577	OG0000554	n0	GO:0035091, GO:0043231	SMAB133_05161.1	SMBC01_05137.1	SMBC06_05141.1	SMBC126_05151.1	SMBC14_05133.1	SMMN14_05124.1	SMMN5_05145.1	SMMO114_05100.1	SMOH1_05129.1	SMON143_05152.1	SMOR1_05140.1	SMOR9_05121.1	SMPA19A_05105.1	SMQC157_05150.1	SMSK204_05151.1	XP_016760743.1	SMTN1_05123.1	SMWI244_05136.1	SMWV2_05121.1	Core
N0.HOG0000578	OG0000555	n0		SMAB133_05162.1	SMBC01_05138.1	SMBC06_05142.1	SMBC126_05152.1	SMBC14_05134.1	SMMN14_05125.1	SMMN5_05146.1	SMMO114_05101.1	SMOH1_05130.1	SMON143_05153.1	SMOR1_05141.1	SMOR9_05122.1	SMPA19A_05106.1	SMQC157_05151.1	SMSK204_05152.1	XP_016760744.1	SMTN1_05124.1	SMWI244_05137.1	SMWV2_05122.1	Core
N0.HOG0000579	OG0000556	n0	GO:0000324, GO:0005886, GO:0042937, GO:0042939, GO:0055085, GO:0071916, GO:0098657, GO:1904680	SMAB133_05163.1	SMBC01_05139.1	SMBC06_05143.1	SMBC126_05153.1	SMBC14_05135.1	SMMN14_05126.1	SMMN5_05147.1	SMMO114_05102.1	SMOH1_05131.1	SMON143_05154.1	SMOR1_05142.1	SMOR9_05123.1	SMPA19A_05107.1	SMQC157_05152.1	SMSK204_05153.1	XP_016760745.1	SMTN1_05125.1	SMWI244_05138.1	SMWV2_05123.1	Core
N0.HOG0000580	OG0000557	n0	GO:0003677, GO:0004386, GO:0005524, GO:0005634, GO:0006289, GO:0006338, GO:0008168, GO:0016787, GO:0032259, GO:0046872, GO:0140658	SMAB133_05164.1	SMBC01_05140.1	SMBC06_05144.1	SMBC126_05154.1	SMBC14_05136.1	SMMN14_05127.1	SMMN5_05148.1	SMMO114_05103.1	SMOH1_05132.1	SMON143_05155.1	SMOR1_05143.1	SMOR9_05124.1	SMPA19A_05108.1	SMQC157_05153.1	SMSK204_05154.1	XP_016760746.1	SMTN1_05126.1	SMWI244_05139.1	SMWV2_05124.1	Core
N0.HOG0000581	OG0000558	n0	GO:0016020, GO:0043386	SMAB133_05165.1	SMBC01_05141.1	SMBC06_05145.1	SMBC126_05155.1	SMBC14_05137.1	SMMN14_05128.1	SMMN5_05149.1	SMMO114_05104.1	SMOH1_05133.1	SMON143_05156.1	SMOR1_05144.1	SMOR9_05125.1	SMPA19A_05109.1	SMQC157_05154.1	SMSK204_05155.1	XP_016760747.1	SMTN1_05127.1	SMWI244_05140.1	SMWV2_05125.1	Core
N0.HOG0000582	OG0000559	n0	GO:0005739, GO:0007007, GO:0019866	SMAB133_05167.1	SMBC01_05143.1	SMBC06_05147.1	SMBC126_05157.1	SMBC14_05139.1	SMMN14_05130.1	SMMN5_05151.1	SMMO114_05106.1	SMOH1_05135.1	SMON143_05158.1	SMOR1_05146.1	SMOR9_05126.1	SMPA19A_05111.1	SMQC157_05156.1	SMSK204_05157.1	XP_016760749.1	SMTN1_05129.1	SMWI244_05142.1	SMWV2_05127.1	Core
N0.HOG0000583	OG0000560	n0	GO:0009058, GO:0030170, GO:0047536	SMAB133_05168.1	SMBC01_05144.1	SMBC06_05148.1	SMBC126_05158.1	SMBC14_05141.1	SMMN14_05131.1	SMMN5_05153.1	SMMO114_05107.1	SMOH1_05136.1	SMON143_05159.1	SMOR1_05147.1	SMOR9_05127.1	SMPA19A_05112.1	SMQC157_05157.1	SMSK204_05159.1	XP_016760751.1	SMTN1_05130.1	SMWI244_05143.1	SMWV2_05128.1	Core
N0.HOG0000584	OG0000561	n0	GO:0005886, GO:0006897, GO:0008289, GO:0036286, GO:0070941	SMAB133_05169.1	SMBC01_05145.1	SMBC06_05149.1	SMBC126_05159.1	SMBC14_05142.1	SMMN14_05132.1	SMMN5_05154.1	SMMO114_05108.1	SMOH1_05137.1	SMON143_05160.1	SMOR1_05148.1	SMOR9_05128.1	SMPA19A_05113.1	SMQC157_05158.1	SMSK204_05160.1	XP_016760752.1	SMTN1_05131.1	SMWI244_05144.1	SMWV2_05129.1	Core
N0.HOG0000585	OG0000562	n0	GO:0016020	SMAB133_05171.1	SMBC01_05147.1	SMBC06_05151.1	SMBC126_05161.1	SMBC14_05144.1	SMMN14_05134.1	SMMN5_05156.1	SMMO114_05110.1	SMOH1_05139.1	SMON143_05162.1	SMOR1_05150.1	SMOR9_05130.1	SMPA19A_05115.1	SMQC157_05160.1	SMSK204_05162.1	XP_016760753.1	SMTN1_05133.1	SMWI244_05146.1	SMWV2_05131.1	Core
N0.HOG0000586	OG0000563	n0	GO:0003723, GO:0005847, GO:0031124	SMAB133_05172.1	SMBC01_05148.1	SMBC06_05152.1	SMBC126_05162.1	SMBC14_05145.1	SMMN14_05135.1	SMMN5_05157.1	SMMO114_05111.1	SMOH1_05140.1	SMON143_05163.1	SMOR1_05151.1	SMOR9_05131.1	SMPA19A_05116.1	SMQC157_05161.1	SMSK204_05163.1	XP_016760755.1	SMTN1_05134.1	SMWI244_05147.1	SMWV2_05132.1	Core
N0.HOG0000587	OG0000564	n0	GO:0016491	SMAB133_05173.1	SMBC01_05149.1	SMBC06_05153.1	SMBC126_05163.1	SMBC14_05146.1	SMMN14_05136.1	SMMN5_05158.1	SMMO114_05112.1	SMOH1_05141.1	SMON143_05164.1	SMOR1_05152.1	SMOR9_05132.1	SMPA19A_05117.1	SMQC157_05162.1	SMSK204_05164.1	XP_016760756.1	SMTN1_05135.1	SMWI244_05148.1	SMWV2_05133.1	Core
N0.HOG0000588	OG0000565	n0	GO:0004659, GO:0006743, GO:0008299, GO:0042181, GO:0043386, GO:0046165, GO:1990234	SMAB133_05174.1	SMBC01_05150.1	SMBC06_05154.1	SMBC126_05164.1	SMBC14_05147.1	SMMN14_05137.1	SMMN5_05159.1	SMMO114_05113.1	SMOH1_05142.1	SMON143_05165.1	SMOR1_05153.1	SMOR9_05133.1	SMPA19A_05118.1	SMQC157_05163.1	SMSK204_05165.1	XP_016760758.1	SMTN1_05136.1	SMWI244_05149.1	SMWV2_05134.1	Core
N0.HOG0000589	OG0000566	n0	GO:0005789, GO:0070072	SMAB133_05175.1	SMBC01_05151.1	SMBC06_05155.1	SMBC126_05165.1	SMBC14_05148.1	SMMN14_05138.1	SMMN5_05160.1	SMMO114_05114.1	SMOH1_05143.1	SMON143_05166.1	SMOR1_05154.1	SMOR9_05134.1	SMPA19A_05119.1	SMQC157_05164.1	SMSK204_05166.1	XP_016760760.1	SMTN1_05137.1	SMWI244_05150.1	SMWV2_05135.1	Core
N0.HOG0000590	OG0000567	n0	GO:0003677, GO:0003678, GO:0003735, GO:0005524, GO:0005634, GO:0006139, GO:0006974, GO:0007064, GO:0015934, GO:0016818, GO:0032508, GO:0034085, GO:0043170, GO:0044249, GO:0070072	SMAB133_05176.1	SMBC01_05152.1	SMBC06_05156.1	SMBC126_05166.1	SMBC14_05149.1	SMMN14_05139.1	SMMN5_05161.1	SMMO114_05115.1	SMOH1_05144.1	SMON143_05167.1	SMOR1_05155.1	SMOR9_05135.1	SMPA19A_05120.1	SMQC157_05165.1	SMSK204_05167.1	XP_016760759.1	SMTN1_05138.1	SMWI244_05151.1	SMWV2_05136.1	Core
N0.HOG0000591	OG0000568	n0	GO:0003723, GO:0005847, GO:0006397	SMAB133_05177.1	SMBC01_05153.1	SMBC06_05157.1	SMBC126_05167.1	SMBC14_05150.1	SMMN14_05140.1	SMMN5_05162.1	SMMO114_05116.1	SMOH1_05145.1	SMON143_05168.1	SMOR1_05156.1	SMOR9_05136.1	SMPA19A_05121.1	SMQC157_05166.1	SMSK204_05168.1	XP_016760761.1	SMTN1_05139.1	SMWI244_05152.1	SMWV2_05137.1	Core
N0.HOG0000592	OG0000569	n0		SMAB133_05178.1	SMBC01_05154.1	SMBC06_05158.1	SMBC126_05168.1	SMBC14_05151.1	SMMN14_05141.1	SMMN5_05163.1	SMMO114_05117.1	SMOH1_05146.1	SMON143_05169.1	SMOR1_05157.1	SMOR9_05137.1	SMPA19A_05122.1	SMQC157_05167.1	SMSK204_05169.1	XP_016760762.1	SMTN1_05140.1	SMWI244_05153.1	SMWV2_05138.1	Core
N0.HOG0000593	OG0000570	n0	GO:0016020, GO:0022857, GO:0055085	SMAB133_05180.1	SMBC01_05156.1	SMBC06_05160.1	SMBC126_05170.1	SMBC14_05153.1	SMMN14_05143.1	SMMN5_05165.1	SMMO114_05119.1	SMOH1_05148.1	SMON143_05171.1	SMOR1_05159.1	SMOR9_05139.1	SMPA19A_05124.1	SMQC157_05169.1	SMSK204_05171.1	XP_016760764.1	SMTN1_05142.1	SMWI244_05155.1	SMWV2_05139.1	Core			MFS
N0.HOG0000594	OG0000571	n0	GO:0004096, GO:0020037, GO:0098869	SMAB133_05181.1	SMBC01_05157.1	SMBC06_05161.1	SMBC126_05171.1	SMBC14_05154.1	SMMN14_05144.1	SMMN5_05166.1	SMMO114_05120.1	SMOH1_05149.1	SMON143_05172.1	SMOR1_05160.1	SMOR9_05140.1	SMPA19A_05125.1	SMQC157_05170.1	SMSK204_05172.1	XP_016760765.1	SMTN1_05143.1	SMWI244_05156.1	SMWV2_05140.1	Core
N0.HOG0000595	OG0000572	n0	GO:0000981, GO:0005634, GO:0006357, GO:0008270	SMAB133_05182.1	SMBC01_05158.1	SMBC06_05162.1	SMBC126_05172.1	SMBC14_05155.1	SMMN14_05145.1	SMMN5_05167.1	SMMO114_05121.1	SMOH1_05150.1	SMON143_05173.1	SMOR1_05161.1	SMOR9_05141.1	SMPA19A_05126.1	SMQC157_05171.1	SMSK204_05173.1	XP_016760766.1	SMTN1_05144.1	SMWI244_05157.1	SMWV2_05141.1	Core
N0.HOG0000596	OG0000573	n0	GO:0003677, GO:0005634, GO:0006351, GO:0008270	SMAB133_05183.1	SMBC01_05159.1	SMBC06_05163.1	SMBC126_05173.1	SMBC14_05158.1	SMMN14_05146.1	SMMN5_05168.1	SMMO114_05122.1	SMOH1_05151.1	SMON143_05174.1	SMOR1_05162.1	SMOR9_05142.1	SMPA19A_05127.1	SMQC157_05172.1	SMSK204_05174.1	XP_016760767.1	SMTN1_05145.1	SMWI244_05158.1	SMWV2_05142.1	Core
N0.HOG0000597	OG0000574	n0		SMAB133_05184.1	SMBC01_05160.1	SMBC06_05164.1	SMBC126_05175.1	SMBC14_05160.1	SMMN14_05147.1	SMMN5_05169.1	SMMO114_05123.1	SMOH1_05152.1	SMON143_05176.1	SMOR1_05163.1	SMOR9_05143.1	SMPA19A_05128.1	SMQC157_05173.1	SMSK204_05175.1	XP_016760770.1	SMTN1_05146.1	SMWI244_05159.1	SMWV2_05143.1	Core
N0.HOG0000598	OG0000575	n0	GO:0005739, GO:0006744, GO:0008289, GO:0019866	SMAB133_05185.1	SMBC01_05161.1	SMBC06_05165.1	SMBC126_05176.1	SMBC14_05161.1	SMMN14_05148.1	SMMN5_05170.1	SMMO114_05124.1	SMOH1_05153.1	SMON143_05177.1	SMOR1_05164.1	SMOR9_05144.1	SMPA19A_05129.1	SMQC157_05174.1	SMSK204_05176.1	XP_016760769.1	SMTN1_05147.1	SMWI244_05160.1	SMWV2_05144.1	Core
N0.HOG0000599	OG0000576	n0	GO:0003677, GO:0004386, GO:0005524, GO:0005634, GO:0006338, GO:0007127, GO:0015616, GO:0016817, GO:0045003, GO:0140527, GO:0140658	SMAB133_05186.1	SMBC01_05162.1	SMBC06_05166.1	SMBC126_05177.1	SMBC14_05162.1	SMMN14_05149.1	SMMN5_05171.1	SMMO114_05125.1	SMOH1_05154.1	SMON143_05178.1	SMOR1_05165.1	SMOR9_05145.1	SMPA19A_05130.1	SMQC157_05175.1	SMSK204_05177.1	XP_016760771.1	SMTN1_05148.1	SMWI244_05161.1	SMWV2_05145.1	Core
N0.HOG0000600	OG0000577	n0	GO:0005737, GO:0017183, GO:0061685	SMAB133_05187.1	SMBC01_05163.1	SMBC06_05167.1	SMBC126_05178.1	SMBC14_05163.1	SMMN14_05150.1	SMMN5_05172.1	SMMO114_05370.1	SMOH1_05401.1	SMON143_05179.1	SMOR1_05166.1	SMOR9_05146.1	SMPA19A_05377.1	SMQC157_05176.1	SMSK204_05178.1	XP_016760772.1	SMTN1_05396.1	SMWI244_05162.1	SMWV2_05390.1	Core
N0.HOG0000601	OG0000578	n0		SMAB133_05188.1	SMBC01_05164.1	SMBC06_05168.1	SMBC126_05179.1	SMBC14_05164.1	SMMN14_05151.1	SMMN5_05173.1	SMMO114_05371.1	SMOH1_05402.1	SMON143_05180.1	SMOR1_05167.1	SMOR9_05147.1	SMPA19A_05378.1	SMQC157_05177.1	SMSK204_05179.1	XP_016760773.1	SMTN1_05397.1	SMWI244_05163.1	SMWV2_05391.1	Core
N0.HOG0000602	OG0000579	n0	GO:0000002, GO:0005506, GO:0005634, GO:0005829, GO:0009228, GO:0016763, GO:0052837	SMAB133_05190.1	SMBC01_05166.1	SMBC06_05170.1	SMBC126_05181.1	SMBC14_05166.1	SMMN14_05153.1	SMMN5_05175.1	SMMO114_05374.1	SMOH1_05403.1	SMON143_05182.1	SMOR1_05169.1	SMOR9_05148.1	SMPA19A_05379.1	SMQC157_05179.1	SMSK204_05181.1	XP_016760776.1	SMTN1_05399.1	SMWI244_05165.1	SMWV2_05393.1	Core
N0.HOG0000603	OG0000580	n0	GO:0016020, GO:0016899, GO:0071949	SMAB133_05192.1	SMBC01_05168.1	SMBC06_05172.1	SMBC126_05183.1	SMBC14_05168.1	SMMN14_05154.1	SMMN5_05176.1	SMMO114_05201.1	SMOH1_05234.1	SMON143_05184.1	SMOR1_05171.1	SMOR9_05150.1	SMPA19A_05207.1	SMQC157_05180.1	SMSK204_05183.1	XP_016760778.1	SMTN1_05224.1	SMWI244_05166.1	SMWV2_05219.1	Core
N0.HOG0000604	OG0000581	n0		SMAB133_05193.1	SMBC01_05169.1	SMBC06_05173.1	SMBC126_05184.1	SMBC14_05169.1	SMMN14_05155.1	SMMN5_05177.1	SMMO114_05200.1	SMOH1_05233.1	SMON143_05185.1	SMOR1_05172.1	SMOR9_05151.1	SMPA19A_05206.1	SMQC157_05181.1	SMSK204_05184.1	XP_016760779.1	SMTN1_05223.1	SMWI244_05167.1	SMWV2_05218.1	Core
N0.HOG0000605	OG0000582	n0	GO:0015267, GO:0015791, GO:0016020	SMAB133_05194.1	SMBC01_05170.1	SMBC06_05174.1	SMBC126_05185.1	SMBC14_05170.1	SMMN14_05156.1	SMMN5_05178.1	SMMO114_05199.1	SMOH1_05232.1	SMON143_05186.1	SMOR1_05173.1	SMOR9_05152.1	SMPA19A_05205.1	SMQC157_05182.1	SMSK204_05185.1	XP_016760780.1	SMTN1_05222.1	SMWI244_05168.1	SMWV2_05217.1	Core
N0.HOG0000606	OG0000583	n0	GO:0003735, GO:0005634, GO:0005737	SMAB133_05195.1	SMBC01_05171.1	SMBC06_05175.1	SMBC126_05186.1	SMBC14_05171.1	SMMN14_05157.1	SMMN5_05179.1	SMMO114_05198.1	SMOH1_05231.1	SMON143_05187.1	SMOR1_05174.1	SMOR9_05153.1	SMPA19A_05204.1	SMQC157_05183.1	SMSK204_05186.1	XP_016760781.1	SMTN1_05221.1	SMWI244_05169.1	SMWV2_05216.1	Core
N0.HOG0000607	OG0000584	n0	GO:0001403, GO:0002143, GO:0004792, GO:0005524, GO:0005829, GO:0006777, GO:0007114, GO:0008641, GO:0032447, GO:0034599, GO:0042802, GO:0046872, GO:0061604, GO:0061605, GO:0070733, GO:2000220	SMAB133_05196.1	SMBC01_05172.1	SMBC06_05176.1	SMBC126_05187.1	SMBC14_05172.1	SMMN14_05158.1	SMMN5_05180.1	SMMO114_05197.1	SMOH1_05230.1	SMON143_05188.1	SMOR1_05175.1	SMOR9_05154.1	SMPA19A_05203.1	SMQC157_05184.1	SMSK204_05187.1	XP_016760782.1	SMTN1_05220.1	SMWI244_05170.1	SMWV2_05215.1	Core
N0.HOG0000608	OG0000585	n0	GO:0005737, GO:0008474, GO:0052689, GO:0098734	SMAB133_05197.1	SMBC01_05173.1	SMBC06_05177.1	SMBC126_05188.1	SMBC14_05173.1	SMMN14_05159.1	SMMN5_05181.1	SMMO114_05196.1	SMOH1_05229.1	SMON143_05189.1	SMOR1_05176.1	SMOR9_05155.1	SMPA19A_05202.1	SMQC157_05185.1	SMSK204_05188.1	XP_016760783.1	SMTN1_05219.1	SMWI244_05171.1	SMWV2_05214.1	Core
N0.HOG0000609	OG0000586	n0		SMAB133_05198.1	SMBC01_05174.1	SMBC06_05178.1	SMBC126_05189.1	SMBC14_05174.1	SMMN14_05160.1	SMMN5_05182.1	SMMO114_05195.1	SMOH1_05228.1	SMON143_05190.1	SMOR1_05177.1	SMOR9_05156.1	SMPA19A_05201.1	SMQC157_05186.1	SMSK204_05189.1	XP_016760785.1	SMTN1_05218.1	SMWI244_05172.1	SMWV2_05213.1	Core
N0.HOG0000610	OG0000587	n0	GO:0016020	SMAB133_05199.1	SMBC01_05175.1	SMBC06_05179.1	SMBC126_05190.1	SMBC14_05175.1	SMMN14_05161.1	SMMN5_05183.1	SMMO114_05194.1	SMOH1_05227.1	SMON143_05191.1	SMOR1_05178.1	SMOR9_05157.1	SMPA19A_05200.1	SMQC157_05187.1	SMSK204_05190.1	XP_016760786.1	SMTN1_05217.1	SMWI244_05173.1	SMWV2_05212.1	Core					secreted
N0.HOG0000611	OG0000588	n0	GO:0003333, GO:0015171, GO:0016020	SMAB133_05201.1	SMBC01_05176.1	SMBC06_05180.1	SMBC126_05192.1	SMBC14_05177.1	SMMN14_05162.1	SMMN5_05184.1	SMMO114_05193.1	SMOH1_05225.1	SMON143_05193.1	SMOR1_05179.1	SMOR9_05158.1	SMPA19A_05199.1	SMQC157_05189.1	SMSK204_05192.1	XP_016760788.1	SMTN1_05216.1	SMWI244_05174.1	SMWV2_05211.1	Core
N0.HOG0000612	OG0000589	n0	GO:0016787	SMAB133_05202.1	SMBC01_05177.1	SMBC06_05181.1	SMBC126_05193.1	SMBC14_05178.1	SMMN14_05163.1	SMMN5_05185.1	SMMO114_05192.1	SMOH1_05224.1	SMON143_05194.1	SMOR1_05180.1	SMOR9_05159.1	SMPA19A_05198.1	SMQC157_05190.1	SMSK204_05193.1	XP_016760789.1	SMTN1_05215.1	SMWI244_05175.1	SMWV2_05210.1	Core
N0.HOG0000613	OG0000590	n0	GO:0016020	SMAB133_05203.1	SMBC01_05178.1	SMBC06_05182.1	SMBC126_05194.1	SMBC14_05179.1	SMMN14_05164.1	SMMN5_05186.1	SMMO114_05191.1	SMOH1_05223.1	SMON143_05195.1	SMOR1_05181.1	SMOR9_05160.1	SMPA19A_05197.1	SMQC157_05191.1	SMSK204_05194.1	XP_016760791.1	SMTN1_05214.1	SMWI244_05176.1	SMWV2_05209.1	Core					secreted
N0.HOG0000614	OG0000591	n0	GO:0005053, GO:0005778, GO:0005782, GO:0005829, GO:0016558, GO:0062137	SMAB133_05204.1	SMBC01_05179.1	SMBC06_05183.1	SMBC126_05195.1	SMBC14_05180.1	SMMN14_05165.1	SMMN5_05187.1	SMMO114_05190.1	SMOH1_05222.1	SMON143_05196.1	SMOR1_05182.1	SMOR9_05161.1	SMPA19A_05196.1	SMQC157_05192.1	SMSK204_05195.1	XP_016760790.1	SMTN1_05213.1	SMWI244_05177.1	SMWV2_05208.1	Core
N0.HOG0000615	OG0000592	n0	GO:0005789, GO:0006488	SMAB133_05205.1	SMBC01_05180.1	SMBC06_05184.1	SMBC126_05196.1	SMBC14_05181.1	SMMN14_05166.1	SMMN5_05188.1	SMMO114_05189.1	SMOH1_05221.1	SMON143_05197.1	SMOR1_05183.1	SMOR9_05162.1	SMPA19A_05195.1	SMQC157_05193.1	SMSK204_05196.1	XP_016760792.1	SMTN1_05212.1	SMWI244_05178.1	SMWV2_05207.1	Core
N0.HOG0000616	OG0000593	n0	GO:0003723	SMAB133_05206.1	SMBC01_05181.1	SMBC06_05185.1	SMBC126_05197.1	SMBC14_05182.1	SMMN14_05167.1	SMMN5_05189.1	SMMO114_05188.1	SMOH1_05220.1	SMON143_05198.1	SMOR1_05184.1	SMOR9_05163.1	SMPA19A_05194.1	SMQC157_05194.1	SMSK204_05197.1	XP_016760794.1	SMTN1_05211.1	SMWI244_05179.1	SMWV2_05206.1	Core
N0.HOG0000617	OG0000594	n0	GO:0000082, GO:0000727, GO:0000775, GO:0001100, GO:0004672, GO:0005524, GO:0006270, GO:0006279, GO:0031431, GO:0031503, GO:0031573, GO:0033314, GO:0042802, GO:0045739, GO:0060903, GO:1902977, GO:1903468, GO:1904968, GO:1905263, GO:1905561	SMAB133_05207.1	SMBC01_05182.1	SMBC06_05186.1	SMBC126_05198.1	SMBC14_05183.1	SMMN14_05168.1	SMMN5_05190.1	SMMO114_05187.1	SMOH1_05219.1	SMON143_05199.1	SMOR1_05185.1	SMOR9_05164.1	SMPA19A_05193.1	SMQC157_05195.1	SMSK204_05198.1	XP_016760793.1	SMTN1_05210.1	SMWI244_05180.1	SMWV2_05205.1	Core
N0.HOG0000618	OG0000595	n0	GO:0000779, GO:0005634, GO:0007076, GO:0010032, GO:0042393, GO:0051301	SMAB133_05208.1	SMBC01_05183.1	SMBC06_05187.1	SMBC126_05199.1	SMBC14_05184.1	SMMN14_05169.1	SMMN5_05191.1	SMMO114_05186.1	SMOH1_05218.1	SMON143_05200.1	SMOR1_05186.1	SMOR9_05165.1	SMPA19A_05192.1	SMQC157_05196.1	SMSK204_05199.1	XP_016760795.1	SMTN1_05209.1	SMWI244_05181.1	SMWV2_05204.1	Core
N0.HOG0000619	OG0000596	n0	GO:0051213	SMAB133_05209.1	SMBC01_05184.1	SMBC06_05188.1	SMBC126_05200.1	SMBC14_05185.1	SMMN14_05170.1	SMMN5_05192.1	SMMO114_05185.1	SMOH1_05217.1	SMON143_05201.1	SMOR1_05187.1	SMOR9_05166.1	SMPA19A_05191.1	SMQC157_05197.1	SMSK204_05200.1	XP_016760796.1	SMTN1_05208.1	SMWI244_05182.1	SMWV2_05203.1	Core
N0.HOG0000620	OG0000597	n0	GO:0016614, GO:0050660	SMAB133_05210.1	SMBC01_05185.1	SMBC06_05189.1	SMBC126_05201.1	SMBC14_05186.1	SMMN14_05171.1	SMMN5_05193.1	SMMO114_05184.1	SMOH1_05216.1	SMON143_05202.1	SMOR1_05188.1	SMOR9_05167.1	SMPA19A_05190.1	SMQC157_05198.1	SMSK204_05201.1	XP_016760797.1	SMTN1_05207.1	SMWI244_05183.1	SMWV2_05202.1	Core	AA3_3
N0.HOG0000621	OG0000598	n0		SMAB133_05211.1	SMBC01_05186.1	SMBC06_05190.1	SMBC126_05202.1	SMBC14_05187.1	SMMN14_05172.1	SMMN5_05194.1	SMMO114_05183.1	SMOH1_05215.1	SMON143_05203.1	SMOR1_05189.1	SMOR9_05168.1	SMPA19A_05189.1	SMQC157_05199.1	SMSK204_05202.1	XP_016760798.1	SMTN1_05206.1	SMWI244_05184.1	SMWV2_05201.1	Core					secreted
N0.HOG0000622	OG0000599	n0	GO:0004650, GO:0005576, GO:0005975, GO:0006633, GO:0009057, GO:0016829, GO:0071555	SMAB133_05212.1	SMBC01_05187.1	SMBC06_05191.1	SMBC126_05203.1	SMBC14_05188.1	SMMN14_05173.1	SMMN5_05195.1	SMMO114_05182.1	SMOH1_05214.1	SMON143_05204.1	SMOR1_05190.1	SMOR9_05169.1	SMPA19A_05188.1	SMQC157_05200.1	SMSK204_05203.1	XP_016760799.1	SMTN1_05205.1	SMWI244_05185.1	SMWV2_05200.1	Core	GH28				secreted	Candidate effector
N0.HOG0000623	OG0000600	n0	GO:0016791	SMAB133_05213.1	SMBC01_05188.1	SMBC06_05192.1	SMBC126_05204.1	SMBC14_05189.1	SMMN14_05174.1	SMMN5_05196.1	SMMO114_05181.1	SMOH1_05213.1	SMON143_05205.1	SMOR1_05191.1	SMOR9_05170.1	SMPA19A_05187.1	SMQC157_05201.1	SMSK204_05204.1	XP_016760800.1	SMTN1_05204.1	SMWI244_05186.1	SMWV2_05199.1	Core
N0.HOG0000624	OG0000601	n0	GO:0016020	SMAB133_05214.1	SMBC01_05189.1	SMBC06_05193.1	SMBC126_05205.1	SMBC14_05190.1	SMMN14_05175.1	SMMN5_05197.1	SMMO114_05180.1	SMOH1_05212.1	SMON143_05206.1	SMOR1_05192.1	SMOR9_05171.1	SMPA19A_05186.1	SMQC157_05202.1	SMSK204_05205.1	XP_016760801.1	SMTN1_05203.1	SMWI244_05187.1	SMWV2_05198.1	Core
N0.HOG0000625	OG0000602	n0		SMAB133_05215.1	SMBC01_05190.1	SMBC06_05194.1	SMBC126_05206.1	SMBC14_05191.1	SMMN14_05176.1	SMMN5_05198.1	SMMO114_05179.1	SMOH1_05211.1	SMON143_05207.1	SMOR1_05193.1	SMOR9_05172.1	SMPA19A_05185.1	SMQC157_05203.1	SMSK204_05206.1	XP_016760802.1	SMTN1_05202.1	SMWI244_05188.1	SMWV2_05197.1	Core
N0.HOG0000626	OG0000603	n0	GO:0000139, GO:0006886, GO:0006890, GO:0006891, GO:0030126	SMAB133_05216.1	SMBC01_05191.1	SMBC06_05195.1	SMBC126_05207.1	SMBC14_05192.1	SMMN14_05177.1	SMMN5_05199.1	SMMO114_05178.1	SMOH1_05210.1	SMON143_05208.1	SMOR1_05194.1	SMOR9_05173.1	SMPA19A_05184.1	SMQC157_05204.1	SMSK204_05207.1	XP_016760803.1	SMTN1_05201.1	SMWI244_05189.1	SMWV2_05196.1	Core
N0.HOG0000627	OG0000604	n0	GO:0000155, GO:0000160, GO:0009637, GO:0009927, GO:0046872	SMAB133_05217.1	SMBC01_05192.1	SMBC06_05196.1	SMBC126_05208.1	SMBC14_05193.1	SMMN14_05178.1	SMMN5_05200.1	SMMO114_05177.1	SMOH1_05209.1	SMON143_05209.1	SMOR1_05195.1	SMOR9_05174.1	SMPA19A_05183.1	SMQC157_05205.1	SMSK204_05208.1	XP_016760804.1	SMTN1_05200.1	SMWI244_05190.1	SMWV2_05195.1	Core
N0.HOG0000628	OG0000605	n0	GO:0004497, GO:0005506, GO:0016020, GO:0016705, GO:0017000, GO:0020037	SMAB133_05218.1	SMBC01_05193.1	SMBC06_05197.1	SMBC126_05209.1	SMBC14_05194.1	SMMN14_05179.1	SMMN5_05201.1	SMMO114_05176.1	SMOH1_05208.1	SMON143_05210.1	SMOR1_05196.1	SMOR9_05175.1	SMPA19A_05182.1	SMQC157_05206.1	SMSK204_05209.1	XP_016760805.1	SMTN1_05199.1	SMWI244_05191.1	SMWV2_05194.1	Core
N0.HOG0000629	OG0000606	n0		SMAB133_05219.1	SMBC01_05194.1	SMBC06_05198.1	SMBC126_05210.1	SMBC14_05195.1	SMMN14_05180.1	SMMN5_05202.1	SMMO114_05175.1	SMOH1_05207.1	SMON143_05211.1	SMOR1_05197.1	SMOR9_05176.1	SMPA19A_05181.1	SMQC157_05207.1	SMSK204_05210.1	XP_016760806.1	SMTN1_05198.1	SMWI244_05192.1	SMWV2_05193.1	Core
N0.HOG0000630	OG0000607	n0	GO:0000245, GO:0000781, GO:0004674, GO:0004713, GO:0005524, GO:0005634, GO:0005737, GO:0007231, GO:0034599, GO:0050684, GO:0051403	SMAB133_05220.1	SMBC01_05195.1	SMBC06_05199.1	SMBC126_05211.1	SMBC14_05196.1	SMMN14_05181.1	SMMN5_05203.1	SMMO114_05174.1	SMOH1_05206.1	SMON143_05212.1	SMOR1_05198.1	SMOR9_05177.1	SMPA19A_05180.1	SMQC157_05208.1	SMSK204_05211.1	XP_016760807.1	SMTN1_05197.1	SMWI244_05193.1	SMWV2_05192.1	Core
N0.HOG0000631	OG0000608	n0		SMAB133_05221.1	SMBC01_05196.1	SMBC06_05200.1	SMBC126_05212.1	SMBC14_05198.1	SMMN14_05182.1	SMMN5_05204.1	SMMO114_05173.1	SMOH1_05205.1	SMON143_05213.1	SMOR1_05199.1	SMOR9_05178.1	SMPA19A_05179.1	SMQC157_05209.1	SMSK204_05212.1	XP_016760808.1	SMTN1_05196.1	SMWI244_05194.1	SMWV2_05191.1	Core
N0.HOG0000632	OG0000609	n0	GO:0003755, GO:0016020	SMAB133_05222.1	SMBC01_05197.1	SMBC06_05201.1	SMBC126_05213.1	SMBC14_05199.1	SMMN14_05183.1	SMMN5_05205.1	SMMO114_05172.1	SMOH1_05204.1	SMON143_05214.1	SMOR1_05200.1	SMOR9_05179.1	SMPA19A_05178.1	SMQC157_05210.1	SMSK204_05213.1	XP_016760809.1	SMTN1_05195.1	SMWI244_05195.1	SMWV2_05190.1	Core					secreted
N0.HOG0000633	OG0000610	n0	GO:0000166, GO:0008252, GO:0009166, GO:0046872	SMAB133_05223.1	SMBC01_05198.1	SMBC06_05202.1	SMBC126_05214.1	SMBC14_05200.1	SMMN14_05184.1	SMMN5_05206.1	SMMO114_05171.1	SMOH1_05203.1	SMON143_05215.1	SMOR1_05201.1	SMOR9_05180.1	SMPA19A_05177.1	SMQC157_05211.1	SMSK204_05214.1	XP_016760810.1	SMTN1_05194.1	SMWI244_05196.1	SMWV2_05189.1	Core					secreted
N0.HOG0000634	OG0000611	n0	GO:0005737, GO:0010106, GO:0016874, GO:0031168, GO:0031177, GO:0043041, GO:0043604, GO:0044550	SMAB133_05224.1	SMBC01_05199.1	SMBC06_05203.1	SMBC126_05215.1	SMBC14_05201.1	SMMN14_05185.1	SMMN5_05207.1	SMMO114_05170.1	SMOH1_05202.1	SMON143_05216.1	SMOR1_05202.1	SMOR9_05181.1	SMPA19A_05176.1	SMQC157_05212.1	SMSK204_05215.1	XP_016760811.1	SMTN1_05193.1	SMWI244_05197.1	SMWV2_05188.1	Core				NRPS
N0.HOG0000635	OG0000612	n0	GO:0016746, GO:0019290	SMAB133_05225.1	SMBC01_05200.1	SMBC06_05204.1	SMBC126_05216.1	SMBC14_05202.1	SMMN14_05186.1	SMMN5_05208.1	SMMO114_05169.1	SMOH1_05201.1	SMON143_05217.1	SMOR1_05203.1	SMOR9_05182.1	SMPA19A_05175.1	SMQC157_05213.1	SMSK204_05216.1	XP_016760813.1	SMTN1_05192.1	SMWI244_05198.1	SMWV2_05187.1	Core
N0.HOG0000636	OG0000613	n0	GO:0016020, GO:0022857, GO:0055085	SMAB133_05226.1	SMBC01_05201.1	SMBC06_05205.1	SMBC126_05217.1	SMBC14_05203.1	SMMN14_05187.1	SMMN5_05209.1	SMMO114_05168.1	SMOH1_05200.1	SMON143_05218.1	SMOR1_05204.1	SMOR9_05183.1	SMPA19A_05174.1	SMQC157_05214.1	SMSK204_05217.1	XP_016760812.1	SMTN1_05191.1	SMWI244_05199.1	SMWV2_05186.1	Core			MFS
N0.HOG0000637	OG0000614	n0	GO:0005524, GO:0016020, GO:0016887, GO:0055085, GO:0140359	SMAB133_05227.1	SMBC01_05202.1	SMBC06_05206.1	SMBC126_05218.1	SMBC14_05204.1	SMMN14_05188.1	SMMN5_05210.1	SMMO114_05167.1	SMOH1_05199.1	SMON143_05219.1	SMOR1_05205.1	SMOR9_05184.1	SMPA19A_05173.1	SMQC157_05215.1	SMSK204_05218.1	XP_016760814.1	SMTN1_05190.1	SMWI244_05200.1	SMWV2_05185.1	Core			ABC
N0.HOG0000638	OG0000615	n0	GO:0004497, GO:0006879	SMAB133_05228.1	SMBC01_05203.1	SMBC06_05207.1	SMBC126_05219.1	SMBC14_05205.1	SMMN14_05189.1	SMMN5_05211.1	SMMO114_05166.1	SMOH1_05198.1	SMON143_05220.1	SMOR1_05206.1	SMOR9_05185.1	SMPA19A_05172.1	SMQC157_05216.1	SMSK204_05219.1	XP_016760815.1	SMTN1_05189.1	SMWI244_05201.1	SMWV2_05184.1	Core
N0.HOG0000639	OG0000616	n0	GO:0003676, GO:0004523, GO:0043137	SMAB133_05229.1	SMBC01_05204.1	SMBC06_05208.1	SMBC126_05220.1	SMBC14_05206.1	SMMN14_05190.1	SMMN5_05212.1	SMMO114_05165.1	SMOH1_05197.1	SMON143_05221.1	SMOR1_05207.1	SMOR9_05186.1	SMPA19A_05171.1	SMQC157_05217.1	SMSK204_05220.1	XP_016760816.1	SMTN1_05188.1	SMWI244_05202.1	SMWV2_05183.1	Core
N0.HOG0000640	OG0000617	n0	GO:0015791, GO:0015798, GO:0016020, GO:0022857	SMAB133_05230.1	SMBC01_05205.1	SMBC06_05209.1	SMBC126_05221.1	SMBC14_05207.1	SMMN14_05191.1	SMMN5_05213.1	SMMO114_05164.1	SMOH1_05196.1	SMON143_05222.1	SMOR1_05208.1	SMOR9_05187.1	SMPA19A_05170.1	SMQC157_05218.1	SMSK204_05221.1	XP_016760817.1	SMTN1_05187.1	SMWI244_05203.1	SMWV2_05182.1	Core			MFS
N0.HOG0000641	OG0000618	n0		SMAB133_05231.1	SMBC01_05206.1	SMBC06_05210.1	SMBC126_05222.1	SMBC14_05208.1	SMMN14_05192.1	SMMN5_05214.1	SMMO114_05163.1	SMOH1_05195.1	SMON143_05223.1	SMOR1_05209.1	SMOR9_05188.1	SMPA19A_05169.1	SMQC157_05219.1	SMSK204_05222.1	XP_016760818.1	SMTN1_05186.1	SMWI244_05204.1	SMWV2_05181.1	Core					secreted	Candidate effector
N0.HOG0000642	OG0000619	n0		SMAB133_05232.1	SMBC01_05207.1	SMBC06_05211.1	SMBC126_05223.1	SMBC14_05209.1	SMMN14_05193.1	SMMN5_05215.1	SMMO114_05162.1	SMOH1_05194.1	SMON143_05224.1	SMOR1_05210.1	SMOR9_05189.1	SMPA19A_05168.1	SMQC157_05220.1	SMSK204_05223.1	XP_016760819.1	SMTN1_05185.1	SMWI244_05205.1	SMWV2_05180.1	Core					secreted	Candidate effector
N0.HOG0000643	OG0000620	n0	GO:0000139, GO:0006891, GO:0015031, GO:0017119	SMAB133_05233.1	SMBC01_05208.1	SMBC06_05212.1	SMBC126_05224.1	SMBC14_05210.1	SMMN14_05194.1	SMMN5_05216.1	SMMO114_05161.1	SMOH1_05193.1	SMON143_05225.1	SMOR1_05211.1	SMOR9_05190.1	SMPA19A_05167.1	SMQC157_05221.1	SMSK204_05224.1	XP_016760820.1	SMTN1_05184.1	SMWI244_05206.1	SMWV2_05179.1	Core
N0.HOG0000644	OG0000621	n0	GO:0005509	SMAB133_05234.1	SMBC01_05209.1	SMBC06_05213.1	SMBC126_05225.1	SMBC14_05211.1	SMMN14_05195.1	SMMN5_05217.1	SMMO114_05160.1	SMOH1_05192.1	SMON143_05226.1	SMOR1_05212.1	SMOR9_05191.1	SMPA19A_05166.1	SMQC157_05222.1	SMSK204_05225.1	XP_016760822.1	SMTN1_05183.1	SMWI244_05207.1	SMWV2_05178.1	Core
N0.HOG0000645	OG0000622	n0	GO:0005737, GO:0005876, GO:0008608, GO:0042729	SMAB133_05235.1	SMBC01_05210.1	SMBC06_05214.1	SMBC126_05226.1	SMBC14_05212.1	SMMN14_05196.1	SMMN5_05218.1	SMMO114_05159.1	SMOH1_05191.1	SMON143_05227.1	SMOR1_05213.1	SMOR9_05192.1	SMPA19A_05165.1	SMQC157_05223.1	SMSK204_05226.1	XP_016760821.1	SMTN1_05182.1	SMWI244_05208.1	SMWV2_05177.1	Core
N0.HOG0000646	OG0000623	n0	GO:0000502, GO:0005622, GO:0030234, GO:0042176, GO:0043161	SMAB133_05236.1	SMBC01_05211.1	SMBC06_05215.1	SMBC126_05227.1	SMBC14_05213.1	SMMN14_05197.1	SMMN5_05219.1	SMMO114_05158.1	SMOH1_05190.1	SMON143_05228.1	SMOR1_05214.1	SMOR9_05193.1	SMPA19A_05164.1	SMQC157_05224.1	SMSK204_05227.1	XP_016760823.1	SMTN1_05181.1	SMWI244_05209.1	SMWV2_05176.1	Core
N0.HOG0000647	OG0000624	n0		SMAB133_05237.1	SMBC01_05212.1	SMBC06_05216.1	SMBC126_05228.1	SMBC14_05214.1	SMMN14_05198.1	SMMN5_05220.1	SMMO114_05157.1	SMOH1_05189.1	SMON143_05229.1	SMOR1_05215.1	SMOR9_05194.1	SMPA19A_05163.1	SMQC157_05225.1	SMSK204_05228.1	XP_016760824.1	SMTN1_05180.1	SMWI244_05210.1	SMWV2_05175.1	Core
N0.HOG0000648	OG0000625	n0		SMAB133_05238.1	SMBC01_05213.1	SMBC06_05217.1	SMBC126_05229.1	SMBC14_05215.1	SMMN14_05199.1	SMMN5_05221.1	SMMO114_05156.1	SMOH1_05188.1	SMON143_05230.1	SMOR1_05216.1	SMOR9_05195.1	SMPA19A_05162.1	SMQC157_05226.1	SMSK204_05229.1	XP_016760825.1	SMTN1_05179.1	SMWI244_05211.1	SMWV2_05174.1	Core					secreted	Candidate effector
N0.HOG0000649	OG0000626	n0	GO:0004656, GO:0005506, GO:0005783, GO:0031418	SMAB133_05239.1	SMBC01_05214.1	SMBC06_05218.1	SMBC126_05230.1	SMBC14_05216.1	SMMN14_05200.1	SMMN5_05222.1	SMMO114_05155.1	SMOH1_05187.1	SMON143_05231.1	SMOR1_05217.1	SMOR9_05196.1	SMPA19A_05161.1	SMQC157_05227.1	SMSK204_05230.1	XP_016760826.1	SMTN1_05178.1	SMWI244_05212.1	SMWV2_05173.1	Core					secreted
N0.HOG0000650	OG0000627	n0	GO:0016020, GO:0043386	SMAB133_05240.1	SMBC01_05215.1	SMBC06_05219.1	SMBC126_05231.1	SMBC14_05217.1	SMMN14_05201.1	SMMN5_05223.1	SMMO114_05154.1	SMOH1_05186.1	SMON143_05232.1	SMOR1_05218.1	SMOR9_05197.1	SMPA19A_05160.1	SMQC157_05228.1	SMSK204_05231.1	XP_016760827.1	SMTN1_05177.1	SMWI244_05213.1	SMWV2_05172.1	Core
N0.HOG0000651	OG0000628	n0	GO:0005840, GO:0016747	SMAB133_05241.1	SMBC01_05216.1	SMBC06_05220.1	SMBC126_05232.1	SMBC14_05218.1	SMMN14_05202.1	SMMN5_05224.1	SMMO114_05153.1	SMOH1_05185.1	SMON143_05233.1	SMOR1_05219.1	SMOR9_05198.1	SMPA19A_05159.1	SMQC157_05229.1	SMSK204_05232.1	XP_016760828.1	SMTN1_05176.1	SMWI244_05214.1	SMWV2_05171.1	Core
N0.HOG0000652	OG0000629	n0	GO:0016020, GO:0043386	SMAB133_05242.1	SMBC01_05217.1	SMBC06_05221.1	SMBC126_05233.1	SMBC14_05219.1	SMMN14_05203.1	SMMN5_05225.1	SMMO114_05152.1	SMOH1_05184.1	SMON143_05234.1	SMOR1_05220.1	SMOR9_05199.1	SMPA19A_05158.1	SMQC157_05230.1	SMSK204_05233.1	XP_016760829.1	SMTN1_05175.1	SMWI244_05215.1	SMWV2_05170.1	Core
N0.HOG0000653	OG0000630	n0	GO:0016020, GO:0043386	SMAB133_05243.1	SMBC01_05218.1	SMBC06_05222.1	SMBC126_05234.1	SMBC14_05220.1	SMMN14_05204.1	SMMN5_05226.1	SMMO114_05151.1	SMOH1_05183.1	SMON143_05235.1	SMOR1_05221.1	SMOR9_05200.1	SMPA19A_05157.1	SMQC157_05231.1	SMSK204_05234.1	XP_016760830.1	SMTN1_05174.1	SMWI244_05216.1	SMWV2_05169.1	Core
N0.HOG0000654	OG0000631	n0		SMAB133_05244.1	SMBC01_05219.1	SMBC06_05223.1	SMBC126_05235.1	SMBC14_05221.1	SMMN14_05205.1	SMMN5_05228.1	SMMO114_05150.1	SMOH1_05182.1	SMON143_05236.1	SMOR1_05222.1	SMOR9_05201.1	SMPA19A_05156.1	SMQC157_05232.1	SMSK204_05235.1	XP_016760831.1	SMTN1_05173.1	SMWI244_05217.1	SMWV2_05168.1	Core
N0.HOG0000655	OG0000632	n0	GO:0000124, GO:0003713, GO:0005634, GO:0006357, GO:0045893	SMAB133_05245.1	SMBC01_05220.1	SMBC06_05224.1	SMBC126_05236.1	SMBC14_05222.1	SMMN14_05206.1	SMMN5_05229.1	SMMO114_05149.1	SMOH1_05181.1	SMON143_05237.1	SMOR1_05223.1	SMOR9_05202.1	SMPA19A_05155.1	SMQC157_05233.1	SMSK204_05236.1	XP_016760832.1	SMTN1_05172.1	SMWI244_05218.1	SMWV2_05167.1	Core
N0.HOG0000656	OG0000633	n0	GO:0000011, GO:0000329, GO:0010513, GO:0070772, GO:1903778	SMAB133_05246.1	SMBC01_05221.1	SMBC06_05225.1	SMBC126_05237.1	SMBC14_05223.1	SMMN14_05207.1	SMMN5_05230.1	SMMO114_05148.1	SMOH1_05180.1	SMON143_05238.1	SMOR1_05224.1	SMOR9_05203.1	SMPA19A_05154.1	SMQC157_05234.1	SMSK204_05237.1	XP_016760833.1	SMTN1_05171.1	SMWI244_05219.1	SMWV2_05166.1	Core
N0.HOG0000657	OG0000634	n0	GO:0004713, GO:0005524, GO:0005634, GO:0005737, GO:0110031	SMAB133_05247.1	SMBC01_05222.1	SMBC06_05226.1	SMBC126_05238.1	SMBC14_05224.1	SMMN14_05208.1	SMMN5_05231.1	SMMO114_05147.1	SMOH1_05179.1	SMON143_05239.1	SMOR1_05225.1	SMOR9_05204.1	SMPA19A_05153.1	SMQC157_05235.1	SMSK204_05238.1	XP_016760834.1	SMTN1_05170.1	SMWI244_05220.1	SMWV2_05165.1	Core
N0.HOG0000658	OG0000635	n0		SMAB133_05248.1	SMBC01_05223.1	SMBC06_05227.1	SMBC126_05239.1	SMBC14_05225.1	SMMN14_05209.1	SMMN5_05232.1	SMMO114_05146.1	SMOH1_05178.1	SMON143_05240.1	SMOR1_05226.1	SMOR9_05205.1	SMPA19A_05152.1	SMQC157_05236.1	SMSK204_05239.1	XP_016760835.1	SMTN1_05169.1	SMWI244_05221.1	SMWV2_05164.1	Core
N0.HOG0000659	OG0000636	n0		SMAB133_05250.1	SMBC01_05224.1	SMBC06_05228.1	SMBC126_05242.1	SMBC14_05228.1	SMMN14_05212.1	SMMN5_05235.1	SMMO114_05144.1	SMOH1_05173.1	SMON143_05242.1	SMOR1_09794.1	SMOR9_05208.1	SMPA19A_05149.1	SMQC157_05238.1	SMSK204_05241.1	XP_016760838.1	SMTN1_05167.1	SMWI244_05223.1	SMWV2_05162.1	Core
N0.HOG0000660	OG0000637	n0		SMAB133_05251.1	SMBC01_05225.1	SMBC06_05229.1	SMBC126_05243.1	SMBC14_05229.1	SMMN14_05213.1	SMMN5_05236.1	SMMO114_05143.1	SMOH1_05172.1	SMON143_05243.1	SMOR1_09793.1	SMOR9_05209.1	SMPA19A_05148.1	SMQC157_05239.1	SMSK204_05242.1	XP_016760837.1	SMTN1_05166.1	SMWI244_05224.1	SMWV2_05161.1	Core
N0.HOG0000661	OG0000638	n0		SMAB133_05252.1	SMBC01_05226.1	SMBC06_05230.1	SMBC126_05244.1	SMBC14_05230.1	SMMN14_05214.1	SMMN5_05237.1	SMMO114_05142.1	SMOH1_05171.1	SMON143_05244.1	SMOR1_09792.1	SMOR9_05210.1	SMPA19A_05147.1	SMQC157_05240.1	SMSK204_05243.1	XP_016760839.1	SMTN1_05165.1	SMWI244_05225.1	SMWV2_05160.1	Core
N0.HOG0000662	OG0000639	n0		SMAB133_05253.1	SMBC01_05227.1	SMBC06_05231.1	SMBC126_05245.1	SMBC14_05231.1	SMMN14_05215.1	SMMN5_05238.1	SMMO114_05141.1	SMOH1_05170.1	SMON143_05245.1	SMOR1_09791.1	SMOR9_05211.1	SMPA19A_05146.1	SMQC157_05241.1	SMSK204_05244.1	XP_016760840.1	SMTN1_05164.1	SMWI244_05226.1	SMWV2_05159.1	Core
N0.HOG0000663	OG0000640	n0	GO:0016020, GO:0022857, GO:0055085	SMAB133_05254.1	SMBC01_05228.1	SMBC06_05232.1	SMBC126_05246.1	SMBC14_05232.1	SMMN14_05216.1	SMMN5_05239.1	SMMO114_05140.1	SMOH1_05169.1	SMON143_05246.1	SMOR1_09790.1	SMOR9_05212.1	SMPA19A_05145.1	SMQC157_05242.1	SMSK204_05245.1	XP_016760841.1	SMTN1_05163.1	SMWI244_05227.1	SMWV2_05158.1	Core			MFS
N0.HOG0000664	OG0000641	n0		SMAB133_05255.1	SMBC01_05262.1	SMBC06_05269.1	SMBC126_05247.1	SMBC14_05233.1	SMMN14_05217.1	SMMN5_05240.1	SMMO114_05138.1	SMOH1_05167.1	SMON143_05247.1	SMOR1_05227.1	SMOR9_05247.1	SMPA19A_05143.1	SMQC157_05244.1	SMSK204_05246.1	XP_016760843.1	SMTN1_05161.1	SMWI244_05228.1	SMWV2_05157.1	Core
N0.HOG0000665	OG0000642	n0	GO:0006629, GO:0008081	SMAB133_05256.1	SMBC01_05261.1	SMBC06_05268.1	SMBC126_05248.1	SMBC14_05234.1	SMMN14_05218.1	SMMN5_05241.1	SMMO114_05137.1	SMOH1_05166.1	SMON143_05248.1	SMOR1_05228.1	SMOR9_05246.1	SMPA19A_05142.1	SMQC157_05245.1	SMSK204_05247.1	XP_016760844.1	SMTN1_05160.1	SMWI244_05229.1	SMWV2_05156.1	Core					secreted
N0.HOG0000666	OG0000643	n0	GO:0004497, GO:0005506, GO:0016020, GO:0016705, GO:0020037	SMAB133_05257.1	SMBC01_05260.1	SMBC06_05267.1	SMBC126_05249.1	SMBC14_05235.1	SMMN14_05219.1	SMMN5_05242.1	SMMO114_05136.1	SMOH1_05165.1	SMON143_05249.1	SMOR1_05229.1	SMOR9_05245.1	SMPA19A_05141.1	SMQC157_05246.1	SMSK204_05248.1	XP_016760845.1	SMTN1_05159.1	SMWI244_05230.1	SMWV2_05155.1	Core
N0.HOG0000667	OG0000644	n0	GO:0016020	SMAB133_05259.1	SMBC01_05258.1	SMBC06_05265.1	SMBC126_05251.1	SMBC14_05237.1	SMMN14_05221.1	SMMN5_05244.1	SMMO114_05135.1	SMOH1_05164.1	SMON143_05251.1	SMOR1_05231.1	SMOR9_05243.1	SMPA19A_05140.1	SMQC157_05248.1	SMSK204_05250.1	XP_016760847.1	SMTN1_05158.1	SMWI244_05232.1	SMWV2_05154.1	Core
N0.HOG0000668	OG0000645	n0	GO:0005576, GO:0030145	SMAB133_05260.1	SMBC01_05257.1	SMBC06_05264.1	SMBC126_05252.1	SMBC14_05238.1	SMMN14_05222.1	SMMN5_05245.1	SMMO114_05134.1	SMOH1_05163.1	SMON143_05252.1	SMOR1_05232.1	SMOR9_05242.1	SMPA19A_05139.1	SMQC157_05249.1	SMSK204_05251.1	XP_016760848.1	SMTN1_05157.1	SMWI244_05233.1	SMWV2_05153.1	Core					secreted
N0.HOG0000669	OG0000646	n0	GO:0016020, GO:0022857, GO:0055085	SMAB133_05261.1	SMBC01_05256.1	SMBC06_05263.1	SMBC126_05253.1	SMBC14_05239.1	SMMN14_05223.1	SMMN5_05246.1	SMMO114_05133.1	SMOH1_05162.1	SMON143_05253.1	SMOR1_05233.1	SMOR9_05241.1	SMPA19A_05138.1	SMQC157_05250.1	SMSK204_05252.1	XP_016760849.1	SMTN1_05156.1	SMWI244_05234.1	SMWV2_05152.1	Core			MFS
N0.HOG0000670	OG0000647	n0	GO:0005739, GO:0007008, GO:0016020	SMAB133_05263.1	SMBC01_05254.1	SMBC06_05261.1	SMBC126_05255.1	SMBC14_05241.1	SMMN14_05225.1	SMMN5_05248.1	SMMO114_05131.1	SMOH1_05160.1	SMON143_05255.1	SMOR1_05235.1	SMOR9_05239.1	SMPA19A_05136.1	SMQC157_05252.1	SMSK204_05254.1	XP_016760851.1	SMTN1_05154.1	SMWI244_05236.1	SMWV2_05151.1	Core
N0.HOG0000671	OG0000648	n0	GO:0006886, GO:0016192, GO:0030117, GO:0030276	SMAB133_05264.1	SMBC01_05253.1	SMBC06_05260.1	SMBC126_05256.1	SMBC14_05242.1	SMMN14_05226.1	SMMN5_05249.1	SMMO114_05130.1	SMOH1_05159.1	SMON143_05256.1	SMOR1_05236.1	SMOR9_05238.1	SMPA19A_05135.1	SMQC157_05253.1	SMSK204_05255.1	XP_016760852.1	SMTN1_05153.1	SMWI244_05237.1	SMWV2_05150.1	Core
N0.HOG0000672	OG0000649	n0	GO:0003723, GO:0003735, GO:0006412, GO:0022625	SMAB133_05265.1	SMBC01_05252.1	SMBC06_05259.1	SMBC126_05257.1	SMBC14_05243.1	SMMN14_05227.1	SMMN5_05250.1	SMMO114_05129.1	SMOH1_05158.1	SMON143_05257.1	SMOR1_05237.1	SMOR9_05237.1	SMPA19A_05134.1	SMQC157_05254.1	SMSK204_05256.1	XP_016760853.1	SMTN1_05152.1	SMWI244_05238.1	SMWV2_05149.1	Core
N0.HOG0000673	OG0000650	n0	GO:0004386, GO:0016874	SMAB133_05266.1	SMBC01_05251.1	SMBC06_05258.1	SMBC126_05258.1	SMBC14_05244.1	SMMN14_05228.1	SMMN5_05251.1	SMMO114_05128.1	SMOH1_05157.1	SMON143_05258.1	SMOR1_05238.1	SMOR9_05236.1	SMPA19A_05133.1	SMQC157_05255.1	SMSK204_05257.1	XP_016760854.1	SMTN1_05151.1	SMWI244_05239.1	SMWV2_05148.1	Core
N0.HOG0000674	OG0000651	n0	GO:0016020, GO:0020037, GO:0140575	SMAB133_05267.1	SMBC01_05250.1	SMBC06_05257.1	SMBC126_05259.1	SMBC14_05245.1	SMMN14_05229.1	SMMN5_05252.1	SMMO114_05127.1	SMOH1_05156.1	SMON143_05259.1	SMOR1_05239.1	SMOR9_05235.1	SMPA19A_05132.1	SMQC157_05256.1	SMSK204_05258.1	XP_016760855.1	SMTN1_05150.1	SMWI244_05240.1	SMWV2_05147.1	Core
N0.HOG0000675	OG0000652	n0	GO:0016491	SMAB133_05268.1	SMBC01_05249.1	SMBC06_05256.1	SMBC126_05260.1	SMBC14_05246.1	SMMN14_05230.1	SMMN5_05254.1	SMMO114_05369.1	SMOH1_05400.1	SMON143_05261.1	SMOR1_05240.1	SMOR9_05234.1	SMPA19A_05376.1	SMQC157_05257.1	SMSK204_05259.1	XP_016760856.1	SMTN1_05395.1	SMWI244_05242.1	SMWV2_05389.1	Core
N0.HOG0000676	OG0000653	n0		SMAB133_05269.1	SMBC01_05248.1	SMBC06_05255.1	SMBC126_05261.1	SMBC14_05247.1	SMMN14_05231.1	SMMN5_05255.1	SMMO114_05368.1	SMOH1_05399.1	SMON143_05262.1	SMOR1_05241.1	SMOR9_05233.1	SMPA19A_05375.1	SMQC157_05258.1	SMSK204_05260.1	XP_016760857.1	SMTN1_05394.1	SMWI244_05243.1	SMWV2_05388.1	Core
N0.HOG0000677	OG0000654	n0	GO:0016020	SMAB133_05270.1	SMBC01_05247.1	SMBC06_05254.1	SMBC126_05262.1	SMBC14_05248.1	SMMN14_05232.1	SMMN5_05256.1	SMMO114_05367.1	SMOH1_05398.1	SMON143_05263.1	SMOR1_05242.1	SMOR9_05232.1	SMPA19A_05374.1	SMQC157_05259.1	SMSK204_05261.1	XP_016760858.1	SMTN1_05393.1	SMWI244_05244.1	SMWV2_05387.1	Core
N0.HOG0000678	OG0000655	n0	GO:0071949	SMAB133_05271.1	SMBC01_05246.1	SMBC06_05253.1	SMBC126_05263.1	SMBC14_05249.1	SMMN14_05233.1	SMMN5_05257.1	SMMO114_05366.1	SMOH1_05397.1	SMON143_05264.1	SMOR1_05243.1	SMOR9_05231.1	SMPA19A_05373.1	SMQC157_05260.1	SMSK204_05262.1	XP_016760859.1	SMTN1_05392.1	SMWI244_05245.1	SMWV2_05386.1	Core	AA7				secreted
N0.HOG0000679	OG0000656	n0		SMAB133_05272.1	SMBC01_05245.1	SMBC06_05252.1	SMBC126_05264.1	SMBC14_05250.1	SMMN14_05234.1	SMMN5_05258.1	SMMO114_05365.1	SMOH1_05396.1	SMON143_05265.1	SMOR1_05244.1	SMOR9_05230.1	SMPA19A_05372.1	SMQC157_05261.1	SMSK204_05263.1	XP_016760860.1	SMTN1_05391.1	SMWI244_05246.1	SMWV2_05385.1	Core					secreted	Candidate effector
N0.HOG0000680	OG0000657	n0	GO:0009277, GO:0016787, GO:0071966	SMAB133_05273.1	SMBC01_05243.1	SMBC06_05250.1	SMBC126_05265.1	SMBC14_05251.1	SMMN14_05235.1	SMMN5_05259.1	SMMO114_05364.1	SMOH1_05395.1	SMON143_05266.1	SMOR1_05246.1	SMOR9_05228.1	SMPA19A_05371.1	SMQC157_05262.1	SMSK204_05264.1	XP_016760861.1	SMTN1_05390.1	SMWI244_05247.1	SMWV2_05384.1	Core	GH128				secreted
N0.HOG0000681	OG0000658	n0	GO:0005886, GO:0008519, GO:0015200, GO:0031667, GO:0072488, GO:0072489, GO:0141067	SMAB133_05274.1	SMBC01_05242.1	SMBC06_05249.1	SMBC126_05266.1	SMBC14_05252.1	SMMN14_05236.1	SMMN5_05260.1	SMMO114_05363.1	SMOH1_05394.1	SMON143_05267.1	SMOR1_05247.1	SMOR9_05227.1	SMPA19A_05370.1	SMQC157_05263.1	SMSK204_05265.1	XP_016760862.1	SMTN1_05389.1	SMWI244_05248.1	SMWV2_05383.1	Core
N0.HOG0000682	OG0000659	n0		SMAB133_05275.1	SMBC01_05241.1	SMBC06_05248.1	SMBC126_05267.1	SMBC14_05253.1	SMMN14_05237.1	SMMN5_05261.1	SMMO114_05362.1	SMOH1_05393.1	SMON143_05268.1	SMOR1_05248.1	SMOR9_05226.1	SMPA19A_05369.1	SMQC157_05264.1	SMSK204_05266.1	XP_016760863.1	SMTN1_05388.1	SMWI244_05249.1	SMWV2_05382.1	Core
N0.HOG0000683	OG0000660	n0		SMAB133_05276.1	SMBC01_05240.1	SMBC06_05247.1	SMBC126_05268.1	SMBC14_05254.1	SMMN14_05238.1	SMMN5_05262.1	SMMO114_05361.1	SMOH1_05392.1	SMON143_05269.1	SMOR1_05249.1	SMOR9_05225.1	SMPA19A_05368.1	SMQC157_05265.1	SMSK204_05267.1	XP_016760864.1	SMTN1_05387.1	SMWI244_05250.1	SMWV2_05381.1	Core
N0.HOG0000684	OG0000661	n0	GO:0005739, GO:0008650, GO:0031167	SMAB133_05277.1	SMBC01_05239.1	SMBC06_05246.1	SMBC126_05269.1	SMBC14_05255.1	SMMN14_05239.1	SMMN5_05263.1	SMMO114_05360.1	SMOH1_05391.1	SMON143_05270.1	SMOR1_05250.1	SMOR9_05224.1	SMPA19A_05367.1	SMQC157_05266.1	SMSK204_05269.1	XP_016760865.1	SMTN1_05386.1	SMWI244_05251.1	SMWV2_05380.1	Core
N0.HOG0000685	OG0000662	n0		SMAB133_05278.1	SMBC01_05238.1	SMBC06_05245.1	SMBC126_05270.1	SMBC14_05256.1	SMMN14_05240.1	SMMN5_05264.1	SMMO114_05359.1	SMOH1_05390.1	SMON143_05271.1	SMOR1_05251.1	SMOR9_05223.1	SMPA19A_05366.1	SMQC157_05267.1	SMSK204_05270.1	XP_016760866.1	SMTN1_05385.1	SMWI244_05252.1	SMWV2_05379.1	Core
N0.HOG0000686	OG0000663	n0	GO:0005739, GO:0006457, GO:0008270, GO:0030150, GO:0050821, GO:0051087	SMAB133_05279.1	SMBC01_05237.1	SMBC06_05244.1	SMBC126_05271.1	SMBC14_05257.1	SMMN14_05241.1	SMMN5_05265.1	SMMO114_05358.1	SMOH1_05389.1	SMON143_05272.1	SMOR1_05252.1	SMOR9_05222.1	SMPA19A_05365.1	SMQC157_05268.1	SMSK204_05271.1	XP_016760867.1	SMTN1_05384.1	SMWI244_05253.1	SMWV2_05378.1	Core
N0.HOG0000687	OG0000664	n0	GO:0008168, GO:0016020, GO:0032259	SMAB133_05280.1	SMBC01_05236.1	SMBC06_05243.1	SMBC126_05272.1	SMBC14_05258.1	SMMN14_05242.1	SMMN5_05266.1	SMMO114_05357.1	SMOH1_05388.1	SMON143_05273.1	SMOR1_05253.1	SMOR9_05221.1	SMPA19A_05364.1	SMQC157_05269.1	SMSK204_05272.1	XP_016760868.1	SMTN1_05383.1	SMWI244_05254.1	SMWV2_05377.1	Core					secreted	Candidate effector
N0.HOG0000688	OG0000665	n0	GO:0006811, GO:0007015, GO:0015098, GO:0015689, GO:0016020	SMAB133_05281.1	SMBC01_05235.1	SMBC06_05242.1	SMBC126_05273.1	SMBC14_05259.1	SMMN14_05243.1	SMMN5_05267.1	SMMO114_05356.1	SMOH1_05387.1	SMON143_05274.1	SMOR1_05254.1	SMOR9_05220.1	SMPA19A_05363.1	SMQC157_05270.1	SMSK204_05273.1	XP_016760869.1	SMTN1_05382.1	SMWI244_05255.1	SMWV2_05376.1	Core			MFS		secreted
N0.HOG0000689	OG0000666	n0	GO:0006511, GO:0031463, GO:0031625	SMAB133_05282.1	SMBC01_05234.1	SMBC06_05240.1	SMBC126_05274.1	SMBC14_05260.1	SMMN14_05244.1	SMMN5_05268.1	SMMO114_05355.1	SMOH1_05386.1	SMON143_05275.1	SMOR1_05255.1	SMOR9_05219.1	SMPA19A_05362.1	SMQC157_05271.1	SMSK204_05274.1	XP_016760870.1	SMTN1_05381.1	SMWI244_05256.1	SMWV2_05375.1	Core
N0.HOG0000690	OG0000667	n0	GO:0009277, GO:0071966	SMAB133_05283.1	SMBC01_05233.1	SMBC06_05239.1	SMBC126_05275.1	SMBC14_05261.1	SMMN14_05245.1	SMMN5_05269.1	SMMO114_05354.1	SMOH1_05385.1	SMON143_05276.1	SMOR1_05256.1	SMOR9_05218.1	SMPA19A_05361.1	SMQC157_05272.1	SMSK204_05275.1	XP_016760871.1	SMTN1_05380.1	SMWI244_05257.1	SMWV2_05374.1	Core	GH128				secreted
N0.HOG0000691	OG0000668	n0	GO:0005634, GO:0006307, GO:0008270, GO:0043130, GO:0051213	SMAB133_05285.1	SMBC01_05232.1	SMBC06_05238.1	SMBC126_05277.1	SMBC14_05263.1	SMMN14_05247.1	SMMN5_05271.1	SMMO114_05352.1	SMOH1_05383.1	SMON143_05278.1	SMOR1_05257.1	SMOR9_05217.1	SMPA19A_05359.1	SMQC157_05274.1	SMSK204_05277.1	XP_016760873.1	SMTN1_05378.1	SMWI244_05259.1	SMWV2_05372.1	Core
N0.HOG0000692	OG0000669	n0	GO:0000981, GO:0001228, GO:0003677, GO:0005634, GO:0006357, GO:0008270, GO:0045944	SMAB133_05286.1	SMBC01_05231.1	SMBC06_05237.1	SMBC126_05278.1	SMBC14_05264.1	SMMN14_05248.1	SMMN5_05272.1	SMMO114_05351.1	SMOH1_05382.1	SMON143_05279.1	SMOR1_05258.1	SMOR9_05216.1	SMPA19A_05358.1	SMQC157_05275.1	SMSK204_05278.1	XP_016760874.1	SMTN1_05377.1	SMWI244_05260.1	SMWV2_05370.1	Core
N0.HOG0000693	OG0000670	n0	GO:0000124, GO:0003677, GO:0003743, GO:0005669, GO:0006413, GO:0017025, GO:0046982, GO:0051123	SMAB133_05288.1	SMBC01_05229.1	SMBC06_05235.1	SMBC126_05280.1	SMBC14_05265.1	SMMN14_05249.1	SMMN5_05274.1	SMMO114_05349.1	SMOH1_05380.1	SMON143_05280.1	SMOR1_05260.1	SMOR9_05214.1	SMPA19A_05356.1	SMQC157_05276.1	SMSK204_05279.1	XP_016760876.1	SMTN1_05375.1	SMWI244_05262.1	SMWV2_05368.1	Core
N0.HOG0000694	OG0000671	n0	GO:0003735, GO:0016301, GO:1990904	SMAB133_05289.1	SMBC01_05281.1	SMBC06_05288.1	SMBC126_05281.1	SMBC14_05266.1	SMMN14_05250.1	SMMN5_05275.1	SMMO114_05348.1	SMOH1_05379.1	SMON143_05281.1	SMOR1_05261.1	SMOR9_05266.1	SMPA19A_05355.1	SMQC157_05277.1	SMSK204_05280.1	XP_016760877.1	SMTN1_05374.1	SMWI244_05263.1	SMWV2_05367.1	Core
N0.HOG0000695	OG0000672	n0	GO:0004497, GO:0071949	SMAB133_05290.1	SMBC01_05280.1	SMBC06_05287.1	SMBC126_05282.1	SMBC14_05267.1	SMMN14_05251.1	SMMN5_05276.1	SMMO114_05347.1	SMOH1_05378.1	SMON143_05282.1	SMOR1_05262.1	SMOR9_05265.1	SMPA19A_05354.1	SMQC157_05278.1	SMSK204_05281.1	XP_016760878.1	SMTN1_05373.1	SMWI244_05264.1	SMWV2_05366.1	Core					secreted
N0.HOG0000696	OG0000673	n0	GO:0005615	SMAB133_05291.1	SMBC01_05279.1	SMBC06_05286.1	SMBC126_05283.1	SMBC14_05268.1	SMMN14_05252.1	SMMN5_05277.1	SMMO114_05346.1	SMOH1_05377.1	SMON143_05283.1	SMOR1_05263.1	SMOR9_05264.1	SMPA19A_05353.1	SMQC157_05279.1	SMSK204_05282.1	XP_016760880.1	SMTN1_05372.1	SMWI244_05265.1	SMWV2_05365.1	Core					secreted	Candidate effector
N0.HOG0000697	OG0000674	n0		SMAB133_05293.1	SMBC01_05277.1	SMBC06_05284.1	SMBC126_05285.1	SMBC14_05270.1	SMMN14_05254.1	SMMN5_05279.1	SMMO114_05345.1	SMOH1_05376.1	SMON143_05285.1	SMOR1_05265.1	SMOR9_05262.1	SMPA19A_05352.1	SMQC157_05281.1	SMSK204_05284.1	XP_016760882.1	SMTN1_05371.1	SMWI244_05267.1	SMWV2_05364.1	Core
N0.HOG0000698	OG0000675	n0	GO:0016020, GO:0019369, GO:0046486, GO:0047499	SMAB133_05294.1	SMBC01_05276.1	SMBC06_05283.1	SMBC126_05286.1	SMBC14_05271.1	SMMN14_05255.1	SMMN5_05280.1	SMMO114_05344.1	SMOH1_05375.1	SMON143_05286.1	SMOR1_05266.1	SMOR9_05261.1	SMPA19A_05351.1	SMQC157_05282.1	SMSK204_05285.1	XP_016760879.1	SMTN1_05370.1	SMWI244_05268.1	SMWV2_05363.1	Core
N0.HOG0000699	OG0000676	n0		SMAB133_05295.1	SMBC01_05275.1	SMBC06_05282.1	SMBC126_05287.1	SMBC14_05272.1	SMMN14_05256.1	SMMN5_05281.1	SMMO114_05343.1	SMOH1_05374.1	SMON143_05287.1	SMOR1_05267.1	SMOR9_05260.1	SMPA19A_05350.1	SMQC157_05283.1	SMSK204_05286.1	XP_016760883.1	SMTN1_05369.1	SMWI244_05269.1	SMWV2_05362.1	Core
N0.HOG0000700	OG0000677	n0	GO:0004729, GO:0005743, GO:0006782	SMAB133_05296.1	SMBC01_05274.1	SMBC06_05281.1	SMBC126_05288.1	SMBC14_05273.1	SMMN14_05257.1	SMMN5_05282.1	SMMO114_05342.1	SMOH1_05373.1	SMON143_05288.1	SMOR1_05268.1	SMOR9_05259.1	SMPA19A_05349.1	SMQC157_05284.1	SMSK204_05287.1	XP_016760884.1	SMTN1_05368.1	SMWI244_05270.1	SMWV2_05361.1	Core
N0.HOG0000701	OG0000678	n0	GO:0003677, GO:0005634, GO:0046872	SMAB133_05297.1	SMBC01_05273.1	SMBC06_05280.1	SMBC126_05289.1	SMBC14_05274.1	SMMN14_05258.1	SMMN5_05283.1	SMMO114_05341.1	SMOH1_05372.1	SMON143_05289.1	SMOR1_05269.1	SMOR9_05258.1	SMPA19A_05348.1	SMQC157_05285.1	SMSK204_05288.1	XP_016760886.1	SMTN1_05367.1	SMWI244_05271.1	SMWV2_05360.1	Core
N0.HOG0000702	OG0000679	n0		SMAB133_05298.1	SMBC01_05272.1	SMBC06_05279.1	SMBC126_05290.1	SMBC14_05275.1	SMMN14_05259.1	SMMN5_05284.1	SMMO114_05340.1	SMOH1_05371.1	SMON143_05290.1	SMOR1_05270.1	SMOR9_05257.1	SMPA19A_05347.1	SMQC157_05286.1	SMSK204_05289.1	XP_016760887.1	SMTN1_05366.1	SMWI244_05272.1	SMWV2_05359.1	Core
N0.HOG0000703	OG0000680	n0	GO:0003824, GO:0016020, GO:0030151, GO:0030170	SMAB133_05299.1	SMBC01_05271.1	SMBC06_05278.1	SMBC126_05291.1	SMBC14_05276.1	SMMN14_05260.1	SMMN5_05285.1	SMMO114_05339.1	SMOH1_05370.1	SMON143_05291.1	SMOR1_05271.1	SMOR9_05256.1	SMPA19A_05346.1	SMQC157_05287.1	SMSK204_05290.1	XP_016760888.1	SMTN1_05365.1	SMWI244_05273.1	SMWV2_05358.1	Core
N0.HOG0000704	OG0000681	n0	GO:0016788	SMAB133_05300.1	SMBC01_05270.1	SMBC06_05277.1	SMBC126_05292.1	SMBC14_05277.1	SMMN14_05261.1	SMMN5_05286.1	SMMO114_05338.1	SMOH1_05369.1	SMON143_05292.1	SMOR1_05272.1	SMOR9_05255.1	SMPA19A_05345.1	SMQC157_05288.1	SMSK204_05291.1	XP_016760889.1	SMTN1_05364.1	SMWI244_05274.1	SMWV2_05357.1	Core	CE12				secreted	Candidate effector
N0.HOG0000705	OG0000682	n0	GO:0005199, GO:0009277, GO:0031505	SMAB133_05303.1	SMBC01_05269.1	SMBC06_05276.1	SMBC126_05295.1	SMBC14_05280.1	SMMN14_05264.1	SMMN5_05289.1	SMMO114_05335.1	SMOH1_05367.1	SMON143_05295.1	SMOR1_05273.1	SMOR9_05254.1	SMPA19A_05343.1	SMQC157_05291.1	SMSK204_05294.1	XP_016760892.1	SMTN1_05362.1	SMWI244_05277.1	SMWV2_05355.1	Core					secreted
N0.HOG0000706	OG0000683	n0	GO:0016405	SMAB133_05304.1	SMBC01_05268.1	SMBC06_05275.1	SMBC126_05296.1	SMBC14_05281.1	SMMN14_05265.1	SMMN5_05290.1	SMMO114_05334.1	SMOH1_05366.1	SMON143_05296.1	SMOR1_05274.1	SMOR9_05253.1	SMPA19A_05342.1	SMQC157_05292.1	SMSK204_05295.1	XP_016760893.1	SMTN1_05361.1	SMWI244_05278.1	SMWV2_05354.1	Core
N0.HOG0000707	OG0000684	n0	GO:0005337, GO:0005886, GO:0015293, GO:1901642	SMAB133_05305.1	SMBC01_05267.1	SMBC06_05274.1	SMBC126_05297.1	SMBC14_05282.1	SMMN14_05266.1	SMMN5_05291.1	SMMO114_05333.1	SMOH1_05365.1	SMON143_05297.1	SMOR1_05275.1	SMOR9_05252.1	SMPA19A_05341.1	SMQC157_05293.1	SMSK204_05296.1	XP_016760894.1	SMTN1_05360.1	SMWI244_05279.1	SMWV2_05353.1	Core
N0.HOG0000708	OG0000685	n0	GO:0006631, GO:0016616, GO:0070403	SMAB133_05307.1	SMBC01_05266.1	SMBC06_05273.1	SMBC126_05299.1	SMBC14_05284.1	SMMN14_05267.1	SMMN5_05293.1	SMMO114_05332.1	SMOH1_05364.1	SMON143_05299.1	SMOR1_05276.1	SMOR9_05251.1	SMPA19A_05340.1	SMQC157_05295.1	SMSK204_05298.1	XP_016760896.1	SMTN1_05359.1	SMWI244_05281.1	SMWV2_05352.1	Core
N0.HOG0000709	OG0000686	n0	GO:0000182, GO:0005730, GO:0006355	SMAB133_05308.1	SMBC01_05265.1	SMBC06_05272.1	SMBC126_05300.1	SMBC14_05285.1	SMMN14_05268.1	SMMN5_05294.1	SMMO114_05331.1	SMOH1_05363.1	SMON143_05300.1	SMOR1_05277.1	SMOR9_05250.1	SMPA19A_05339.1	SMQC157_05296.1	SMSK204_05299.1	XP_016760897.1	SMTN1_05358.1	SMWI244_05282.1	SMWV2_05351.1	Core
N0.HOG0000710	OG0000687	n0		SMAB133_05309.1	SMBC01_05264.1	SMBC06_05271.1	SMBC126_05301.1	SMBC14_05286.1	SMMN14_05269.1	SMMN5_05295.1	SMMO114_05330.1	SMOH1_05362.1	SMON143_05301.1	SMOR1_05278.1	SMOR9_05249.1	SMPA19A_05338.1	SMQC157_05297.1	SMSK204_05300.1	XP_016760898.1	SMTN1_05357.1	SMWI244_05283.1	SMWV2_05350.1	Core
N0.HOG0000711	OG0000688	n0	GO:0004497, GO:0005506, GO:0016020, GO:0016705, GO:0020037, GO:0043386	SMAB133_05310.1	SMBC01_05263.1	SMBC06_05270.1	SMBC126_05302.1	SMBC14_05287.1	SMMN14_05270.1	SMMN5_05296.1	SMMO114_05329.1	SMOH1_05361.1	SMON143_05302.1	SMOR1_05279.1	SMOR9_05248.1	SMPA19A_05337.1	SMQC157_05298.1	SMSK204_05301.1	XP_016760899.1	SMTN1_05356.1	SMWI244_05284.1	SMWV2_05349.1	Core
N0.HOG0000712	OG0000689	n0	GO:0003924, GO:0005525, GO:0007165, GO:0016020, GO:0019003	SMAB133_05311.1	SMBC01_05282.1	SMBC06_05290.1	SMBC126_05303.1	SMBC14_05288.1	SMMN14_05271.1	SMMN5_05297.1	SMMO114_05328.1	SMOH1_05360.1	SMON143_05303.1	SMOR1_05280.1	SMOR9_05267.1	SMPA19A_05336.1	SMQC157_05299.1	SMSK204_05302.1	XP_016760900.1	SMTN1_05355.1	SMWI244_05285.1	SMWV2_05348.1	Core
N0.HOG0000713	OG0000690	n0	GO:0006338	SMAB133_05312.1	SMBC01_05283.1	SMBC06_05291.1	SMBC126_05304.1	SMBC14_05289.1	SMMN14_05272.1	SMMN5_05298.1	SMMO114_05327.1	SMOH1_05359.1	SMON143_05304.1	SMOR1_05281.1	SMOR9_05268.1	SMPA19A_05335.1	SMQC157_05300.1	SMSK204_05303.1	XP_016760901.1	SMTN1_05354.1	SMWI244_05286.1	SMWV2_05347.1	Core
N0.HOG0000714	OG0000691	n0		SMAB133_05313.1	SMBC01_05284.1	SMBC06_05292.1	SMBC126_05305.1	SMBC14_05290.1	SMMN14_05273.1	SMMN5_05299.1	SMMO114_05326.1	SMOH1_05358.1	SMON143_05305.1	SMOR1_05282.1	SMOR9_05269.1	SMPA19A_05334.1	SMQC157_05301.1	SMSK204_05304.1	XP_016760902.1	SMTN1_05353.1	SMWI244_05287.1	SMWV2_05346.1	Core
N0.HOG0000715	OG0000692	n0	GO:0003723, GO:0005634	SMAB133_05314.1	SMBC01_05285.1	SMBC06_05293.1	SMBC126_05306.1	SMBC14_05291.1	SMMN14_05274.1	SMMN5_05300.1	SMMO114_05325.1	SMOH1_05357.1	SMON143_05306.1	SMOR1_05283.1	SMOR9_05270.1	SMPA19A_05333.1	SMQC157_05302.1	SMSK204_05305.1	XP_016760903.1	SMTN1_05352.1	SMWI244_05288.1	SMWV2_05345.1	Core
N0.HOG0000716	OG0000693	n0	GO:0005096, GO:0005794	SMAB133_05315.1	SMBC01_05286.1	SMBC06_05294.1	SMBC126_05307.1	SMBC14_05292.1	SMMN14_05275.1	SMMN5_05301.1	SMMO114_05324.1	SMOH1_05356.1	SMON143_05307.1	SMOR1_05284.1	SMOR9_05271.1	SMPA19A_05332.1	SMQC157_05303.1	SMSK204_05306.1	XP_016760904.1	SMTN1_05351.1	SMWI244_05289.1	SMWV2_05344.1	Core
N0.HOG0000717	OG0000694	n0	GO:0005737, GO:0006139, GO:0008270, GO:0016787, GO:0044281, GO:0046385, GO:0072528	SMAB133_05316.1	SMBC01_05287.1	SMBC06_05295.1	SMBC126_05308.1	SMBC14_05293.1	SMMN14_05276.1	SMMN5_05302.1	SMMO114_05323.1	SMOH1_05355.1	SMON143_05308.1	SMOR1_05285.1	SMOR9_05272.1	SMPA19A_05331.1	SMQC157_05304.1	SMSK204_05307.1	XP_016760905.1	SMTN1_05350.1	SMWI244_05290.1	SMWV2_05343.1	Core
N0.HOG0000718	OG0000695	n0	GO:0000045, GO:0000407, GO:0000422, GO:0006995, GO:0019778, GO:0019779, GO:0032446, GO:0034727	SMAB133_05317.1	SMBC01_05288.1	SMBC06_05296.1	SMBC126_05309.1	SMBC14_05294.1	SMMN14_05277.1	SMMN5_05303.1	SMMO114_05322.1	SMOH1_05354.1	SMON143_05309.1	SMOR1_05286.1	SMOR9_05273.1	SMPA19A_05330.1	SMQC157_05305.1	SMSK204_05308.1	XP_016760906.1	SMTN1_05349.1	SMWI244_05291.1	SMWV2_05342.1	Core
N0.HOG0000719	OG0000696	n0		SMAB133_05318.1	SMBC01_05289.1	SMBC06_05297.1	SMBC126_05310.1	SMBC14_05295.1	SMMN14_05278.1	SMMN5_05304.1	SMMO114_05321.1	SMOH1_05353.1	SMON143_05310.1	SMOR1_05287.1	SMOR9_05274.1	SMPA19A_05329.1	SMQC157_05306.1	SMSK204_05309.1	XP_016760907.1	SMTN1_05348.1	SMWI244_05292.1	SMWV2_05341.1	Core
N0.HOG0000720	OG0000697	n0		SMAB133_05319.1	SMBC01_05290.1	SMBC06_05298.1	SMBC126_05311.1	SMBC14_05296.1	SMMN14_05279.1	SMMN5_05305.1	SMMO114_05320.1	SMOH1_05352.1	SMON143_05311.1	SMOR1_05288.1	SMOR9_05275.1	SMPA19A_05328.1	SMQC157_05307.1	SMSK204_05310.1	XP_016760909.1	SMTN1_05347.1	SMWI244_05293.1	SMWV2_05340.1	Core					secreted	Candidate effector
N0.HOG0000721	OG0000698	n0	GO:0003676, GO:0004386, GO:0005524, GO:0005730, GO:0006364, GO:0008186, GO:0016787, GO:0030687, GO:0042273, GO:0140098	SMAB133_05320.1	SMBC01_05291.1	SMBC06_05299.1	SMBC126_05312.1	SMBC14_05297.1	SMMN14_05280.1	SMMN5_05306.1	SMMO114_05319.1	SMOH1_05351.1	SMON143_05312.1	SMOR1_05289.1	SMOR9_05276.1	SMPA19A_05327.1	SMQC157_05308.1	SMSK204_05311.1	XP_016760908.1	SMTN1_05346.1	SMWI244_05294.1	SMWV2_05339.1	Core
N0.HOG0000722	OG0000699	n0	GO:0000981, GO:0003677, GO:0005634, GO:0006351, GO:0006357, GO:0008270	SMAB133_05321.1	SMBC01_05292.1	SMBC06_05300.1	SMBC126_05313.1	SMBC14_05298.1	SMMN14_05281.1	SMMN5_05307.1	SMMO114_05318.1	SMOH1_05350.1	SMON143_05313.1	SMOR1_05290.1	SMOR9_05277.1	SMPA19A_05326.1	SMQC157_05309.1	SMSK204_05312.1	XP_016760910.1	SMTN1_05345.1	SMWI244_05295.1	SMWV2_05338.1	Core
N0.HOG0000723	OG0000700	n0		SMAB133_05322.1	SMBC01_05293.1	SMBC06_05301.1	SMBC126_05314.1	SMBC14_05299.1	SMMN14_05282.1	SMMN5_05308.1	SMMO114_05317.1	SMOH1_05349.1	SMON143_05314.1	SMOR1_05291.1	SMOR9_05278.1	SMPA19A_05325.1	SMQC157_05310.1	SMSK204_05313.1	XP_016760911.1	SMTN1_05344.1	SMWI244_05296.1	SMWV2_05337.1	Core
N0.HOG0000724	OG0000701	n0	GO:0006508, GO:0008234, GO:0008242	SMAB133_05323.1	SMBC01_05294.1	SMBC06_05302.1	SMBC126_05315.1	SMBC14_05300.1	SMMN14_05283.1	SMMN5_05309.1	SMMO114_05316.1	SMOH1_05348.1	SMON143_05315.1	SMOR1_05292.1	SMOR9_05279.1	SMPA19A_05324.1	SMQC157_05311.1	SMSK204_05314.1	XP_016760913.1	SMTN1_05343.1	SMWI244_05297.1	SMWV2_05336.1	Core
N0.HOG0000725	OG0000702	n0	GO:0000049, GO:0002949, GO:0003725, GO:0005737, GO:0006450, GO:0008234, GO:0016779, GO:0043047, GO:0043231	SMAB133_05324.1	SMBC01_05295.1	SMBC06_05303.1	SMBC126_05316.1	SMBC14_05301.1	SMMN14_05284.1	SMMN5_05310.1	SMMO114_05315.1	SMOH1_05347.1	SMON143_05316.1	SMOR1_05293.1	SMOR9_05280.1	SMPA19A_05323.1	SMQC157_05312.1	SMSK204_05315.1	XP_016760912.1	SMTN1_05342.1	SMWI244_05298.1	SMWV2_05335.1	Core
N0.HOG0000726	OG0000703	n0		SMAB133_05325.1	SMBC01_05296.1	SMBC06_05304.1	SMBC126_05317.1	SMBC14_05302.1	SMMN14_05285.1	SMMN5_05311.1	SMMO114_05314.1	SMOH1_05346.1	SMON143_05317.1	SMOR1_05294.1	SMOR9_05281.1	SMPA19A_05322.1	SMQC157_05313.1	SMSK204_05316.1	XP_016760914.1	SMTN1_05341.1	SMWI244_05299.1	SMWV2_05334.1	Core
N0.HOG0000727	OG0000704	n0	GO:0000070, GO:0000444	SMAB133_05326.1	SMBC01_05297.1	SMBC06_05305.1	SMBC126_05318.1	SMBC14_05303.1	SMMN14_05286.1	SMMN5_05312.1	SMMO114_05313.1	SMOH1_05345.1	SMON143_05318.1	SMOR1_05295.1	SMOR9_05282.1	SMPA19A_05321.1	SMQC157_05314.1	SMSK204_05317.1	XP_016760915.1	SMTN1_05340.1	SMWI244_05300.1	SMWV2_05333.1	Core
N0.HOG0000728	OG0000705	n0	GO:0005886, GO:0015124, GO:0015719, GO:0035442, GO:0042939, GO:0071916	SMAB133_05327.1	SMBC01_05298.1	SMBC06_05306.1	SMBC126_05319.1	SMBC14_05304.1	SMMN14_05287.1	SMMN5_05313.1	SMMO114_05312.1	SMOH1_05344.1	SMON143_05319.1	SMOR1_05296.1	SMOR9_05283.1	SMPA19A_05320.1	SMQC157_05315.1	SMSK204_05318.1	XP_016760916.1	SMTN1_05339.1	SMWI244_05301.1	SMWV2_05332.1	Core			MFS
N0.HOG0000729	OG0000706	n0	GO:0015140, GO:0016020, GO:0071423	SMAB133_05328.1	SMBC01_05299.1	SMBC06_05307.1	SMBC126_05320.1	SMBC14_05305.1	SMMN14_05288.1	SMMN5_05314.1	SMMO114_05311.1	SMOH1_05343.1	SMON143_05320.1	SMOR1_05297.1	SMOR9_05284.1	SMPA19A_05319.1	SMQC157_05316.1	SMSK204_05319.1	XP_016760918.1	SMTN1_05338.1	SMWI244_05302.1	SMWV2_05331.1	Core
N0.HOG0000730	OG0000707	n0	GO:0003924, GO:0005525, GO:0006606, GO:0007064, GO:0016887	SMAB133_05329.1	SMBC01_05300.1	SMBC06_05308.1	SMBC126_05321.1	SMBC14_05306.1	SMMN14_05289.1	SMMN5_05315.1	SMMO114_05310.1	SMOH1_05342.1	SMON143_05321.1	SMOR1_05298.1	SMOR9_05285.1	SMPA19A_05318.1	SMQC157_05317.1	SMSK204_05320.1	XP_016760917.1	SMTN1_05337.1	SMWI244_05303.1	SMWV2_05330.1	Core
N0.HOG0000731	OG0000708	n0		SMAB133_05330.1	SMBC01_05301.1	SMBC06_05309.1	SMBC126_05322.1	SMBC14_05307.1	SMMN14_05290.1	SMMN5_05316.1	SMMO114_05309.1	SMOH1_05341.1	SMON143_05322.1	SMOR1_05299.1	SMOR9_05286.1	SMPA19A_05317.1	SMQC157_05318.1	SMSK204_05321.1	XP_016760919.1	SMTN1_05336.1	SMWI244_05304.1	SMWV2_05329.1	Core
N0.HOG0000732	OG0000709	n0	GO:0005737, GO:0016791	SMAB133_05331.1	SMBC01_05302.1	SMBC06_05310.1	SMBC126_05323.1	SMBC14_05308.1	SMMN14_05291.1	SMMN5_05317.1	SMMO114_05308.1	SMOH1_05340.1	SMON143_05323.1	SMOR1_05300.1	SMOR9_05287.1	SMPA19A_05316.1	SMQC157_05319.1	SMSK204_05322.1	XP_016760920.1	SMTN1_05335.1	SMWI244_05305.1	SMWV2_05328.1	Core
N0.HOG0000733	OG0000710	n0	GO:0005743, GO:0006839, GO:0015227, GO:1902603, GO:1902616	SMAB133_05332.1	SMBC01_05303.1	SMBC06_05311.1	SMBC126_05324.1	SMBC14_05309.1	SMMN14_05292.1	SMMN5_05318.1	SMMO114_05307.1	SMOH1_05339.1	SMON143_05324.1	SMOR1_05301.1	SMOR9_05288.1	SMPA19A_05315.1	SMQC157_05320.1	SMSK204_05323.1	XP_016760922.1	SMTN1_05334.1	SMWI244_05306.1	SMWV2_05327.1	Core
N0.HOG0000734	OG0000711	n0	GO:0016020	SMAB133_05333.1	SMBC01_05304.1	SMBC06_05312.1	SMBC126_05325.1	SMBC14_05310.1	SMMN14_05293.1	SMMN5_05319.1	SMMO114_05306.1	SMOH1_05338.1	SMON143_05325.1	SMOR1_05302.1	SMOR9_05289.1	SMPA19A_05314.1	SMQC157_05321.1	SMSK204_05324.1	XP_016760921.1	SMTN1_05333.1	SMWI244_05307.1	SMWV2_05326.1	Core
N0.HOG0000735	OG0000712	n0	GO:0000976, GO:0003700, GO:0005634, GO:0006355	SMAB133_05334.1	SMBC01_05305.1	SMBC06_05313.1	SMBC126_05326.1	SMBC14_05311.1	SMMN14_05294.1	SMMN5_05320.1	SMMO114_05305.1	SMOH1_05337.1	SMON143_05326.1	SMOR1_05303.1	SMOR9_05290.1	SMPA19A_05313.1	SMQC157_05322.1	SMSK204_05325.1	XP_016760923.1	SMTN1_05332.1	SMWI244_05308.1	SMWV2_05325.1	Core
N0.HOG0000736	OG0000713	n0	GO:0016020	SMAB133_05335.1	SMBC01_05306.1	SMBC06_05314.1	SMBC126_05327.1	SMBC14_05312.1	SMMN14_05295.1	SMMN5_05321.1	SMMO114_05304.1	SMOH1_05336.1	SMON143_05327.1	SMOR1_05304.1	SMOR9_05291.1	SMPA19A_05312.1	SMQC157_05323.1	SMSK204_05326.1	XP_016760924.1	SMTN1_05331.1	SMWI244_05309.1	SMWV2_05324.1	Core
N0.HOG0000737	OG0000714	n0		SMAB133_05336.1	SMBC01_05307.1	SMBC06_05315.1	SMBC126_05328.1	SMBC14_05313.1	SMMN14_05296.1	SMMN5_05322.1	SMMO114_05303.1	SMOH1_05335.1	SMON143_05328.1	SMOR1_05305.1	SMOR9_05292.1	SMPA19A_05311.1	SMQC157_05324.1	SMSK204_05327.1	XP_016760925.1	SMTN1_05330.1	SMWI244_05310.1	SMWV2_05323.1	Core
N0.HOG0000738	OG0000715	n0	GO:0016042, GO:0016787, GO:0019369, GO:0046486	SMAB133_05337.1	SMBC01_05308.1	SMBC06_05316.1	SMBC126_05329.1	SMBC14_05314.1	SMMN14_05297.1	SMMN5_05323.1	SMMO114_05302.1	SMOH1_05334.1	SMON143_05329.1	SMOR1_05306.1	SMOR9_05293.1	SMPA19A_05310.1	SMQC157_05325.1	SMSK204_05328.1	XP_016760926.1	SMTN1_05329.1	SMWI244_05311.1	SMWV2_05322.1	Core
N0.HOG0000739	OG0000716	n0	GO:0016020	SMAB133_05338.1	SMBC01_05309.1	SMBC06_05317.1	SMBC126_05330.1	SMBC14_05315.1	SMMN14_05298.1	SMMN5_05324.1	SMMO114_05301.1	SMOH1_05333.1	SMON143_05330.1	SMOR1_05307.1	SMOR9_05294.1	SMPA19A_05309.1	SMQC157_05326.1	SMSK204_05329.1	XP_016760927.1	SMTN1_05328.1	SMWI244_05312.1	SMWV2_05321.1	Core
N0.HOG0000740	OG0000717	n0	GO:0016831	SMAB133_05339.1	SMBC01_05310.1	SMBC06_05318.1	SMBC126_05331.1	SMBC14_05316.1	SMMN14_05299.1	SMMN5_05325.1	SMMO114_05300.1	SMOH1_05332.1	SMON143_05331.1	SMOR1_05308.1	SMOR9_05295.1	SMPA19A_05308.1	SMQC157_05327.1	SMSK204_05330.1	XP_016760928.1	SMTN1_05327.1	SMWI244_05313.1	SMWV2_05320.1	Core
N0.HOG0000741	OG0000718	n0		SMAB133_05352.1	SMBC01_05323.1	SMBC06_05331.1	SMBC126_05344.1	SMBC14_05327.1	SMMN14_05312.1	SMMN5_05336.1	SMMO114_05288.1	SMOH1_05320.1	SMON143_05345.1	SMOR1_05321.1	SMOR9_05308.1	SMPA19A_05295.1	SMQC157_05340.1	SMSK204_05344.1	XP_016760941.1	SMTN1_05315.1	SMWI244_05327.1	SMWV2_05307.1	Core
N0.HOG0000742	OG0000719	n0	GO:0005774, GO:0016757, GO:0043934	SMAB133_05358.1	SMBC01_05328.1	SMBC06_05336.1	SMBC126_05350.1	SMBC14_05333.1	SMMN14_05318.1	SMMN5_05342.1	SMMO114_05282.1	SMOH1_05314.1	SMON143_05351.1	SMOR1_05327.1	SMOR9_05313.1	SMPA19A_05289.1	SMQC157_05346.1	SMSK204_05350.1	XP_016760950.1	SMTN1_05309.1	SMWI244_05333.1	SMWV2_05301.1	Core	GT8
N0.HOG0000743	OG0000720	n0	GO:0016747	SMAB133_05359.1	SMBC01_05329.1	SMBC06_05337.1	SMBC126_05351.1	SMBC14_05334.1	SMMN14_05319.1	SMMN5_05343.1	SMMO114_05281.1	SMOH1_05313.1	SMON143_05352.1	SMOR1_05328.1	SMOR9_05314.1	SMPA19A_05288.1	SMQC157_05347.1	SMSK204_05351.1	XP_016760951.1	SMTN1_05308.1	SMWI244_05334.1	SMWV2_05300.1	Core
N0.HOG0000744	OG0000721	n0	GO:0016020, GO:0022857, GO:0055085	SMAB133_05360.1	SMBC01_05330.1	SMBC06_05338.1	SMBC126_05352.1	SMBC14_05335.1	SMMN14_05320.1	SMMN5_05344.1	SMMO114_05280.1	SMOH1_05312.1	SMON143_05353.1	SMOR1_05329.1	SMOR9_05315.1	SMPA19A_05287.1	SMQC157_05348.1	SMSK204_05352.1	XP_016760952.1	SMTN1_05307.1	SMWI244_05335.1	SMWV2_05299.1	Core
N0.HOG0000745	OG0000722	n0	GO:0016020	SMAB133_05361.1	SMBC01_05331.1	SMBC06_05339.1	SMBC126_05353.1	SMBC14_05336.1	SMMN14_05321.1	SMMN5_05345.1	SMMO114_05279.1	SMOH1_05311.1	SMON143_05354.1	SMOR1_05330.1	SMOR9_05316.1	SMPA19A_05286.1	SMQC157_05349.1	SMSK204_05353.1	XP_016760953.1	SMTN1_05306.1	SMWI244_05336.1	SMWV2_05298.1	Core
N0.HOG0000746	OG0000723	n0		SMAB133_05362.1	SMBC01_05332.1	SMBC06_05340.1	SMBC126_05354.1	SMBC14_05337.1	SMMN14_05322.1	SMMN5_05346.1	SMMO114_05278.1	SMOH1_05310.1	SMON143_05355.1	SMOR1_05331.1	SMOR9_05317.1	SMPA19A_05285.1	SMQC157_05350.1	SMSK204_05354.1	XP_016760954.1	SMTN1_05305.1	SMWI244_05337.1	SMWV2_05297.1	Core					secreted	Candidate effector
N0.HOG0000747	OG0000724	n0	GO:0015343, GO:0016020, GO:0033214, GO:0044718	SMAB133_05364.1	SMBC01_05334.1	SMBC06_05342.1	SMBC126_05356.1	SMBC14_05338.1	SMMN14_05324.1	SMMN5_05348.1	SMMO114_05276.1	SMOH1_05308.1	SMON143_05356.1	SMOR1_05333.1	SMOR9_05319.1	SMPA19A_05283.1	SMQC157_05352.1	SMSK204_05355.1	XP_016760955.1	SMTN1_05303.1	SMWI244_05339.1	SMWV2_05295.1	Core			MFS
N0.HOG0000748	OG0000725	n0	GO:0016020, GO:0022857, GO:0055085	SMAB133_05365.1	SMBC01_05335.1	SMBC06_05343.1	SMBC126_05357.1	SMBC14_05339.1	SMMN14_05325.1	SMMN5_05349.1	SMMO114_05275.1	SMOH1_05307.1	SMON143_05357.1	SMOR1_05334.1	SMOR9_05320.1	SMPA19A_05282.1	SMQC157_05353.1	SMSK204_05356.1	XP_016760956.1	SMTN1_05302.1	SMWI244_05340.1	SMWV2_05294.1	Core			MFS
N0.HOG0000749	OG0000726	n0	GO:0005829, GO:0009691, GO:0016799	SMAB133_05366.1	SMBC01_05336.1	SMBC06_05344.1	SMBC126_05358.1	SMBC14_05340.1	SMMN14_05326.1	SMMN5_05350.1	SMMO114_05274.1	SMOH1_05306.1	SMON143_05358.1	SMOR1_05335.1	SMOR9_05321.1	SMPA19A_05281.1	SMQC157_05354.1	SMSK204_05357.1	XP_016760957.1	SMTN1_05301.1	SMWI244_05341.1	SMWV2_05293.1	Core
N0.HOG0000750	OG0000727	n0		SMAB133_05367.1	SMBC01_05337.1	SMBC06_05345.1	SMBC126_05359.1	SMBC14_05341.1	SMMN14_05327.1	SMMN5_05351.1	SMMO114_05273.1	SMOH1_05305.1	SMON143_05359.1	SMOR1_05336.1	SMOR9_05322.1	SMPA19A_05280.1	SMQC157_05355.1	SMSK204_05358.1	XP_016760959.1	SMTN1_05300.1	SMWI244_05342.1	SMWV2_05292.1	Core
N0.HOG0000751	OG0000728	n0	GO:0000329, GO:0005768, GO:0007034, GO:0030003, GO:0072657	SMAB133_05368.1	SMBC01_05338.1	SMBC06_05346.1	SMBC126_05360.1	SMBC14_05342.1	SMMN14_05328.1	SMMN5_05352.1	SMMO114_05272.1	SMOH1_05304.1	SMON143_05360.1	SMOR1_05337.1	SMOR9_05323.1	SMPA19A_05279.1	SMQC157_05356.1	SMSK204_05359.1	XP_016760958.1	SMTN1_05299.1	SMWI244_05343.1	SMWV2_05291.1	Core					secreted
N0.HOG0000752	OG0000729	n0	GO:0016020	SMAB133_05371.1	SMBC01_05341.1	SMBC06_05349.1	SMBC126_05363.1	SMBC14_05345.1	SMMN14_05330.1	SMMN5_05356.1	SMMO114_05269.1	SMOH1_05301.1	SMON143_05363.1	SMOR1_05340.1	SMOR9_05326.1	SMPA19A_05276.1	SMQC157_05359.1	SMSK204_05362.1	XP_016760962.1	SMTN1_05296.1	SMWI244_05346.1	SMWV2_05288.1	Core
N0.HOG0000753	OG0000730	n0	GO:0000139, GO:0000149, GO:0003735, GO:0005789, GO:0006801, GO:0006886, GO:0008270, GO:0030127, GO:0070971, GO:0090110	SMAB133_05372.1	SMBC01_05342.1	SMBC06_05350.1	SMBC126_05364.1	SMBC14_05346.1	SMMN14_05331.1	SMMN5_05357.1	SMMO114_05268.1	SMOH1_05300.1	SMON143_05364.1	SMOR1_05341.1	SMOR9_05327.1	SMPA19A_05275.1	SMQC157_05360.1	SMSK204_05363.1	XP_016760963.1	SMTN1_05295.1	SMWI244_05347.1	SMWV2_05287.1	Core
N0.HOG0000754	OG0000731	n0	GO:0003998	SMAB133_05373.1	SMBC01_05343.1	SMBC06_05351.1	SMBC126_05365.1	SMBC14_05347.1	SMMN14_05332.1	SMMN5_05358.1	SMMO114_05267.1	SMOH1_05299.1	SMON143_05365.1	SMOR1_05342.1	SMOR9_05328.1	SMPA19A_05274.1	SMQC157_05361.1	SMSK204_05364.1	XP_016760964.1	SMTN1_05294.1	SMWI244_05348.1	SMWV2_05286.1	Core
N0.HOG0000755	OG0000732	n0		SMAB133_05374.1	SMBC01_05344.1	SMBC06_05352.1	SMBC126_05366.1	SMBC14_05348.1	SMMN14_05333.1	SMMN5_05359.1	SMMO114_05266.1	SMOH1_05298.1	SMON143_05366.1	SMOR1_05343.1	SMOR9_05329.1	SMPA19A_05273.1	SMQC157_05362.1	SMSK204_05365.1	XP_016760965.1	SMTN1_05293.1	SMWI244_05349.1	SMWV2_05285.1	Core
N0.HOG0000756	OG0000733	n0	GO:0005975, GO:0016810	SMAB133_05375.1	SMBC01_05345.1	SMBC06_05353.1	SMBC126_05367.1	SMBC14_05349.1	SMMN14_05334.1	SMMN5_05360.1	SMMO114_05264.1	SMOH1_05297.1	SMON143_05367.1	SMOR1_05345.1	SMOR9_05330.1	SMPA19A_05271.1	SMQC157_05364.1	SMSK204_05367.1	XP_016760966.1	SMTN1_05292.1	SMWI244_05351.1	SMWV2_05283.1	Core	CE4
N0.HOG0000757	OG0000734	n0	GO:0003677, GO:0003682, GO:0005637	SMAB133_05376.1	SMBC01_05346.1	SMBC06_05354.1	SMBC126_05368.1	SMBC14_05350.1	SMMN14_05335.1	SMMN5_05361.1	SMMO114_05263.1	SMOH1_05296.1	SMON143_05368.1	SMOR1_05346.1	SMOR9_05331.1	SMPA19A_05270.1	SMQC157_05365.1	SMSK204_05368.1	XP_016760967.1	SMTN1_05291.1	SMWI244_05352.1	SMWV2_05282.1	Core
N0.HOG0000758	OG0000735	n0	GO:0003677, GO:0003700, GO:0003712, GO:0005634, GO:0030435, GO:0045944, GO:0048023, GO:0048315	SMAB133_05377.1	SMBC01_05348.1	SMBC06_05355.1	SMBC126_05370.1	SMBC14_05351.1	SMMN14_05336.1	SMMN5_05362.1	SMMO114_05262.1	SMOH1_05295.1	SMON143_05370.1	SMOR1_05347.1	SMOR9_05332.1	SMPA19A_05269.1	SMQC157_05366.1	SMSK204_05369.1	XP_016760973.1	SMTN1_05289.1	SMWI244_05354.1	SMWV2_05280.1	Core
N0.HOG0000759	OG0000736	n0	GO:0005634, GO:0005737, GO:0008073, GO:0045732, GO:0075523	SMAB133_05378.1	SMBC01_05349.1	SMBC06_05356.1	SMBC126_05371.1	SMBC14_05352.1	SMMN14_05337.1	SMMN5_05363.1	SMMO114_05261.1	SMOH1_05294.1	SMON143_05371.1	SMOR1_05348.1	SMOR9_05333.1	SMPA19A_05268.1	SMQC157_05367.1	SMSK204_05370.1	XP_016760974.1	SMTN1_05288.1	SMWI244_05355.1	SMWV2_05279.1	Core
N0.HOG0000760	OG0000737	n0	GO:0004674, GO:0005524, GO:0035556	SMAB133_05380.1	SMBC01_05351.1	SMBC06_05358.1	SMBC126_05373.1	SMBC14_05354.1	SMMN14_05339.1	SMMN5_05365.1	SMMO114_05259.1	SMOH1_05292.1	SMON143_05373.1	SMOR1_05350.1	SMOR9_05335.1	SMPA19A_05266.1	SMQC157_05369.1	SMSK204_05372.1	XP_016760975.1	SMTN1_05286.1	SMWI244_05357.1	SMWV2_05277.1	Core
N0.HOG0000761	OG0000738	n0	GO:0004674, GO:0005524, GO:0035556	SMAB133_05381.1	SMBC01_05352.1	SMBC06_05359.1	SMBC126_05374.1	SMBC14_05355.1	SMMN14_05340.1	SMMN5_05366.1	SMMO114_05258.1	SMOH1_05291.1	SMON143_05374.1	SMOR1_05351.1	SMOR9_05336.1	SMPA19A_05265.1	SMQC157_05370.1	SMSK204_05373.1	XP_016760976.1	SMTN1_05285.1	SMWI244_05358.1	SMWV2_05276.1	Core
N0.HOG0000762	OG0000739	n0	GO:0000209, GO:0005524, GO:0005634, GO:0019005, GO:0031146, GO:0032933, GO:0045842, GO:0061631	SMAB133_05382.1	SMBC01_05353.1	SMBC06_05360.1	SMBC126_05375.1	SMBC14_05356.1	SMMN14_05341.1	SMMN5_05367.1	SMMO114_05257.1	SMOH1_05290.1	SMON143_05375.1	SMOR1_05352.1	SMOR9_05337.1	SMPA19A_05264.1	SMQC157_05371.1	SMSK204_05374.1	XP_016760977.1	SMTN1_05284.1	SMWI244_05359.1	SMWV2_05275.1	Core
N0.HOG0000763	OG0000740	n0	GO:0000062, GO:0005743, GO:0016627, GO:0033539, GO:0046949, GO:0050660	SMAB133_05383.1	SMBC01_05354.1	SMBC06_05361.1	SMBC126_05376.1	SMBC14_05357.1	SMMN14_05342.1	SMMN5_05368.1	SMMO114_05256.1	SMOH1_05289.1	SMON143_05376.1	SMOR1_05353.1	SMOR9_05338.1	SMPA19A_05263.1	SMQC157_05372.1	SMSK204_05375.1	XP_016760978.1	SMTN1_05283.1	SMWI244_05360.1	SMWV2_05274.1	Core
N0.HOG0000764	OG0000741	n0	GO:0000287, GO:0003677, GO:0005654, GO:0005730, GO:0005739, GO:0006284, GO:0008409, GO:0017108, GO:0043137	SMAB133_05384.1	SMBC01_05355.1	SMBC06_05362.1	SMBC126_05377.1	SMBC14_05358.1	SMMN14_05343.1	SMMN5_05369.1	SMMO114_05255.1	SMOH1_05288.1	SMON143_05377.1	SMOR1_05354.1	SMOR9_05339.1	SMPA19A_05262.1	SMQC157_05373.1	SMSK204_05376.1	XP_016760979.1	SMTN1_05282.1	SMWI244_05361.1	SMWV2_05273.1	Core
N0.HOG0000765	OG0000742	n0	GO:0000287, GO:0005634, GO:0005975, GO:0006148, GO:0006166, GO:0016868, GO:0046115	SMAB133_05385.1	SMBC01_05356.1	SMBC06_05363.1	SMBC126_05378.1	SMBC14_05359.1	SMMN14_05344.1	SMMN5_05370.1	SMMO114_05254.1	SMOH1_05287.1	SMON143_05378.1	SMOR1_05355.1	SMOR9_05340.1	SMPA19A_05261.1	SMQC157_05374.1	SMSK204_05377.1	XP_016760980.1	SMTN1_05281.1	SMWI244_05362.1	SMWV2_05272.1	Core
N0.HOG0000766	OG0000743	n0	GO:0006865, GO:0016020, GO:0022857, GO:0055085	SMAB133_05386.1	SMBC01_05357.1	SMBC06_05365.1	SMBC126_05379.1	SMBC14_05360.1	SMMN14_05345.1	SMMN5_05371.1	SMMO114_05253.1	SMOH1_05286.1	SMON143_05380.1	SMOR1_05356.1	SMOR9_05342.1	SMPA19A_05260.1	SMQC157_05375.1	SMSK204_05379.1	XP_016760982.1	SMTN1_05279.1	SMWI244_05364.1	SMWV2_05271.1	Core
N0.HOG0000767	OG0000744	n0	GO:0005524, GO:0016874, GO:0046872	SMAB133_05388.1	SMBC01_05358.1	SMBC06_05367.1	SMBC126_05381.1	SMBC14_05361.1	SMMN14_05347.1	SMMN5_05372.1	SMMO114_05251.1	SMOH1_05284.1	SMON143_05382.1	SMOR1_05358.1	SMOR9_05344.1	SMPA19A_05258.1	SMQC157_05377.1	SMSK204_05380.1	XP_016760984.1	SMTN1_05277.1	SMWI244_05366.1	SMWV2_05269.1	Core
N0.HOG0000768	OG0000745	n0	GO:0005743, GO:0022857, GO:0055085	SMAB133_05389.1	SMBC01_05359.1	SMBC06_05368.1	SMBC126_05382.1	SMBC14_05362.1	SMMN14_05348.1	SMMN5_05373.1	SMMO114_05250.1	SMOH1_05283.1	SMON143_05383.1	SMOR1_05359.1	SMOR9_05345.1	SMPA19A_05257.1	SMQC157_05378.1	SMSK204_05381.1	XP_016760985.1	SMTN1_05276.1	SMWI244_05367.1	SMWV2_05268.1	Core
N0.HOG0000769	OG0000746	n0		SMAB133_05390.1	SMBC01_05360.1	SMBC06_05369.1	SMBC126_05383.1	SMBC14_05363.1	SMMN14_05349.1	SMMN5_05374.1	SMMO114_05249.1	SMOH1_05282.1	SMON143_05384.1	SMOR1_05360.1	SMOR9_05346.1	SMPA19A_05256.1	SMQC157_05379.1	SMSK204_05382.1	XP_016760986.1	SMTN1_05274.1	SMWI244_05368.1	SMWV2_05267.1	Core
N0.HOG0000770	OG0000747	n0	GO:0005509, GO:0005884, GO:0030479, GO:0030674, GO:0031097, GO:0032432, GO:0044396, GO:0044837, GO:0051015, GO:0051017, GO:0051639, GO:0051666, GO:0099079, GO:0110009, GO:0120106	SMAB133_05391.1	SMBC01_05361.1	SMBC06_05370.1	SMBC126_05384.1	SMBC14_05364.1	SMMN14_05350.1	SMMN5_05375.1	SMMO114_05248.1	SMOH1_05281.1	SMON143_05385.1	SMOR1_05361.1	SMOR9_05347.1	SMPA19A_05255.1	SMQC157_05380.1	SMSK204_05383.1	XP_016760987.1	SMTN1_05273.1	SMWI244_05369.1	SMWV2_05266.1	Core
N0.HOG0000771	OG0000748	n0	GO:0000139, GO:0005802, GO:0005829, GO:0006487, GO:0006633, GO:0006890, GO:0007030, GO:0030968, GO:0031985, GO:0035269, GO:0043001, GO:0045053, GO:0048194, GO:0060304, GO:0070273	SMAB133_05392.1	SMBC01_05362.1	SMBC06_05371.1	SMBC126_05385.1	SMBC14_05365.1	SMMN14_05351.1	SMMN5_05376.1	SMMO114_05247.1	SMOH1_05280.1	SMON143_05386.1	SMOR1_05362.1	SMOR9_05348.1	SMPA19A_05254.1	SMQC157_05381.1	SMSK204_05384.1	XP_016760988.1	SMTN1_05272.1	SMWI244_05370.1	SMWV2_05265.1	Core
N0.HOG0000772	OG0000749	n0	GO:0000035, GO:0005739, GO:0006633, GO:0009106, GO:0016226, GO:0044272, GO:0044620, GO:0140414, GO:1990221, GO:1990229	SMAB133_05393.1	SMBC01_05363.1	SMBC06_05372.1	SMBC126_05386.1	SMBC14_05366.1	SMMN14_05352.1	SMMN5_05377.1	SMMO114_05246.1	SMOH1_05279.1	SMON143_05387.1	SMOR1_05363.1	SMOR9_05349.1	SMPA19A_05253.1	SMQC157_05382.1	SMSK204_05385.1	XP_016760989.1	SMTN1_05271.1	SMWI244_05371.1	SMWV2_05264.1	Core
N0.HOG0000773	OG0000750	n0		SMAB133_05394.1	SMBC01_05364.1	SMBC06_05373.1	SMBC126_05387.1	SMBC14_05367.1	SMMN14_05353.1	SMMN5_05378.1	SMMO114_05245.1	SMOH1_05278.1	SMON143_05388.1	SMOR1_05364.1	SMOR9_05350.1	SMPA19A_05252.1	SMQC157_05383.1	SMSK204_05386.1	XP_016760990.1	SMTN1_05270.1	SMWI244_05372.1	SMWV2_05263.1	Core
N0.HOG0000774	OG0000751	n0	GO:0008289, GO:0046872, GO:0098552	SMAB133_05395.1	SMBC01_05365.1	SMBC06_05374.1	SMBC126_05388.1	SMBC14_05368.1	SMMN14_05354.1	SMMN5_05379.1	SMMO114_05244.1	SMOH1_05277.1	SMON143_05389.1	SMOR1_05365.1	SMOR9_05351.1	SMPA19A_05251.1	SMQC157_05384.1	SMSK204_05387.1	XP_016760991.1	SMTN1_05269.1	SMWI244_05373.1	SMWV2_05262.1	Core
N0.HOG0000775	OG0000752	n0	GO:0004470, GO:0005739, GO:0006090, GO:0006108, GO:0016616, GO:0046872, GO:0051287	SMAB133_05396.1	SMBC01_05366.1	SMBC06_05375.1	SMBC126_05389.1	SMBC14_05369.1	SMMN14_05355.1	SMMN5_05380.1	SMMO114_05243.1	SMOH1_05276.1	SMON143_05390.1	SMOR1_05366.1	SMOR9_05352.1	SMPA19A_05250.1	SMQC157_05385.1	SMSK204_05388.1	XP_016760992.1	SMTN1_05268.1	SMWI244_05374.1	SMWV2_05261.1	Core
N0.HOG0000776	OG0000753	n0	GO:0050218	SMAB133_05397.1	SMBC01_05367.1	SMBC06_05376.1	SMBC126_05390.1	SMBC14_05370.1	SMMN14_05356.1	SMMN5_05381.1	SMMO114_05242.1	SMOH1_05275.1	SMON143_05391.1	SMOR1_05367.1	SMOR9_05353.1	SMPA19A_05249.1	SMQC157_05386.1	SMSK204_05389.1	XP_016760993.1	SMTN1_05267.1	SMWI244_05375.1	SMWV2_05260.1	Core
N0.HOG0000777	OG0000754	n0	GO:0000724, GO:0003684, GO:0003697, GO:0005524, GO:0005634, GO:0005856, GO:0030915, GO:0035861	SMAB133_05398.1	SMBC01_05368.1	SMBC06_05377.1	SMBC126_05391.1	SMBC14_05371.1	SMMN14_05357.1	SMMN5_05382.1	SMMO114_05241.1	SMOH1_05274.1	SMON143_05393.1	SMOR1_05368.1	SMOR9_05354.1	SMPA19A_05248.1	SMQC157_05387.1	SMSK204_05390.1	XP_016760994.1	SMTN1_05266.1	SMWI244_05376.1	SMWV2_05259.1	Core
N0.HOG0000778	OG0000755	n0	GO:0000139, GO:0005388, GO:0005509, GO:0005524, GO:0005783, GO:0005886, GO:0006828, GO:0006874, GO:0016887, GO:0030026, GO:0042175, GO:0070588, GO:0140613	SMAB133_05399.1	SMBC01_05369.1	SMBC06_05378.1	SMBC126_05392.1	SMBC14_05372.1	SMMN14_05358.1	SMMN5_05383.1	SMMO114_05240.1	SMOH1_05273.1	SMON143_05394.1	SMOR1_05369.1	SMOR9_05355.1	SMPA19A_05247.1	SMQC157_05388.1	SMSK204_05391.1	XP_016760995.1	SMTN1_05265.1	SMWI244_05377.1	SMWV2_05258.1	Core
N0.HOG0000779	OG0000756	n0	GO:0003682, GO:0005634, GO:0007062, GO:0008278, GO:1990414	SMAB133_05400.1	SMBC01_05370.1	SMBC06_05379.1	SMBC126_05393.1	SMBC14_05373.1	SMMN14_05359.1	SMMN5_05384.1	SMMO114_05239.1	SMOH1_05272.1	SMON143_05395.1	SMOR1_05370.1	SMOR9_05356.1	SMPA19A_05246.1	SMQC157_05389.1	SMSK204_05392.1	XP_016760996.1	SMTN1_05264.1	SMWI244_05378.1	SMWV2_05257.1	Core
N0.HOG0000780	OG0000757	n0		SMAB133_05401.1	SMBC01_05371.1	SMBC06_05380.1	SMBC126_05394.1	SMBC14_05374.1	SMMN14_05360.1	SMMN5_05385.1	SMMO114_05238.1	SMOH1_05271.1	SMON143_05396.1	SMOR1_05371.1	SMOR9_05357.1	SMPA19A_05245.1	SMQC157_05390.1	SMSK204_05393.1	XP_016760997.1	SMTN1_05263.1	SMWI244_05379.1	SMWV2_05256.1	Core		S12
N0.HOG0000781	OG0000758	n0	GO:0005759, GO:0006879, GO:0008198, GO:0016226, GO:0051537	SMAB133_05402.1	SMBC01_05372.1	SMBC06_05381.1	SMBC126_05395.1	SMBC14_05375.1	SMMN14_05361.1	SMMN5_05386.1	SMMO114_05237.1	SMOH1_05270.1	SMON143_05397.1	SMOR1_05372.1	SMOR9_05358.1	SMPA19A_05244.1	SMQC157_05391.1	SMSK204_05394.1	XP_016760998.1	SMTN1_05262.1	SMWI244_05380.1	SMWV2_05255.1	Core
N0.HOG0000782	OG0000759	n0	GO:0000502, GO:0005198, GO:0006511, GO:0010498, GO:0034515, GO:0043248	SMAB133_05403.1	SMBC01_05373.1	SMBC06_05382.1	SMBC126_05396.1	SMBC14_05376.1	SMMN14_05362.1	SMMN5_05387.1	SMMO114_05236.1	SMOH1_05269.1	SMON143_05398.1	SMOR1_05373.1	SMOR9_05359.1	SMPA19A_05243.1	SMQC157_05392.1	SMSK204_05395.1	XP_016760999.1	SMTN1_05261.1	SMWI244_05381.1	SMWV2_05254.1	Core
N0.HOG0000783	OG0000760	n0	GO:0000462, GO:0005730, GO:0016567, GO:0032040	SMAB133_05404.1	SMBC01_05374.1	SMBC06_05383.1	SMBC126_05397.1	SMBC14_05377.1	SMMN14_05363.1	SMMN5_05388.1	SMMO114_05235.1	SMOH1_05268.1	SMON143_05399.1	SMOR1_05374.1	SMOR9_05360.1	SMPA19A_05242.1	SMQC157_05393.1	SMSK204_05396.1	XP_016761000.1	SMTN1_05260.1	SMWI244_05382.1	SMWV2_05253.1	Core
N0.HOG0000784	OG0000761	n0	GO:0000398, GO:0003723, GO:0016607, GO:0071011	SMAB133_05405.1	SMBC01_05375.1	SMBC06_05384.1	SMBC126_05398.1	SMBC14_05378.1	SMMN14_05364.1	SMMN5_05389.1	SMMO114_05234.1	SMOH1_05267.1	SMON143_05400.1	SMOR1_05375.1	SMOR9_05361.1	SMPA19A_05241.1	SMQC157_05394.1	SMSK204_05397.1	XP_016761001.1	SMTN1_05259.1	SMWI244_05383.1	SMWV2_05252.1	Core
N0.HOG0000785	OG0000762	n0	GO:0005793, GO:0005801, GO:0015297, GO:0015786, GO:0016020	SMAB133_05406.1	SMBC01_05376.1	SMBC06_05385.1	SMBC126_05399.1	SMBC14_05379.1	SMMN14_05365.1	SMMN5_05390.1	SMMO114_05233.1	SMOH1_05266.1	SMON143_05401.1	SMOR1_05376.1	SMOR9_05362.1	SMPA19A_05240.1	SMQC157_05395.1	SMSK204_05398.1	XP_016761002.1	SMTN1_05258.1	SMWI244_05384.1	SMWV2_05251.1	Core
N0.HOG0000786	OG0000763	n0	GO:0005739, GO:0016301, GO:0016773, GO:0140096	SMAB133_05407.1	SMBC01_05377.1	SMBC06_05386.1	SMBC126_05400.1	SMBC14_05380.1	SMMN14_05366.1	SMMN5_05391.1	SMMO114_05232.1	SMOH1_05265.1	SMON143_05402.1	SMOR1_05377.1	SMOR9_05363.1	SMPA19A_05239.1	SMQC157_05396.1	SMSK204_05399.1	XP_016761003.1	SMTN1_05257.1	SMWI244_05385.1	SMWV2_05250.1	Core
N0.HOG0000787	OG0000764	n0	GO:0000287, GO:0004016, GO:0005524, GO:0006171, GO:0030145, GO:0035556	SMAB133_05408.1	SMBC01_05378.1	SMBC06_05387.1	SMBC126_05401.1	SMBC14_05381.1	SMMN14_05367.1	SMMN5_05392.1	SMMO114_05231.1	SMOH1_05264.1	SMON143_05403.1	SMOR1_05378.1	SMOR9_05364.1	SMPA19A_05238.1	SMQC157_05397.1	SMSK204_05400.1	XP_016761004.1	SMTN1_05256.1	SMWI244_05386.1	SMWV2_05249.1	Core
N0.HOG0000788	OG0000765	n0	GO:0005634, GO:0006338, GO:0008270, GO:0016740, GO:0017136, GO:0070403	SMAB133_05409.1	SMBC01_05379.1	SMBC06_05388.1	SMBC126_05402.1	SMBC14_05382.1	SMMN14_05368.1	SMMN5_05393.1	SMMO114_05230.1	SMOH1_05263.1	SMON143_05404.1	SMOR1_05379.1	SMOR9_05365.1	SMPA19A_05237.1	SMQC157_05398.1	SMSK204_05401.1	XP_016761005.1	SMTN1_05255.1	SMWI244_05387.1	SMWV2_05248.1	Core
N0.HOG0000789	OG0000766	n0	GO:0030638	SMAB133_05411.1	SMBC01_05381.1	SMBC06_05389.1	SMBC126_05403.1	SMBC14_05383.1	SMMN14_05370.1	SMMN5_05395.1	SMMO114_05229.1	SMOH1_05262.1	SMON143_05406.1	SMOR1_05380.1	SMOR9_05366.1	SMPA19A_05236.1	SMQC157_05400.1	SMSK204_05403.1	XP_016761007.1	SMTN1_05254.1	SMWI244_05389.1	SMWV2_05247.1	Core
N0.HOG0000790	OG0000767	n0	GO:0005634, GO:0005737, GO:0016274, GO:0032259	SMAB133_05412.1	SMBC01_05382.1	SMBC06_05390.1	SMBC126_05404.1	SMBC14_05384.1	SMMN14_05371.1	SMMN5_05396.1	SMMO114_05228.1	SMOH1_05261.1	SMON143_05407.1	SMOR1_05381.1	SMOR9_05367.1	SMPA19A_05235.1	SMQC157_05401.1	SMSK204_05404.1	XP_016761006.1	SMTN1_05253.1	SMWI244_05390.1	SMWV2_05246.1	Core
N0.HOG0000791	OG0000768	n0	GO:0005789, GO:0008374	SMAB133_05413.1	SMBC01_05383.1	SMBC06_05391.1	SMBC126_05405.1	SMBC14_05385.1	SMMN14_05372.1	SMMN5_05397.1	SMMO114_05227.1	SMOH1_05260.1	SMON143_05408.1	SMOR1_05382.1	SMOR9_05368.1	SMPA19A_05234.1	SMQC157_05402.1	SMSK204_05405.1	XP_016761008.1	SMTN1_05252.1	SMWI244_05391.1	SMWV2_05245.1	Core
N0.HOG0000792	OG0000769	n0		SMAB133_05414.1	SMBC01_05384.1	SMBC06_05392.1	SMBC126_05406.1	SMBC14_05386.1	SMMN14_05373.1	SMMN5_05398.1	SMMO114_05226.1	SMOH1_05259.1	SMON143_05409.1	SMOR1_05383.1	SMOR9_05369.1	SMPA19A_05233.1	SMQC157_05403.1	SMSK204_05406.1	XP_016761009.1	SMTN1_05251.1	SMWI244_05392.1	SMWV2_05244.1	Core					secreted
N0.HOG0000793	OG0000770	n0		SMAB133_05415.1	SMBC01_05385.1	SMBC06_05393.1	SMBC126_05407.1	SMBC14_05387.1	SMMN14_05374.1	SMMN5_05399.1	SMMO114_05225.1	SMOH1_05258.1	SMON143_05410.1	SMOR1_05384.1	SMOR9_05370.1	SMPA19A_05232.1	SMQC157_05404.1	SMSK204_05407.1	XP_016761010.1	SMTN1_05250.1	SMWI244_05393.1	SMWV2_05243.1	Core
N0.HOG0000794	OG0000771	n0		SMAB133_05416.1	SMBC01_05386.1	SMBC06_05394.1	SMBC126_05408.1	SMBC14_05388.1	SMMN14_05375.1	SMMN5_05400.1	SMMO114_05224.1	SMOH1_05257.1	SMON143_05411.1	SMOR1_05385.1	SMOR9_05371.1	SMPA19A_05231.1	SMQC157_05405.1	SMSK204_05408.1	XP_016761011.1	SMTN1_05249.1	SMWI244_05394.1	SMWV2_05242.1	Core
N0.HOG0000795	OG0000772	n0	GO:0016020, GO:0022857, GO:0055085	SMAB133_05417.1	SMBC01_05387.1	SMBC06_05395.1	SMBC126_05409.1	SMBC14_05389.1	SMMN14_05376.1	SMMN5_05401.1	SMMO114_05223.1	SMOH1_05256.1	SMON143_05412.1	SMOR1_05386.1	SMOR9_05372.1	SMPA19A_05230.1	SMQC157_05406.1	SMSK204_05409.1	XP_016761012.1	SMTN1_05248.1	SMWI244_05395.1	SMWV2_05241.1	Core			MFS
N0.HOG0000796	OG0000773	n0	GO:0020037, GO:0046872	SMAB133_05418.1	SMBC01_05388.1	SMBC06_05396.1	SMBC126_05410.1	SMBC14_05390.1	SMMN14_05377.1	SMMN5_05402.1	SMMO114_05222.1	SMOH1_05255.1	SMON143_05413.1	SMOR1_05387.1	SMOR9_05373.1	SMPA19A_05229.1	SMQC157_05407.1	SMSK204_05410.1	XP_016761013.1	SMTN1_05247.1	SMWI244_05396.1	SMWV2_05240.1	Core
N0.HOG0000797	OG0000774	n0		SMAB133_05419.1	SMBC01_05389.1	SMBC06_05397.1	SMBC126_05411.1	SMBC14_05391.1	SMMN14_05378.1	SMMN5_05403.1	SMMO114_05221.1	SMOH1_05254.1	SMON143_05414.1	SMOR1_05388.1	SMOR9_05374.1	SMPA19A_05228.1	SMQC157_05408.1	SMSK204_05411.1	XP_016761014.1	SMTN1_05246.1	SMWI244_05397.1	SMWV2_05239.1	Core
N0.HOG0000798	OG0000775	n0	GO:0005768, GO:0005783, GO:0005802, GO:0015297, GO:0016020, GO:0055085	SMAB133_05420.1	SMBC01_05390.1	SMBC06_05398.1	SMBC126_05412.1	SMBC14_05392.1	SMMN14_05379.1	SMMN5_05404.1	SMMO114_05220.1	SMOH1_05253.1	SMON143_05415.1	SMOR1_05389.1	SMOR9_05375.1	SMPA19A_05227.1	SMQC157_05409.1	SMSK204_05412.1	XP_016761015.1	SMTN1_05245.1	SMWI244_05398.1	SMWV2_05238.1	Core
N0.HOG0000799	OG0000776	n0	GO:0016491	SMAB133_05421.1	SMBC01_05391.1	SMBC06_05399.1	SMBC126_05413.1	SMBC14_05393.1	SMMN14_05380.1	SMMN5_05405.1	SMMO114_05219.1	SMOH1_05252.1	SMON143_05416.1	SMOR1_05390.1	SMOR9_05376.1	SMPA19A_05226.1	SMQC157_05410.1	SMSK204_05413.1	XP_016761016.1	SMTN1_05244.1	SMWI244_05399.1	SMWV2_05237.1	Core
N0.HOG0000800	OG0000777	n0	GO:0016020	SMAB133_05430.1	SMBC01_05400.1	SMBC06_05408.1	SMBC126_05422.1	SMBC14_05402.1	SMMN14_05389.1	SMMN5_05414.1	SMMO114_05210.1	SMOH1_05243.1	SMON143_05425.1	SMOR1_05399.1	SMOR9_05385.1	SMPA19A_05216.1	SMQC157_05419.1	SMSK204_05422.1	XP_016761027.1	SMTN1_05235.1	SMWI244_05408.1	SMWV2_05228.1	Core
N0.HOG0000801	OG0000778	n0	GO:0016811	SMAB133_05431.1	SMBC01_05401.1	SMBC06_05409.1	SMBC126_05423.1	SMBC14_05403.1	SMMN14_05390.1	SMMN5_05415.1	SMMO114_05209.1	SMOH1_05242.1	SMON143_05426.1	SMOR1_05400.1	SMOR9_05386.1	SMPA19A_05215.1	SMQC157_05420.1	SMSK204_05423.1	XP_016761028.1	SMTN1_05234.1	SMWI244_05409.1	SMWV2_05227.1	Core
N0.HOG0000802	OG0000779	n0	GO:0003677, GO:0003682, GO:0003886, GO:0005634, GO:0006346, GO:0032259	SMAB133_05432.1	SMBC01_05402.1	SMBC06_05410.1	SMBC126_05424.1	SMBC14_05404.1	SMMN14_05391.1	SMMN5_05416.1	SMMO114_05208.1	SMOH1_05241.1	SMON143_05427.1	SMOR1_05401.1	SMOR9_05387.1	SMPA19A_05214.1	SMQC157_05421.1	SMSK204_05424.1	XP_016761029.1	SMTN1_05233.1	SMWI244_05410.1	SMWV2_05226.1	Core
N0.HOG0000803	OG0000780	n0	GO:0000398, GO:0005634	SMAB133_05434.1	SMBC01_05404.1	SMBC06_05412.1	SMBC126_05426.1	SMBC14_05407.1	SMMN14_05393.1	SMMN5_05418.1	SMMO114_05206.1	SMOH1_05239.1	SMON143_05429.1	SMOR1_05403.1	SMOR9_05389.1	SMPA19A_05212.1	SMQC157_05423.1	SMSK204_05427.1	XP_016761031.1	SMTN1_05231.1	SMWI244_05413.1	SMWV2_05224.1	Core
N0.HOG0000804	OG0000781	n0	GO:0016020	SMAB133_05435.1	SMBC01_05405.1	SMBC06_05413.1	SMBC126_05427.1	SMBC14_05408.1	SMMN14_05394.1	SMMN5_05419.1	SMMO114_05205.1	SMOH1_05238.1	SMON143_05430.1	SMOR1_05404.1	SMOR9_05390.1	SMPA19A_05211.1	SMQC157_05424.1	SMSK204_05428.1	XP_016761032.1	SMTN1_05230.1	SMWI244_05414.1	SMWV2_05223.1	Core
N0.HOG0000805	OG0000782	n0	GO:0005975, GO:0016020, GO:0016231, GO:0016853, GO:0030203	SMAB133_05436.1	SMBC01_05406.1	SMBC06_05414.1	SMBC126_05428.1	SMBC14_05409.1	SMMN14_05395.1	SMMN5_05420.1	SMMO114_05204.1	SMOH1_05237.1	SMON143_05431.1	SMOR1_05405.1	SMOR9_05391.1	SMPA19A_05210.1	SMQC157_05425.1	SMSK204_05429.1	XP_016761033.1	SMTN1_05229.1	SMWI244_05415.1	SMWV2_05222.1	Core	GH20				secreted
N0.HOG0000806	OG0000783	n0		SMAB133_05439.1	SMBC01_05409.1	SMBC06_05417.1	SMBC126_05431.1	SMBC14_05412.1	SMMN14_05398.1	SMMN5_05423.1	SMMO114_05376.1	SMOH1_05404.1	SMON143_05434.1	SMOR1_05408.1	SMOR9_05394.1	SMPA19A_05381.1	SMQC157_05428.1	SMSK204_05432.1	XP_016761036.1	SMTN1_05401.1	SMWI244_05418.1	SMWV2_05395.1	Core
N0.HOG0000807	OG0000784	n0	GO:0000257, GO:0003824	SMAB133_05440.1	SMBC01_05410.1	SMBC06_05418.1	SMBC126_05432.1	SMBC14_05413.1	SMMN14_05399.1	SMMN5_05424.1	SMMO114_05377.1	SMOH1_05405.1	SMON143_05435.1	SMOR1_05409.1	SMOR9_05395.1	SMPA19A_05382.1	SMQC157_05429.1	SMSK204_05433.1	XP_016761037.1	SMTN1_05402.1	SMWI244_05419.1	SMWV2_05396.1	Core
N0.HOG0000808	OG0000785	n0	GO:0004852, GO:0005829, GO:0006780, GO:0006782	SMAB133_05441.1	SMBC01_05411.1	SMBC06_05419.1	SMBC126_05433.1	SMBC14_05414.1	SMMN14_05400.1	SMMN5_05425.1	SMMO114_05378.1	SMOH1_05406.1	SMON143_05436.1	SMOR1_05410.1	SMOR9_05396.1	SMPA19A_05383.1	SMQC157_05430.1	SMSK204_05434.1	XP_016761038.1	SMTN1_05403.1	SMWI244_05420.1	SMWV2_05397.1	Core
N0.HOG0000809	OG0000786	n0	GO:0003735, GO:0005743, GO:0015215, GO:0051503, GO:1901679	SMAB133_05443.1	SMBC01_05413.1	SMBC06_05421.1	SMBC126_05435.1	SMBC14_05416.1	SMMN14_05402.1	SMMN5_05427.1	SMMO114_05380.1	SMOH1_05408.1	SMON143_05438.1	SMOR1_05412.1	SMOR9_05398.1	SMPA19A_05385.1	SMQC157_05519.1	SMSK204_05436.1	XP_016761040.1	SMTN1_05405.1	SMWI244_05509.1	SMWV2_05398.1	Core
N0.HOG0000810	OG0000787	n0	GO:0005739, GO:0006538	SMAB133_05444.1	SMBC01_05415.1	SMBC06_05423.1	SMBC126_05437.1	SMBC14_05418.1	SMMN14_05404.1	SMMN5_05429.1	SMMO114_05382.1	SMOH1_05409.1	SMON143_05440.1	SMOR1_05414.1	SMOR9_05400.1	SMPA19A_05386.1	SMQC157_05518.1	SMSK204_05438.1	XP_016761042.1	SMTN1_05407.1	SMWI244_05508.1	SMWV2_05400.1	Core
N0.HOG0000811	OG0000788	n0	GO:0004553, GO:0005886, GO:0005975, GO:0030246, GO:0071555, GO:0098552	SMAB133_05445.1	SMBC01_05416.1	SMBC06_05424.1	SMBC126_05438.1	SMBC14_05419.1	SMMN14_05405.1	SMMN5_05430.1	SMMO114_05383.1	SMOH1_05410.1	SMON143_05441.1	SMOR1_05415.1	SMOR9_05401.1	SMPA19A_05387.1	SMQC157_05517.1	SMSK204_05439.1	XP_016761043.1	SMTN1_05408.1	SMWI244_05507.1	SMWV2_05401.1	Core	GH16_18				secreted
N0.HOG0000812	OG0000789	n0	GO:0000978, GO:0000981, GO:0005634, GO:0006357	SMAB133_05446.1	SMBC01_05417.1	SMBC06_05425.1	SMBC126_05439.1	SMBC14_05420.1	SMMN14_05406.1	SMMN5_05431.1	SMMO114_05384.1	SMOH1_05411.1	SMON143_05442.1	SMOR1_05416.1	SMOR9_05402.1	SMPA19A_05388.1	SMQC157_05516.1	SMSK204_05440.1	XP_016761044.1	SMTN1_05409.1	SMWI244_05506.1	SMWV2_05402.1	Core
N0.HOG0000813	OG0000790	n0	GO:0005975, GO:0016787	SMAB133_05447.1	SMBC01_05418.1	SMBC06_05426.1	SMBC126_05440.1	SMBC14_05421.1	SMMN14_05407.1	SMMN5_05432.1	SMMO114_05385.1	SMOH1_05412.1	SMON143_05443.1	SMOR1_05417.1	SMOR9_05403.1	SMPA19A_05389.1	SMQC157_05515.1	SMSK204_05441.1	XP_016761045.1	SMTN1_05410.1	SMWI244_05505.1	SMWV2_05403.1	Core	GH76
N0.HOG0000814	OG0000791	n0	GO:0003887, GO:0005634, GO:0017125, GO:0042276, GO:0070987	SMAB133_05448.1	SMBC01_05419.1	SMBC06_05427.1	SMBC126_05441.1	SMBC14_05422.1	SMMN14_05408.1	SMMN5_05433.1	SMMO114_05386.1	SMOH1_05413.1	SMON143_05444.1	SMOR1_05418.1	SMOR9_05404.1	SMPA19A_05390.1	SMQC157_05514.1	SMSK204_05442.1	XP_016761046.1	SMTN1_05411.1	SMWI244_05504.1	SMWV2_05404.1	Core
N0.HOG0000815	OG0000792	n0	GO:0003735, GO:0004350, GO:0006561, GO:0050661	SMAB133_05449.1	SMBC01_05420.1	SMBC06_05428.1	SMBC126_05442.1	SMBC14_05423.1	SMMN14_05409.1	SMMN5_05434.1	SMMO114_05387.1	SMOH1_05414.1	SMON143_05445.1	SMOR1_05419.1	SMOR9_05405.1	SMPA19A_05391.1	SMQC157_05513.1	SMSK204_05443.1	XP_016761047.1	SMTN1_05412.1	SMWI244_05503.1	SMWV2_05405.1	Core
N0.HOG0000816	OG0000793	n0	GO:0005634, GO:0005829, GO:0008541, GO:0034515, GO:0043161, GO:0070013	SMAB133_05451.1	SMBC01_05422.1	SMBC06_05430.1	SMBC126_05444.1	SMBC14_05425.1	SMMN14_05411.1	SMMN5_05436.1	SMMO114_05389.1	SMOH1_05416.1	SMON143_05447.1	SMOR1_05421.1	SMOR9_05407.1	SMPA19A_05393.1	SMQC157_05511.1	SMSK204_05445.1	XP_016761050.1	SMTN1_05414.1	SMWI244_05501.1	SMWV2_05407.1	Core
N0.HOG0000817	OG0000794	n0	GO:0003723, GO:0005634, GO:0005737, GO:1990904	SMAB133_05453.1	SMBC01_05424.1	SMBC06_05432.1	SMBC126_05446.1	SMBC14_05427.1	SMMN14_05413.1	SMMN5_05438.1	SMMO114_05391.1	SMOH1_05418.1	SMON143_05449.1	SMOR1_05423.1	SMOR9_05409.1	SMPA19A_05395.1	SMQC157_05510.1	SMSK204_05447.1	XP_016761051.1	SMTN1_05415.1	SMWI244_05500.1	SMWV2_05409.1	Core
N0.HOG0000818	OG0000795	n0	GO:0016020	SMAB133_05454.1	SMBC01_05425.1	SMBC06_05433.1	SMBC126_05447.1	SMBC14_05428.1	SMMN14_05414.1	SMMN5_05439.1	SMMO114_05392.1	SMOH1_05419.1	SMON143_05450.1	SMOR1_05424.1	SMOR9_05410.1	SMPA19A_05396.1	SMQC157_05509.1	SMSK204_05448.1	XP_016761052.1	SMTN1_05416.1	SMWI244_05499.1	SMWV2_05410.1	Core
N0.HOG0000819	OG0000796	n0	GO:0006749, GO:0016787	SMAB133_05455.1	SMBC01_05426.1	SMBC06_05434.1	SMBC126_05448.1	SMBC14_05429.1	SMMN14_05415.1	SMMN5_05440.1	SMMO114_05393.1	SMOH1_05420.1	SMON143_05451.1	SMOR1_05425.1	SMOR9_05411.1	SMPA19A_05397.1	SMQC157_05508.1	SMSK204_05449.1	XP_016761053.1	SMTN1_05417.1	SMWI244_05498.1	SMWV2_05411.1	Core
N0.HOG0000820	OG0000797	n0	GO:0005634, GO:0005739, GO:0019120, GO:0036297, GO:0045145	SMAB133_05456.1	SMBC01_05427.1	SMBC06_05435.1	SMBC126_05449.1	SMBC14_05430.1	SMMN14_05416.1	SMMN5_05441.1	SMMO114_05394.1	SMOH1_05421.1	SMON143_05452.1	SMOR1_05426.1	SMOR9_05412.1	SMPA19A_05398.1	SMQC157_05507.1	SMSK204_05450.1	XP_016761054.1	SMTN1_05418.1	SMWI244_05497.1	SMWV2_05412.1	Core
N0.HOG0000821	OG0000798	n0	GO:0005739, GO:0016020	SMAB133_05458.1	SMBC01_05429.1	SMBC06_05437.1	SMBC126_05451.1	SMBC14_05432.1	SMMN14_05418.1	SMMN5_05443.1	SMMO114_05395.1	SMOH1_05423.1	SMON143_05454.1	SMOR1_05428.1	SMOR9_05414.1	SMPA19A_05400.1	SMQC157_05505.1	SMSK204_05452.1	XP_016761056.1	SMTN1_05420.1	SMWI244_05495.1	SMWV2_05414.1	Core
N0.HOG0000822	OG0000799	n0	GO:0000786, GO:0003677, GO:0005634, GO:0009303, GO:0030527, GO:0046982	SMAB133_05459.1	SMBC01_05430.1	SMBC06_05438.1	SMBC126_05452.1	SMBC14_05433.1	SMMN14_05419.1	SMMN5_05444.1	SMMO114_05396.1	SMOH1_05424.1	SMON143_05455.1	SMOR1_05429.1	SMOR9_05415.1	SMPA19A_05401.1	SMQC157_05504.1	SMSK204_05453.1	XP_016761057.1	SMTN1_05421.1	SMWI244_05494.1	SMWV2_05415.1	Core
N0.HOG0000823	OG0000800	n0	GO:0000786, GO:0003677, GO:0005634, GO:0006334, GO:0030527, GO:0046982	SMAB133_05460.1	SMBC01_05431.1	SMBC06_05439.1	SMBC126_05453.1	SMBC14_05434.1	SMMN14_05420.1	SMMN5_05445.1	SMMO114_05397.1	SMOH1_05425.1	SMON143_05456.1	SMOR1_05430.1	SMOR9_05416.1	SMPA19A_05402.1	SMQC157_05503.1	SMSK204_05454.1	XP_016761058.1	SMTN1_05422.1	SMWI244_05493.1	SMWV2_05416.1	Core
N0.HOG0000824	OG0000801	n0	GO:0019120	SMAB133_05461.1	SMBC01_05432.1	SMBC06_05440.1	SMBC126_05454.1	SMBC14_05435.1	SMMN14_05421.1	SMMN5_05446.1	SMMO114_05398.1	SMOH1_05426.1	SMON143_05457.1	SMOR1_05431.1	SMOR9_05417.1	SMPA19A_05403.1	SMQC157_05502.1	SMSK204_05455.1	XP_016761059.1	SMTN1_05423.1	SMWI244_05492.1	SMWV2_05417.1	Core
N0.HOG0000825	OG0000802	n0		SMAB133_05462.1	SMBC01_05433.1	SMBC06_05441.1	SMBC126_05455.1	SMBC14_05436.1	SMMN14_05422.1	SMMN5_05447.1	SMMO114_05399.1	SMOH1_05427.1	SMON143_05458.1	SMOR1_05432.1	SMOR9_05418.1	SMPA19A_05404.1	SMQC157_05501.1	SMSK204_05456.1	XP_016761060.1	SMTN1_05424.1	SMWI244_05491.1	SMWV2_05418.1	Core
N0.HOG0000826	OG0000803	n0	GO:0006357	SMAB133_05464.1	SMBC01_05435.1	SMBC06_05443.1	SMBC126_05457.1	SMBC14_05438.1	SMMN14_05424.1	SMMN5_05449.1	SMMO114_05401.1	SMOH1_05429.1	SMON143_05460.1	SMOR1_05434.1	SMOR9_05420.1	SMPA19A_05406.1	SMQC157_05499.1	SMSK204_05458.1	XP_016761061.1	SMTN1_05426.1	SMWI244_05489.1	SMWV2_05420.1	Core
N0.HOG0000827	OG0000804	n0	GO:0016614, GO:0030638, GO:0043385, GO:0044249, GO:0044550, GO:0046165, GO:0050660, GO:1901336	SMAB133_05465.1	SMBC01_05436.1	SMBC06_05444.1	SMBC126_05458.1	SMBC14_05439.1	SMMN14_05425.1	SMMN5_05450.1	SMMO114_05402.1	SMOH1_05430.1	SMON143_05461.1	SMOR1_05435.1	SMOR9_05421.1	SMPA19A_05407.1	SMQC157_05498.1	SMSK204_05459.1	XP_016761062.1	SMTN1_05427.1	SMWI244_05488.1	SMWV2_05421.1	Core	AA3_2				secreted
N0.HOG0000828	OG0000805	n0	GO:0004521, GO:0004674, GO:0005524, GO:0036498, GO:0051082, GO:0070059, GO:1990604	SMAB133_05466.1	SMBC01_05437.1	SMBC06_05445.1	SMBC126_05459.1	SMBC14_05440.1	SMMN14_05426.1	SMMN5_05451.1	SMMO114_05403.1	SMOH1_05431.1	SMON143_05462.1	SMOR1_05436.1	SMOR9_05422.1	SMPA19A_05408.1	SMQC157_05497.1	SMSK204_05460.1	XP_016761063.1	SMTN1_05428.1	SMWI244_05487.1	SMWV2_05422.1	Core
N0.HOG0000829	OG0000806	n0	GO:0001054, GO:0003677, GO:0005736, GO:0006360	SMAB133_05467.1	SMBC01_05438.1	SMBC06_05446.1	SMBC126_05460.1	SMBC14_05441.1	SMMN14_05427.1	SMMN5_05452.1	SMMO114_05404.1	SMOH1_05432.1	SMON143_05463.1	SMOR1_05437.1	SMOR9_05423.1	SMPA19A_05409.1	SMQC157_05496.1	SMSK204_05461.1	XP_016761064.1	SMTN1_05429.1	SMWI244_05486.1	SMWV2_05423.1	Core
N0.HOG0000830	OG0000807	n0	GO:0000398, GO:0005789, GO:0006488, GO:0046540	SMAB133_05468.1	SMBC01_05439.1	SMBC06_05447.1	SMBC126_05461.1	SMBC14_05442.1	SMMN14_05428.1	SMMN5_05453.1	SMMO114_05405.1	SMOH1_05433.1	SMON143_05464.1	SMOR1_05438.1	SMOR9_05424.1	SMPA19A_05410.1	SMQC157_05495.1	SMSK204_05462.1	XP_016761065.1	SMTN1_05430.1	SMWI244_05485.1	SMWV2_05424.1	Core
N0.HOG0000831	OG0000808	n0	GO:0004099, GO:0005975, GO:0009272, GO:0016020	SMAB133_05469.1	SMBC01_05440.1	SMBC06_05448.1	SMBC126_05462.1	SMBC14_05443.1	SMMN14_05429.1	SMMN5_05454.1	SMMO114_05406.1	SMOH1_05434.1	SMON143_05465.1	SMOR1_05439.1	SMOR9_05425.1	SMPA19A_05411.1	SMQC157_05494.1	SMSK204_05463.1	XP_016761066.1	SMTN1_05431.1	SMWI244_05484.1	SMWV2_05425.1	Core
N0.HOG0000832	OG0000809	n0	GO:0008199, GO:0009712, GO:0018576	SMAB133_05470.1	SMBC01_05441.1	SMBC06_05449.1	SMBC126_05463.1	SMBC14_05444.1	SMMN14_05430.1	SMMN5_05455.1	SMMO114_05407.1	SMOH1_05435.1	SMON143_05466.1	SMOR1_05440.1	SMOR9_05426.1	SMPA19A_05412.1	SMQC157_05493.1	SMSK204_05464.1	XP_016761067.1	SMTN1_05432.1	SMWI244_05483.1	SMWV2_05426.1	Core
N0.HOG0000833	OG0000810	n0	GO:0003723, GO:0004553, GO:0005975, GO:0006397, GO:0008380, GO:0016787, GO:0030532	SMAB133_05472.1	SMBC01_05443.1	SMBC06_05451.1	SMBC126_05466.1	SMBC14_05447.1	SMMN14_05433.1	SMMN5_05458.1	SMMO114_05409.1	SMOH1_05437.1	SMON143_05469.1	SMOR1_05443.1	SMOR9_05429.1	SMPA19A_05415.1	SMQC157_05490.1	SMSK204_05466.1	XP_016761070.1	SMTN1_05435.1	SMWI244_05480.1	SMWV2_05429.1	Core					secreted
N0.HOG0000834	OG0000811	n0	GO:0005829, GO:0005975, GO:0008270, GO:0016567, GO:0043023, GO:0061630, GO:0072344, GO:1990112, GO:1990116	SMAB133_05473.1	SMBC01_05444.1	SMBC06_05452.1	SMBC126_05467.1	SMBC14_05448.1	SMMN14_05434.1	SMMN5_05459.1	SMMO114_05410.1	SMOH1_05438.1	SMON143_05470.1	SMOR1_05444.1	SMOR9_05430.1	SMPA19A_05416.1	SMQC157_05489.1	SMSK204_05467.1	XP_016761071.1	SMTN1_05436.1	SMWI244_05479.1	SMWV2_05430.1	Core
N0.HOG0000835	OG0000812	n0	GO:0000428, GO:0003678, GO:0003684, GO:0005524, GO:0005634, GO:0005667, GO:0006289, GO:0006352, GO:0006366, GO:0016818, GO:0032508, GO:0045951, GO:0051539, GO:0070013, GO:1902554	SMAB133_05474.1	SMBC01_05445.1	SMBC06_05453.1	SMBC126_05468.1	SMBC14_05449.1	SMMN14_05435.1	SMMN5_05460.1	SMMO114_05411.1	SMOH1_05439.1	SMON143_05471.1	SMOR1_05445.1	SMOR9_05431.1	SMPA19A_05417.1	SMQC157_05488.1	SMSK204_05468.1	XP_016761072.1	SMTN1_05437.1	SMWI244_05478.1	SMWV2_05431.1	Core
N0.HOG0000836	OG0000813	n0		SMAB133_05475.1	SMBC01_05446.1	SMBC06_05454.1	SMBC126_05470.1	SMBC14_05450.1	SMMN14_05437.1	SMMN5_05462.1	SMMO114_05412.1	SMOH1_05441.1	SMON143_05472.1	SMOR1_05446.1	SMOR9_05432.1	SMPA19A_05418.1	SMQC157_05487.1	SMSK204_05469.1	XP_016761074.1	SMTN1_05438.1	SMWI244_05477.1	SMWV2_05432.1	Core					secreted
N0.HOG0000837	OG0000814	n0	GO:0004497, GO:0005506, GO:0016705, GO:0020037	SMAB133_05476.1	SMBC01_05447.1	SMBC06_05455.1	SMBC126_05471.1	SMBC14_05451.1	SMMN14_05438.1	SMMN5_05463.1	SMMO114_05413.1	SMOH1_05442.1	SMON143_05473.1	SMOR1_05447.1	SMOR9_05433.1	SMPA19A_05419.1	SMQC157_05486.1	SMSK204_05470.1	XP_016761075.1	SMTN1_05439.1	SMWI244_05476.1	SMWV2_05433.1	Core					secreted
N0.HOG0000838	OG0000815	n0		SMAB133_05477.1	SMBC01_05448.1	SMBC06_05456.1	SMBC126_05472.1	SMBC14_05452.1	SMMN14_05439.1	SMMN5_05464.1	SMMO114_05414.1	SMOH1_05443.1	SMON143_05474.1	SMOR1_05448.1	SMOR9_05434.1	SMPA19A_05420.1	SMQC157_05485.1	SMSK204_05471.1	XP_016761077.1	SMTN1_05440.1	SMWI244_05475.1	SMWV2_05434.1	Core
N0.HOG0000839	OG0000816	n0		SMAB133_05478.1	SMBC01_05449.1	SMBC06_05457.1	SMBC126_05473.1	SMBC14_05453.1	SMMN14_05440.1	SMMN5_05465.1	SMMO114_05415.1	SMOH1_05444.1	SMON143_05475.1	SMOR1_05449.1	SMOR9_05435.1	SMPA19A_05421.1	SMQC157_05484.1	SMSK204_05472.1	XP_016761076.1	SMTN1_05441.1	SMWI244_05474.1	SMWV2_05435.1	Core
N0.HOG0000840	OG0000817	n0	GO:0016301	SMAB133_05479.1	SMBC01_05450.1	SMBC06_05458.1	SMBC126_05474.1	SMBC14_05454.1	SMMN14_05441.1	SMMN5_05466.1	SMMO114_05416.1	SMOH1_05445.1	SMON143_05476.1	SMOR1_05450.1	SMOR9_05436.1	SMPA19A_05422.1	SMQC157_05483.1	SMSK204_05473.1	XP_016761078.1	SMTN1_05442.1	SMWI244_05473.1	SMWV2_05436.1	Core
N0.HOG0000841	OG0000818	n0	GO:0016020	SMAB133_05481.1	SMBC01_05451.1	SMBC06_05459.1	SMBC126_05476.1	SMBC14_05456.1	SMMN14_05443.1	SMMN5_05468.1	SMMO114_05417.1	SMOH1_05447.1	SMON143_05477.1	SMOR1_05451.1	SMOR9_05437.1	SMPA19A_05423.1	SMQC157_05481.1	SMSK204_05475.1	XP_016761080.1	SMTN1_05444.1	SMWI244_05471.1	SMWV2_05438.1	Core
N0.HOG0000842	OG0000819	n0		SMAB133_05482.1	SMBC01_05452.1	SMBC06_05460.1	SMBC126_05477.1	SMBC14_05457.1	SMMN14_05444.1	SMMN5_05469.1	SMMO114_05418.1	SMOH1_05448.1	SMON143_05478.1	SMOR1_05452.1	SMOR9_05438.1	SMPA19A_05424.1	SMQC157_05480.1	SMSK204_05476.1	XP_016761081.1	SMTN1_05445.1	SMWI244_05470.1	SMWV2_05439.1	Core
N0.HOG0000843	OG0000820	n0	GO:0000776, GO:0005634, GO:0005635, GO:0019547, GO:0030145, GO:0045841, GO:0051315, GO:0071173, GO:0071174, GO:0072686	SMAB133_05484.1	SMBC01_05454.1	SMBC06_05462.1	SMBC126_05478.1	SMBC14_05458.1	SMMN14_05446.1	SMMN5_05470.1	SMMO114_05419.1	SMOH1_05449.1	SMON143_05480.1	SMOR1_05454.1	SMOR9_05440.1	SMPA19A_05425.1	SMQC157_05478.1	SMSK204_05478.1	XP_016761083.1	SMTN1_05447.1	SMWI244_05468.1	SMWV2_05441.1	Core
N0.HOG0000844	OG0000821	n0	GO:0003333, GO:0003676, GO:0015171, GO:0016020	SMAB133_05485.1	SMBC01_05455.1	SMBC06_05463.1	SMBC126_05479.1	SMBC14_05459.1	SMMN14_05447.1	SMMN5_05471.1	SMMO114_05420.1	SMOH1_05450.1	SMON143_05481.1	SMOR1_05455.1	SMOR9_05441.1	SMPA19A_05426.1	SMQC157_05477.1	SMSK204_05479.1	XP_016761084.1	SMTN1_05448.1	SMWI244_05467.1	SMWV2_05442.1	Core
N0.HOG0000845	OG0000822	n0	GO:0016020	SMAB133_05486.1	SMBC01_05456.1	SMBC06_05464.1	SMBC126_05480.1	SMBC14_05460.1	SMMN14_05448.1	SMMN5_05472.1	SMMO114_05421.1	SMOH1_05451.1	SMON143_05482.1	SMOR1_05456.1	SMOR9_05442.1	SMPA19A_05427.1	SMQC157_05476.1	SMSK204_05480.1	XP_016761086.1	SMTN1_05449.1	SMWI244_05466.1	SMWV2_05443.1	Core
N0.HOG0000846	OG0000823	n0	GO:0004372, GO:0006565, GO:0008168, GO:0008270, GO:0019264, GO:0030170, GO:0032259, GO:0035999, GO:0043231, GO:0046655, GO:0050897, GO:0070905	SMAB133_05487.1	SMBC01_05457.1	SMBC06_05465.1	SMBC126_05481.1	SMBC14_05461.1	SMMN14_05449.1	SMMN5_05473.1	SMMO114_05422.1	SMOH1_05452.1	SMON143_05483.1	SMOR1_05457.1	SMOR9_05443.1	SMPA19A_05428.1	SMQC157_05475.1	SMSK204_05481.1	XP_016761085.1	SMTN1_05450.1	SMWI244_05465.1	SMWV2_05444.1	Core
N0.HOG0000847	OG0000824	n0	GO:0004478, GO:0005524, GO:0005829, GO:0006555, GO:0006556, GO:0006730, GO:0046872	SMAB133_05488.1	SMBC01_05458.1	SMBC06_05466.1	SMBC126_05482.1	SMBC14_05462.1	SMMN14_05450.1	SMMN5_05474.1	SMMO114_05423.1	SMOH1_05453.1	SMON143_05484.1	SMOR1_05458.1	SMOR9_05444.1	SMPA19A_05429.1	SMQC157_05474.1	SMSK204_05482.1	XP_016761087.1	SMTN1_05451.1	SMWI244_05464.1	SMWV2_05445.1	Core
N0.HOG0000848	OG0000825	n0	GO:0016787	SMAB133_05489.1	SMBC01_05459.1	SMBC06_05467.1	SMBC126_05483.1	SMBC14_05463.1	SMMN14_05451.1	SMMN5_05475.1	SMMO114_05424.1	SMOH1_05454.1	SMON143_05485.1	SMOR1_05459.1	SMOR9_05445.1	SMPA19A_05430.1	SMQC157_05473.1	SMSK204_05483.1	XP_016761088.1	SMTN1_05452.1	SMWI244_05463.1	SMWV2_05446.1	Core
N0.HOG0000849	OG0000826	n0		SMAB133_05490.1	SMBC01_05460.1	SMBC06_05468.1	SMBC126_05484.1	SMBC14_05464.1	SMMN14_05452.1	SMMN5_05476.1	SMMO114_05425.1	SMOH1_05455.1	SMON143_05486.1	SMOR1_05460.1	SMOR9_05446.1	SMPA19A_05431.1	SMQC157_05472.1	SMSK204_05484.1	XP_016761089.1	SMTN1_05453.1	SMWI244_05462.1	SMWV2_05447.1	Core
N0.HOG0000850	OG0000827	n0	GO:0006098, GO:0019521, GO:0046176, GO:0050661, GO:0061688	SMAB133_05491.1	SMBC01_05461.1	SMBC06_05469.1	SMBC126_05485.1	SMBC14_05465.1	SMMN14_05453.1	SMMN5_05477.1	SMMO114_05426.1	SMOH1_05456.1	SMON143_05487.1	SMOR1_05461.1	SMOR9_05447.1	SMPA19A_05432.1	SMQC157_05471.1	SMSK204_05485.1	XP_016761090.1	SMTN1_05454.1	SMWI244_05461.1	SMWV2_05448.1	Core
N0.HOG0000851	OG0000828	n0	GO:0005524, GO:0005795, GO:0006891, GO:0009168, GO:0016887, GO:0035494, GO:0043001	SMAB133_05492.1	SMBC01_05462.1	SMBC06_05470.1	SMBC126_05486.1	SMBC14_05466.1	SMMN14_05454.1	SMMN5_05478.1	SMMO114_05427.1	SMOH1_05457.1	SMON143_05488.1	SMOR1_05462.1	SMOR9_05448.1	SMPA19A_05433.1	SMQC157_05470.1	SMSK204_05486.1	XP_016761091.1	SMTN1_05455.1	SMWI244_05460.1	SMWV2_05449.1	Core
N0.HOG0000852	OG0000829	n0	GO:0016491	SMAB133_05493.1	SMBC01_05463.1	SMBC06_05471.1	SMBC126_05487.1	SMBC14_05467.1	SMMN14_05455.1	SMMN5_05479.1	SMMO114_05428.1	SMOH1_05458.1	SMON143_05489.1	SMOR1_05463.1	SMOR9_05449.1	SMPA19A_05434.1	SMQC157_05469.1	SMSK204_05487.1	XP_016761092.1	SMTN1_05456.1	SMWI244_05459.1	SMWV2_05450.1	Core
N0.HOG0000853	OG0000830	n0	GO:0003677, GO:0003713, GO:0005634, GO:0005667, GO:0060261	SMAB133_05495.1	SMBC01_05465.1	SMBC06_05473.1	SMBC126_05489.1	SMBC14_05469.1	SMMN14_05457.1	SMMN5_05481.1	SMMO114_05430.1	SMOH1_05460.1	SMON143_05491.1	SMOR1_05465.1	SMOR9_05451.1	SMPA19A_05436.1	SMQC157_05467.1	SMSK204_05489.1	XP_016761093.1	SMTN1_05458.1	SMWI244_05457.1	SMWV2_05452.1	Core
N0.HOG0000854	OG0000831	n0	GO:0000292, GO:0000966, GO:0006364, GO:0032040, GO:0034388, GO:0042274	SMAB133_05496.1	SMBC01_05466.1	SMBC06_05474.1	SMBC126_05490.1	SMBC14_05470.1	SMMN14_05458.1	SMMN5_05482.1	SMMO114_05431.1	SMOH1_05461.1	SMON143_05492.1	SMOR1_05466.1	SMOR9_05452.1	SMPA19A_05437.1	SMQC157_05466.1	SMSK204_05490.1	XP_016761094.1	SMTN1_05459.1	SMWI244_05456.1	SMWV2_05453.1	Core
N0.HOG0000855	OG0000832	n0	GO:0005634, GO:0005737, GO:0008143, GO:0043488, GO:0046872	SMAB133_05497.1	SMBC01_05467.1	SMBC06_05475.1	SMBC126_05491.1	SMBC14_05471.1	SMMN14_05459.1	SMMN5_05483.1	SMMO114_05432.1	SMOH1_05462.1	SMON143_05493.1	SMOR1_05467.1	SMOR9_05453.1	SMPA19A_05438.1	SMQC157_05465.1	SMSK204_05491.1	XP_016761095.1	SMTN1_05460.1	SMWI244_05455.1	SMWV2_05454.1	Core
N0.HOG0000856	OG0000833	n0	GO:0016740	SMAB133_05498.1	SMBC01_05468.1	SMBC06_05476.1	SMBC126_05492.1	SMBC14_05472.1	SMMN14_05460.1	SMMN5_05484.1	SMMO114_05433.1	SMOH1_05463.1	SMON143_05494.1	SMOR1_05468.1	SMOR9_05454.1	SMPA19A_05439.1	SMQC157_05464.1	SMSK204_05492.1	XP_016761096.1	SMTN1_05461.1	SMWI244_05454.1	SMWV2_05455.1	Core
N0.HOG0000857	OG0000834	n0		SMAB133_05500.1	SMBC01_05469.1	SMBC06_05477.1	SMBC126_05494.1	SMBC14_05474.1	SMMN14_05462.1	SMMN5_05486.1	SMMO114_05435.1	SMOH1_05464.1	SMON143_05496.1	SMOR1_05470.1	SMOR9_05456.1	SMPA19A_05441.1	SMQC157_05462.1	SMSK204_05494.1	XP_016761098.1	SMTN1_05463.1	SMWI244_05452.1	SMWV2_05457.1	Core
N0.HOG0000858	OG0000835	n0	GO:0006486, GO:0008250, GO:0016740	SMAB133_05502.1	SMBC01_05471.1	SMBC06_05479.1	SMBC126_05496.1	SMBC14_05476.1	SMMN14_05464.1	SMMN5_05488.1	SMMO114_05437.1	SMOH1_05466.1	SMON143_05498.1	SMOR1_05472.1	SMOR9_05458.1	SMPA19A_05443.1	SMQC157_05460.1	SMSK204_05496.1	XP_016761100.1	SMTN1_05465.1	SMWI244_05450.1	SMWV2_05459.1	Core					secreted
N0.HOG0000859	OG0000836	n0	GO:0001522, GO:0004730, GO:0016301, GO:0016798, GO:0046872	SMAB133_05503.1	SMBC01_05472.1	SMBC06_05480.1	SMBC126_05497.1	SMBC14_05477.1	SMMN14_05465.1	SMMN5_05489.1	SMMO114_05438.1	SMOH1_05467.1	SMON143_05499.1	SMOR1_05473.1	SMOR9_05459.1	SMPA19A_05444.1	SMQC157_05459.1	SMSK204_05497.1	XP_016761101.1	SMTN1_05466.1	SMWI244_05449.1	SMWV2_05460.1	Core
N0.HOG0000860	OG0000837	n0	GO:0003677	SMAB133_05504.1	SMBC01_05473.1	SMBC06_05481.1	SMBC126_05498.1	SMBC14_05478.1	SMMN14_05466.1	SMMN5_05490.1	SMMO114_05439.1	SMOH1_05468.1	SMON143_05500.1	SMOR1_05474.1	SMOR9_05460.1	SMPA19A_05445.1	SMQC157_05458.1	SMSK204_05498.1	XP_016761102.1	SMTN1_05467.1	SMWI244_05448.1	SMWV2_05461.1	Core
N0.HOG0000861	OG0000838	n0	GO:0000445, GO:0006397	SMAB133_05505.1	SMBC01_05474.1	SMBC06_05482.1	SMBC126_05499.1	SMBC14_05479.1	SMMN14_05467.1	SMMN5_05491.1	SMMO114_05440.1	SMOH1_05469.1	SMON143_05501.1	SMOR1_05475.1	SMOR9_05461.1	SMPA19A_05446.1	SMQC157_05457.1	SMSK204_05499.1	XP_016761103.1	SMTN1_05468.1	SMWI244_05447.1	SMWV2_05462.1	Core
N0.HOG0000862	OG0000839	n0	GO:0006368, GO:0070449	SMAB133_05506.1	SMBC01_05475.1	SMBC06_05483.1	SMBC126_05500.1	SMBC14_05480.1	SMMN14_05468.1	SMMN5_05492.1	SMMO114_05441.1	SMOH1_05470.1	SMON143_05502.1	SMOR1_05476.1	SMOR9_05462.1	SMPA19A_05447.1	SMQC157_05456.1	SMSK204_05500.1	XP_016761104.1	SMTN1_05469.1	SMWI244_05446.1	SMWV2_05463.1	Core
N0.HOG0000863	OG0000840	n0	GO:0005829, GO:0005874, GO:0007021, GO:0007023, GO:0048487	SMAB133_05507.1	SMBC01_05476.1	SMBC06_05484.1	SMBC126_05501.1	SMBC14_05481.1	SMMN14_05469.1	SMMN5_05493.1	SMMO114_05442.1	SMOH1_05471.1	SMON143_05503.1	SMOR1_05477.1	SMOR9_05463.1	SMPA19A_05448.1	SMQC157_05455.1	SMSK204_05501.1	XP_016761105.1	SMTN1_05470.1	SMWI244_05445.1	SMWV2_05464.1	Core
N0.HOG0000864	OG0000841	n0	GO:0000727, GO:0003678, GO:0003697, GO:0005524, GO:0005656, GO:0006270, GO:0006271, GO:0006279, GO:0016787, GO:0031261, GO:0032508, GO:0042555, GO:0043596, GO:1902969	SMAB133_05508.1	SMBC01_05477.1	SMBC06_05485.1	SMBC126_05502.1	SMBC14_05482.1	SMMN14_05470.1	SMMN5_05494.1	SMMO114_05443.1	SMOH1_05472.1	SMON143_05504.1	SMOR1_05478.1	SMOR9_05464.1	SMPA19A_05449.1	SMQC157_05454.1	SMSK204_05502.1	XP_016761106.1	SMTN1_05471.1	SMWI244_05444.1	SMWV2_05465.1	Core
N0.HOG0000865	OG0000842	n0	GO:0005634, GO:0005737, GO:0019005, GO:0019941, GO:0030162, GO:0031386, GO:0031625, GO:0045116	SMAB133_05509.1	SMBC01_05478.1	SMBC06_05486.1	SMBC126_05503.1	SMBC14_05483.1	SMMN14_05471.1	SMMN5_05495.1	SMMO114_05444.1	SMOH1_05473.1	SMON143_05505.1	SMOR1_05479.1	SMOR9_05465.1	SMPA19A_05450.1	SMQC157_05453.1	SMSK204_05503.1	XP_016761107.1	SMTN1_05472.1	SMWI244_05443.1	SMWV2_05466.1	Core
N0.HOG0000866	OG0000843	n0	GO:0003712, GO:0006357, GO:0016592, GO:0070847	SMAB133_05510.1	SMBC01_05479.1	SMBC06_05487.1	SMBC126_05504.1	SMBC14_05484.1	SMMN14_05472.1	SMMN5_05496.1	SMMO114_05445.1	SMOH1_05474.1	SMON143_05506.1	SMOR1_05480.1	SMOR9_05466.1	SMPA19A_05451.1	SMQC157_05452.1	SMSK204_05504.1	XP_016761108.1	SMTN1_05473.1	SMWI244_05442.1	SMWV2_05467.1	Core
N0.HOG0000867	OG0000844	n0	GO:0004497	SMAB133_05511.1	SMBC01_05480.1	SMBC06_05488.1	SMBC126_05505.1	SMBC14_05485.1	SMMN14_05473.1	SMMN5_05497.1	SMMO114_05446.1	SMOH1_05475.1	SMON143_05507.1	SMOR1_05481.1	SMOR9_05467.1	SMPA19A_05452.1	SMQC157_05451.1	SMSK204_05505.1	XP_016761109.1	SMTN1_05474.1	SMWI244_05441.1	SMWV2_05468.1	Core
N0.HOG0000868	OG0000845	n0		SMAB133_05512.1	SMBC01_05481.1	SMBC06_05489.1	SMBC126_05506.1	SMBC14_05486.1	SMMN14_05474.1	SMMN5_05498.1	SMMO114_05447.1	SMOH1_05476.1	SMON143_05508.1	SMOR1_05482.1	SMOR9_05468.1	SMPA19A_05453.1	SMQC157_05450.1	SMSK204_05506.1	XP_016761110.1	SMTN1_05475.1	SMWI244_05440.1	SMWV2_05469.1	Core
N0.HOG0000869	OG0000846	n0	GO:0000166, GO:0047061	SMAB133_05513.1	SMBC01_05482.1	SMBC06_05490.1	SMBC126_05507.1	SMBC14_05487.1	SMMN14_05475.1	SMMN5_05499.1	SMMO114_05448.1	SMOH1_05477.1	SMON143_05509.1	SMOR1_05483.1	SMOR9_05469.1	SMPA19A_05454.1	SMQC157_05449.1	SMSK204_05507.1	XP_016761112.1	SMTN1_05476.1	SMWI244_05439.1	SMWV2_05470.1	Core
N0.HOG0000870	OG0000847	n0	GO:0005634, GO:0005829, GO:0006457, GO:0030544, GO:0051879	SMAB133_05514.1	SMBC01_05483.1	SMBC06_05491.1	SMBC126_05508.1	SMBC14_05488.1	SMMN14_05476.1	SMMN5_05500.1	SMMO114_05449.1	SMOH1_05478.1	SMON143_05510.1	SMOR1_05484.1	SMOR9_05470.1	SMPA19A_05455.1	SMQC157_05448.1	SMSK204_05508.1	XP_016761113.1	SMTN1_05477.1	SMWI244_05438.1	SMWV2_05471.1	Core
N0.HOG0000871	OG0000848	n0	GO:0000226, GO:0005543, GO:0005739, GO:0005938, GO:0015631, GO:0032065	SMAB133_05515.1	SMBC01_05484.1	SMBC06_05492.1	SMBC126_05509.1	SMBC14_05489.1	SMMN14_05477.1	SMMN5_05501.1	SMMO114_05450.1	SMOH1_05479.1	SMON143_05511.1	SMOR1_05485.1	SMOR9_05471.1	SMPA19A_05456.1	SMQC157_05447.1	SMSK204_05509.1	XP_016761114.1	SMTN1_05478.1	SMWI244_05437.1	SMWV2_05472.1	Core
N0.HOG0000872	OG0000849	n0		SMAB133_05516.1	SMBC01_05485.1	SMBC06_05493.1	SMBC126_05510.1	SMBC14_05490.1	SMMN14_05478.1	SMMN5_05502.1	SMMO114_05451.1	SMOH1_05480.1	SMON143_05512.1	SMOR1_05486.1	SMOR9_05472.1	SMPA19A_05458.1	SMQC157_05446.1	SMSK204_05510.1	XP_016761115.1	SMTN1_05479.1	SMWI244_05436.1	SMWV2_05473.1	Core					secreted	Candidate effector
N0.HOG0000873	OG0000850	n0		SMAB133_05517.1	SMBC01_05486.1	SMBC06_05494.1	SMBC126_05511.1	SMBC14_05491.1	SMMN14_05479.1	SMMN5_05503.1	SMMO114_05452.1	SMOH1_05481.1	SMON143_05513.1	SMOR1_05487.1	SMOR9_05473.1	SMPA19A_05459.1	SMQC157_05445.1	SMSK204_05511.1	XP_016761116.1	SMTN1_05480.1	SMWI244_05435.1	SMWV2_05474.1	Core					secreted	Candidate effector
N0.HOG0000874	OG0000851	n0		SMAB133_05518.1	SMBC01_05487.1	SMBC06_05495.1	SMBC126_05512.1	SMBC14_05492.1	SMMN14_05480.1	SMMN5_05504.1	SMMO114_05453.1	SMOH1_05482.1	SMON143_05514.1	SMOR1_05488.1	SMOR9_05474.1	SMPA19A_05460.1	SMQC157_05444.1	SMSK204_05512.1	XP_016761117.1	SMTN1_05481.1	SMWI244_05434.1	SMWV2_05475.1	Core
N0.HOG0000875	OG0000852	n0	GO:0004252, GO:0005634, GO:0006508, GO:0006915	SMAB133_05519.1	SMBC01_05488.1	SMBC06_05496.1	SMBC126_05513.1	SMBC14_05493.1	SMMN14_05481.1	SMMN5_05505.1	SMMO114_05454.1	SMOH1_05483.1	SMON143_05515.1	SMOR1_05489.1	SMOR9_05475.1	SMPA19A_05461.1	SMQC157_05443.1	SMSK204_05513.1	XP_016761118.1	SMTN1_05482.1	SMWI244_05433.1	SMWV2_05476.1	Core		S01D
N0.HOG0000876	OG0000853	n0		SMAB133_05520.1	SMBC01_05489.1	SMBC06_05497.1	SMBC126_05514.1	SMBC14_05494.1	SMMN14_05482.1	SMMN5_05506.1	SMMO114_05455.1	SMOH1_05484.1	SMON143_05516.1	SMOR1_05490.1	SMOR9_05476.1	SMPA19A_05462.1	SMQC157_05442.1	SMSK204_05514.1	XP_016761119.1	SMTN1_05483.1	SMWI244_05432.1	SMWV2_05477.1	Core
N0.HOG0000877	OG0000854	n0		SMAB133_05521.1	SMBC01_05490.1	SMBC06_05498.1	SMBC126_05515.1	SMBC14_05495.1	SMMN14_05483.1	SMMN5_05507.1	SMMO114_05456.1	SMOH1_05485.1	SMON143_05517.1	SMOR1_05491.1	SMOR9_05477.1	SMPA19A_05463.1	SMQC157_05441.1	SMSK204_05515.1	XP_016761120.1	SMTN1_05484.1	SMWI244_05431.1	SMWV2_05478.1	Core
N0.HOG0000878	OG0000855	n0	GO:0015031, GO:0015833, GO:0016020, GO:0035672, GO:0035673	SMAB133_05523.1	SMBC01_05492.1	SMBC06_05500.1	SMBC126_05517.1	SMBC14_05497.1	SMMN14_05485.1	SMMN5_05509.1	SMMO114_05458.1	SMOH1_05487.1	SMON143_05519.1	SMOR1_05493.1	SMOR9_05479.1	SMPA19A_05465.1	SMQC157_05439.1	SMSK204_05517.1	XP_016761122.1	SMTN1_05486.1	SMWI244_05429.1	SMWV2_05480.1	Core
N0.HOG0000879	OG0000856	n0		SMAB133_05524.1	SMBC01_05493.1	SMBC06_05501.1	SMBC126_05518.1	SMBC14_05498.1	SMMN14_05486.1	SMMN5_05510.1	SMMO114_05459.1	SMOH1_05488.1	SMON143_05520.1	SMOR1_05494.1	SMOR9_05480.1	SMPA19A_05466.1	SMQC157_05438.1	SMSK204_05518.1	XP_016761123.1	SMTN1_05487.1	SMWI244_05428.1	SMWV2_05481.1	Core
N0.HOG0000880	OG0000857	n0		SMAB133_05525.1	SMBC01_05494.1	SMBC06_05502.1	SMBC126_05519.1	SMBC14_05499.1	SMMN14_05487.1	SMMN5_05511.1	SMMO114_05460.1	SMOH1_05489.1	SMON143_05521.1	SMOR1_05495.1	SMOR9_05481.1	SMPA19A_05467.1	SMQC157_05437.1	SMSK204_05519.1	XP_016761124.1	SMTN1_05488.1	SMWI244_05427.1	SMWV2_05482.1	Core
N0.HOG0000881	OG0000858	n0	GO:0005739, GO:0042030	SMAB133_05526.1	SMBC01_05495.1	SMBC06_05503.1	SMBC126_05520.1	SMBC14_05500.1	SMMN14_05488.1	SMMN5_05512.1	SMMO114_05461.1	SMOH1_05490.1	SMON143_05522.1	SMOR1_05496.1	SMOR9_05482.1	SMPA19A_05468.1	SMQC157_05436.1	SMSK204_05520.1	XP_016761125.1	SMTN1_05489.1	SMWI244_05426.1	SMWV2_05483.1	Core
N0.HOG0000882	OG0000859	n0	GO:0001678, GO:0003735, GO:0004396, GO:0005524, GO:0005536, GO:0005739, GO:0005829, GO:0006006, GO:0006013, GO:0006096, GO:0015934, GO:0046835, GO:0051156	SMAB133_05527.1	SMBC01_05496.1	SMBC06_05504.1	SMBC126_05521.1	SMBC14_05501.1	SMMN14_05489.1	SMMN5_05513.1	SMMO114_05462.1	SMOH1_05491.1	SMON143_05523.1	SMOR1_05497.1	SMOR9_05483.1	SMPA19A_05469.1	SMQC157_05435.1	SMSK204_05521.1	XP_016761126.1	SMTN1_05490.1	SMWI244_05425.1	SMWV2_05484.1	Core
N0.HOG0000883	OG0000860	n0	GO:0000462, GO:0003723, GO:0030688, GO:0031167	SMAB133_05528.1	SMBC01_05497.1	SMBC06_05505.1	SMBC126_05522.1	SMBC14_05502.1	SMMN14_05490.1	SMMN5_05514.1	SMMO114_05463.1	SMOH1_05492.1	SMON143_05524.1	SMOR1_05498.1	SMOR9_05484.1	SMPA19A_05470.1	SMQC157_05434.1	SMSK204_05522.1	XP_016761127.1	SMTN1_05491.1	SMWI244_05424.1	SMWV2_05485.1	Core
N0.HOG0000884	OG0000861	n0	GO:0005634, GO:0005829, GO:0006879, GO:0051537, GO:0097428	SMAB133_05529.1	SMBC01_05498.1	SMBC06_05506.1	SMBC126_05523.1	SMBC14_05503.1	SMMN14_05491.1	SMMN5_05515.1	SMMO114_05464.1	SMOH1_05493.1	SMON143_05525.1	SMOR1_05499.1	SMOR9_05485.1	SMPA19A_05471.1	SMQC157_05433.1	SMSK204_05523.1	XP_016761128.1	SMTN1_05492.1	SMWI244_05423.1	SMWV2_05486.1	Core
N0.HOG0000885	OG0000862	n0	GO:0005739	SMAB133_05530.1	SMBC01_05499.1	SMBC06_05507.1	SMBC126_05524.1	SMBC14_05504.1	SMMN14_05492.1	SMMN5_05516.1	SMMO114_05465.1	SMOH1_05494.1	SMON143_05526.1	SMOR1_05500.1	SMOR9_05486.1	SMPA19A_05472.1	SMQC157_05432.1	SMSK204_05524.1	XP_016761129.1	SMTN1_05493.1	SMWI244_05422.1	SMWV2_05487.1	Core
N0.HOG0000886	OG0000863	n0	GO:0000329, GO:0010961, GO:0015095, GO:1903830	SMAB133_05531.1	SMBC01_05500.1	SMBC06_05508.1	SMBC126_05525.1	SMBC14_05505.1	SMMN14_05493.1	SMMN5_05517.1	SMMO114_05466.1	SMOH1_05495.1	SMON143_05527.1	SMOR1_05501.1	SMOR9_05487.1	SMPA19A_05473.1	SMQC157_05431.1	SMSK204_05525.1	XP_016761130.1	SMTN1_05494.1	SMWI244_05421.1	SMWV2_05488.1	Core
N0.HOG0000887	OG0000864	n0	GO:0005634	SMAB133_05532.1	SMBC01_05501.1	SMBC06_05509.1	SMBC126_05526.1	SMBC14_05506.1	SMMN14_05494.1	SMMN5_05518.1	SMMO114_05467.1	SMOH1_05496.1	SMON143_05528.1	SMOR1_05502.1	SMOR9_05488.1	SMPA19A_05474.1	SMQC157_05558.1	SMSK204_05526.1	XP_016761131.1	SMTN1_05495.1	SMWI244_05548.1	SMWV2_05489.1	Core
N0.HOG0000888	OG0000865	n0	GO:0004805, GO:0005829, GO:0005946, GO:0005992, GO:0030437, GO:0034605, GO:0070413	SMAB133_05533.1	SMBC01_05502.1	SMBC06_05510.1	SMBC126_05527.1	SMBC14_05507.1	SMMN14_05495.1	SMMN5_05519.1	SMMO114_05468.1	SMOH1_05497.1	SMON143_05529.1	SMOR1_05503.1	SMOR9_05489.1	SMPA19A_05475.1	SMQC157_05557.1	SMSK204_05527.1	XP_016761132.1	SMTN1_05496.1	SMWI244_05547.1	SMWV2_05490.1	Core	GT20
N0.HOG0000889	OG0000866	n0	GO:0016829, GO:0019760	SMAB133_05534.1	SMBC01_05503.1	SMBC06_05511.1	SMBC126_05528.1	SMBC14_05508.1	SMMN14_05496.1	SMMN5_05520.1	SMMO114_05469.1	SMOH1_05498.1	SMON143_05530.1	SMOR1_05504.1	SMOR9_05490.1	SMPA19A_05476.1	SMQC157_05556.1	SMSK204_05528.1	XP_016761133.1	SMTN1_05497.1	SMWI244_05546.1	SMWV2_05491.1	Core
N0.HOG0000890	OG0000867	n0	GO:0016491, GO:0016651, GO:0070402	SMAB133_05535.1	SMBC01_05504.1	SMBC06_05512.1	SMBC126_05529.1	SMBC14_05509.1	SMMN14_05497.1	SMMN5_05521.1	SMMO114_05470.1	SMOH1_05499.1	SMON143_05531.1	SMOR1_05505.1	SMOR9_05491.1	SMPA19A_05477.1	SMQC157_05555.1	SMSK204_05529.1	XP_016761134.1	SMTN1_05498.1	SMWI244_05545.1	SMWV2_05492.1	Core
N0.HOG0000891	OG0000868	n0		SMAB133_05536.1	SMBC01_05505.1	SMBC06_05513.1	SMBC126_05530.1	SMBC14_05510.1	SMMN14_05498.1	SMMN5_05522.1	SMMO114_05471.1	SMOH1_05500.1	SMON143_05532.1	SMOR1_05506.1	SMOR9_05492.1	SMPA19A_05478.1	SMQC157_05554.1	SMSK204_05530.1	XP_016761135.1	SMTN1_05499.1	SMWI244_05544.1	SMWV2_05493.1	Core
N0.HOG0000892	OG0000869	n0	GO:0008195, GO:0016747, GO:0030479, GO:0044255, GO:0044550	SMAB133_05537.1	SMBC01_05506.1	SMBC06_05514.1	SMBC126_05531.1	SMBC14_05511.1	SMMN14_05499.1	SMMN5_05523.1	SMMO114_05472.1	SMOH1_05501.1	SMON143_05533.1	SMOR1_05507.1	SMOR9_05493.1	SMPA19A_05479.1	SMQC157_05553.1	SMSK204_05531.1	XP_016761136.1	SMTN1_05500.1	SMWI244_05543.1	SMWV2_05494.1	Core					secreted
N0.HOG0000893	OG0000870	n0	GO:0000166, GO:0008270, GO:0016651	SMAB133_05538.1	SMBC01_05507.1	SMBC06_05515.1	SMBC126_05532.1	SMBC14_05512.1	SMMN14_05500.1	SMMN5_05524.1	SMMO114_05473.1	SMOH1_05502.1	SMON143_05534.1	SMOR1_05508.1	SMOR9_05494.1	SMPA19A_05480.1	SMQC157_05552.1	SMSK204_05532.1	XP_016761137.1	SMTN1_05501.1	SMWI244_05542.1	SMWV2_05495.1	Core
N0.HOG0000894	OG0000871	n0	GO:0016020, GO:0016192, GO:0043231	SMAB133_05539.1	SMBC01_05508.1	SMBC06_05516.1	SMBC126_05533.1	SMBC14_05513.1	SMMN14_05501.1	SMMN5_05525.1	SMMO114_05474.1	SMOH1_05503.1	SMON143_05535.1	SMOR1_05509.1	SMOR9_05495.1	SMPA19A_05481.1	SMQC157_05551.1	SMSK204_05533.1	XP_016761138.1	SMTN1_05502.1	SMWI244_05541.1	SMWV2_05496.1	Core
N0.HOG0000895	OG0000872	n0	GO:0003924, GO:0005525, GO:0015031	SMAB133_05540.1	SMBC01_05509.1	SMBC06_05517.1	SMBC126_05534.1	SMBC14_05514.1	SMMN14_05502.1	SMMN5_05526.1	SMMO114_05475.1	SMOH1_05504.1	SMON143_05536.1	SMOR1_05510.1	SMOR9_05496.1	SMPA19A_05482.1	SMQC157_05550.1	SMSK204_05534.1	XP_016761139.1	SMTN1_05503.1	SMWI244_05540.1	SMWV2_05497.1	Core
N0.HOG0000896	OG0000873	n0	GO:0001054, GO:0003677, GO:0005736, GO:0006352, GO:0006353, GO:0006354, GO:0006360, GO:0032549	SMAB133_05541.1	SMBC01_05510.1	SMBC06_05518.1	SMBC126_05535.1	SMBC14_05515.1	SMMN14_05503.1	SMMN5_05527.1	SMMO114_05476.1	SMOH1_05505.1	SMON143_05537.1	SMOR1_05511.1	SMOR9_05497.1	SMPA19A_05483.1	SMQC157_05549.1	SMSK204_05535.1	XP_016761140.1	SMTN1_05504.1	SMWI244_05539.1	SMWV2_05498.1	Core
N0.HOG0000897	OG0000874	n0	GO:0004497, GO:0016491, GO:0071949	SMAB133_05542.1	SMBC01_05511.1	SMBC06_05519.1	SMBC126_05536.1	SMBC14_05516.1	SMMN14_05504.1	SMMN5_05528.1	SMMO114_05477.1	SMOH1_05506.1	SMON143_05538.1	SMOR1_05512.1	SMOR9_05498.1	SMPA19A_05484.1	SMQC157_05548.1	SMSK204_05536.1	XP_016761141.1	SMTN1_05505.1	SMWI244_05538.1	SMWV2_05499.1	Core
N0.HOG0000898	OG0000875	n0	GO:0004185, GO:0006508	SMAB133_05543.1	SMBC01_05512.1	SMBC06_05520.1	SMBC126_05537.1	SMBC14_05517.1	SMMN14_05505.1	SMMN5_05529.1	SMMO114_05478.1	SMOH1_05507.1	SMON143_05539.1	SMOR1_05513.1	SMOR9_05499.1	SMPA19A_05485.1	SMQC157_05547.1	SMSK204_05537.1	XP_016761142.1	SMTN1_05506.1	SMWI244_05537.1	SMWV2_05500.1	Core		S10			secreted
N0.HOG0000899	OG0000876	n0	GO:0008270, GO:0016567, GO:0061630, GO:0071596	SMAB133_05544.1	SMBC01_05513.1	SMBC06_05521.1	SMBC126_05538.1	SMBC14_05518.1	SMMN14_05506.1	SMMN5_05530.1	SMMO114_05479.1	SMOH1_05508.1	SMON143_05540.1	SMOR1_05514.1	SMOR9_05500.1	SMPA19A_05486.1	SMQC157_05546.1	SMSK204_05538.1	XP_016761111.1	SMTN1_05507.1	SMWI244_05536.1	SMWV2_05501.1	Core
N0.HOG0000900	OG0000877	n0		SMAB133_05545.1	SMBC01_05514.1	SMBC06_05522.1	SMBC126_05539.1	SMBC14_05519.1	SMMN14_05507.1	SMMN5_05531.1	SMMO114_05480.1	SMOH1_05509.1	SMON143_05541.1	SMOR1_05515.1	SMOR9_05501.1	SMPA19A_05487.1	SMQC157_05545.1	SMSK204_05539.1	XP_016761143.1	SMTN1_05508.1	SMWI244_05535.1	SMWV2_05502.1	Core
N0.HOG0000901	OG0000878	n0	GO:0003723, GO:0005737, GO:0035145, GO:1903259	SMAB133_05546.1	SMBC01_05515.1	SMBC06_05523.1	SMBC126_05540.1	SMBC14_05520.1	SMMN14_05508.1	SMMN5_05532.1	SMMO114_05481.1	SMOH1_05510.1	SMON143_05542.1	SMOR1_05516.1	SMOR9_05502.1	SMPA19A_05488.1	SMQC157_05544.1	SMSK204_05540.1	XP_016761144.1	SMTN1_05509.1	SMWI244_05534.1	SMWV2_05503.1	Core
N0.HOG0000902	OG0000879	n0	GO:0016787	SMAB133_05547.1	SMBC01_05516.1	SMBC06_05524.1	SMBC126_05541.1	SMBC14_05521.1	SMMN14_05509.1	SMMN5_05533.1	SMMO114_05482.1	SMOH1_05511.1	SMON143_05543.1	SMOR1_05517.1	SMOR9_05503.1	SMPA19A_05489.1	SMQC157_05543.1	SMSK204_05541.1	XP_016761145.1	SMTN1_05510.1	SMWI244_05533.1	SMWV2_05504.1	Core	GH93				secreted
N0.HOG0000903	OG0000880	n0	GO:0000132, GO:0000209, GO:0000776, GO:0005635, GO:0005669, GO:0005875, GO:0005881, GO:0006367, GO:0007097, GO:0016251, GO:0031023, GO:0047496, GO:0051010, GO:0070840	SMAB133_05548.1	SMBC01_05517.1	SMBC06_05525.1	SMBC126_05542.1	SMBC14_05522.1	SMMN14_05510.1	SMMN5_05534.1	SMMO114_05483.1	SMOH1_05512.1	SMON143_05544.1	SMOR1_05518.1	SMOR9_05504.1	SMPA19A_05490.1	SMQC157_05542.1	SMSK204_05542.1	XP_016761146.1	SMTN1_05511.1	SMWI244_05532.1	SMWV2_05505.1	Core
N0.HOG0000904	OG0000881	n0	GO:0003735, GO:0006412, GO:0022625	SMAB133_05549.1	SMBC01_05518.1	SMBC06_05526.1	SMBC126_05543.1	SMBC14_05523.1	SMMN14_05511.1	SMMN5_05535.1	SMMO114_05484.1	SMOH1_05513.1	SMON143_05545.1	SMOR1_05519.1	SMOR9_05505.1	SMPA19A_05491.1	SMQC157_05541.1	SMSK204_05543.1	XP_016761147.1	SMTN1_05512.1	SMWI244_05531.1	SMWV2_05506.1	Core
N0.HOG0000905	OG0000882	n0		SMAB133_05550.1	SMBC01_05519.1	SMBC06_05527.1	SMBC126_05544.1	SMBC14_05524.1	SMMN14_05512.1	SMMN5_05536.1	SMMO114_05485.1	SMOH1_05514.1	SMON143_05546.1	SMOR1_05520.1	SMOR9_05506.1	SMPA19A_05492.1	SMQC157_05540.1	SMSK204_05544.1	XP_016761148.1	SMTN1_05513.1	SMWI244_05530.1	SMWV2_05507.1	Core					secreted	Candidate effector
N0.HOG0000906	OG0000883	n0	GO:0004497, GO:0016787	SMAB133_05551.1	SMBC01_05520.1	SMBC06_05528.1	SMBC126_05545.1	SMBC14_05525.1	SMMN14_05513.1	SMMN5_05537.1	SMMO114_05486.1	SMOH1_05515.1	SMON143_05547.1	SMOR1_05521.1	SMOR9_05507.1	SMPA19A_05551.1	SMQC157_05539.1	SMSK204_05545.1	XP_016761149.1	SMTN1_05562.1	SMWI244_05529.1	SMWV2_05508.1	Core
N0.HOG0000907	OG0000884	n0	GO:0005085, GO:0005886, GO:0007265	SMAB133_05552.1	SMBC01_05521.1	SMBC06_05529.1	SMBC126_05547.1	SMBC14_05527.1	SMMN14_05514.1	SMMN5_05539.1	SMMO114_05487.1	SMOH1_05516.1	SMON143_05549.1	SMOR1_05522.1	SMOR9_05509.1	SMPA19A_05552.1	SMQC157_05538.1	SMSK204_05547.1	XP_016761151.1	SMTN1_05563.1	SMWI244_05528.1	SMWV2_05509.1	Core
N0.HOG0000908	OG0000885	n0	GO:0004767, GO:0007088, GO:0010965, GO:0016020, GO:0030071, GO:0030149, GO:0033047, GO:0046513, GO:0052714, GO:1903504	SMAB133_05553.1	SMBC01_05522.1	SMBC06_05530.1	SMBC126_05548.1	SMBC14_05528.1	SMMN14_05515.1	SMMN5_05540.1	SMMO114_05488.1	SMOH1_05517.1	SMON143_05550.1	SMOR1_05523.1	SMOR9_05510.1	SMPA19A_05553.1	SMQC157_05537.1	SMSK204_05548.1	XP_016761152.1	SMTN1_05564.1	SMWI244_05527.1	SMWV2_05510.1	Core
N0.HOG0000909	OG0000886	n0		SMAB133_05554.1	SMBC01_05523.1	SMBC06_05531.1	SMBC126_05549.1	SMBC14_05529.1	SMMN14_05516.1	SMMN5_05541.1	SMMO114_05489.1	SMOH1_05518.1	SMON143_05551.1	SMOR1_05524.1	SMOR9_05511.1	SMPA19A_05554.1	SMQC157_05536.1	SMSK204_05549.1	XP_016761153.1	SMTN1_05565.1	SMWI244_05526.1	SMWV2_05511.1	Core
N0.HOG0000910	OG0000887	n0	GO:0003690, GO:0003723, GO:0016973	SMAB133_05555.1	SMBC01_05524.1	SMBC06_05532.1	SMBC126_05550.1	SMBC14_05531.1	SMMN14_05517.1	SMMN5_05542.1	SMMO114_05490.1	SMOH1_05519.1	SMON143_05552.1	SMOR1_05525.1	SMOR9_05512.1	SMPA19A_05555.1	SMQC157_05535.1	SMSK204_05550.1	XP_016761155.1	SMTN1_05566.1	SMWI244_05525.1	SMWV2_05512.1	Core
N0.HOG0000911	OG0000888	n0	GO:0016020	SMAB133_05556.1	SMBC01_05525.1	SMBC06_05533.1	SMBC126_05551.1	SMBC14_05532.1	SMMN14_05518.1	SMMN5_05543.1	SMMO114_05491.1	SMOH1_05520.1	SMON143_05553.1	SMOR1_05526.1	SMOR9_05513.1	SMPA19A_05556.1	SMQC157_05534.1	SMSK204_05551.1	XP_016761156.1	SMTN1_05567.1	SMWI244_05524.1	SMWV2_05513.1	Core
N0.HOG0000912	OG0000889	n0	GO:0005886, GO:0030139, GO:0032153, GO:0032185	SMAB133_05557.1	SMBC01_05526.1	SMBC06_05534.1	SMBC126_05552.1	SMBC14_05533.1	SMMN14_05519.1	SMMN5_05544.1	SMMO114_05492.1	SMOH1_05521.1	SMON143_05554.1	SMOR1_05527.1	SMOR9_05514.1	SMPA19A_05557.1	SMQC157_05533.1	SMSK204_05552.1	XP_016761157.1	SMTN1_05568.1	SMWI244_05523.1	SMWV2_05514.1	Core
N0.HOG0000913	OG0000890	n0	GO:0006457, GO:0009408, GO:0009651, GO:0042542, GO:0051082, GO:0051259	SMAB133_05558.1	SMBC01_05527.1	SMBC06_05535.1	SMBC126_05553.1	SMBC14_05534.1	SMMN14_05520.1	SMMN5_05545.1	SMMO114_05493.1	SMOH1_05522.1	SMON143_05555.1	SMOR1_05528.1	SMOR9_05515.1	SMPA19A_05558.1	SMQC157_05532.1	SMSK204_05553.1	XP_016761158.1	SMTN1_05569.1	SMWI244_05522.1	SMWV2_05515.1	Core
N0.HOG0000914	OG0000891	n0	GO:0005768, GO:0007032, GO:0031083, GO:0032880	SMAB133_05559.1	SMBC01_05528.1	SMBC06_05536.1	SMBC126_05554.1	SMBC14_05535.1	SMMN14_05521.1	SMMN5_05546.1	SMMO114_05494.1	SMOH1_05523.1	SMON143_05556.1	SMOR1_05529.1	SMOR9_05516.1	SMPA19A_05559.1	SMQC157_05531.1	SMSK204_05554.1	XP_016761159.1	SMTN1_05570.1	SMWI244_05521.1	SMWV2_05516.1	Core
N0.HOG0000915	OG0000892	n0	GO:0000127, GO:0004402, GO:0006338, GO:0006384	SMAB133_05561.1	SMBC01_05530.1	SMBC06_05538.1	SMBC126_05556.1	SMBC14_05536.1	SMMN14_05523.1	SMMN5_05548.1	SMMO114_05496.1	SMOH1_05525.1	SMON143_05558.1	SMOR1_05530.1	SMOR9_05518.1	SMPA19A_05561.1	SMQC157_05529.1	SMSK204_05556.1	XP_016761161.1	SMTN1_05572.1	SMWI244_05519.1	SMWV2_05518.1	Core
N0.HOG0000916	OG0000893	n0	GO:0016020	SMAB133_05562.1	SMBC01_05531.1	SMBC06_05539.1	SMBC126_05557.1	SMBC14_05537.1	SMMN14_05524.1	SMMN5_05549.1	SMMO114_05497.1	SMOH1_05526.1	SMON143_05559.1	SMOR1_05531.1	SMOR9_05519.1	SMPA19A_05562.1	SMQC157_05528.1	SMSK204_05557.1	XP_016761162.1	SMTN1_05573.1	SMWI244_05518.1	SMWV2_05519.1	Core
N0.HOG0000917	OG0000894	n0	GO:0006457, GO:0016272, GO:0051082	SMAB133_05563.1	SMBC01_05532.1	SMBC06_05540.1	SMBC126_05558.1	SMBC14_05538.1	SMMN14_05525.1	SMMN5_05550.1	SMMO114_05498.1	SMOH1_05527.1	SMON143_05560.1	SMOR1_05532.1	SMOR9_05520.1	SMPA19A_05563.1	SMQC157_05527.1	SMSK204_05558.1	XP_016761163.1	SMTN1_05574.1	SMWI244_05517.1	SMWV2_05520.1	Core					secreted	Candidate effector
N0.HOG0000918	OG0000895	n0		SMAB133_05564.1	SMBC01_05533.1	SMBC06_05541.1	SMBC126_05559.1	SMBC14_05539.1	SMMN14_05526.1	SMMN5_05551.1	SMMO114_05499.1	SMOH1_05528.1	SMON143_05561.1	SMOR1_05533.1	SMOR9_05521.1	SMPA19A_05564.1	SMQC157_05526.1	SMSK204_05559.1	XP_016761164.1	SMTN1_05575.1	SMWI244_05516.1	SMWV2_05521.1	Core
N0.HOG0000919	OG0000896	n0	GO:0004298, GO:0005634, GO:0005737, GO:0019774, GO:0043632, GO:0051603, GO:0080129	SMAB133_05565.1	SMBC01_05534.1	SMBC06_05542.1	SMBC126_05560.1	SMBC14_05540.1	SMMN14_05527.1	SMMN5_05552.1	SMMO114_05500.1	SMOH1_05529.1	SMON143_05562.1	SMOR1_05534.1	SMOR9_05522.1	SMPA19A_05565.1	SMQC157_05525.1	SMSK204_05560.1	XP_016761165.1	SMTN1_05576.1	SMWI244_05515.1	SMWV2_05522.1	Core		T01A
N0.HOG0000920	OG0000897	n0	GO:0000082, GO:0000307, GO:0003712, GO:0004693, GO:0005524, GO:0005634, GO:0005737, GO:0007165, GO:0010389, GO:0010468, GO:0010558, GO:0030332, GO:0051253, GO:0051301, GO:2001141	SMAB133_05566.1	SMBC01_05535.1	SMBC06_05543.1	SMBC126_05561.1	SMBC14_05541.1	SMMN14_05528.1	SMMN5_05553.1	SMMO114_05501.1	SMOH1_05530.1	SMON143_05563.1	SMOR1_05535.1	SMOR9_05523.1	SMPA19A_05566.1	SMQC157_05524.1	SMSK204_05561.1	XP_016761166.1	SMTN1_05577.1	SMWI244_05514.1	SMWV2_05523.1	Core
N0.HOG0000921	OG0000898	n0	GO:0003723, GO:0004386, GO:0005524, GO:0006397, GO:0008380, GO:0016787, GO:0071013	SMAB133_05567.1	SMBC01_05536.1	SMBC06_05544.1	SMBC126_05562.1	SMBC14_05542.1	SMMN14_05529.1	SMMN5_05554.1	SMMO114_05502.1	SMOH1_05531.1	SMON143_05564.1	SMOR1_05536.1	SMOR9_05524.1	SMPA19A_05567.1	SMQC157_05523.1	SMSK204_05562.1	XP_016761167.1	SMTN1_05578.1	SMWI244_05513.1	SMWV2_05524.1	Core
N0.HOG0000922	OG0000899	n0		SMAB133_05568.1	SMBC01_05537.1	SMBC06_05545.1	SMBC126_05563.1	SMBC14_05543.1	SMMN14_05530.1	SMMN5_05555.1	SMMO114_05503.1	SMOH1_05532.1	SMON143_05565.1	SMOR1_05537.1	SMOR9_05525.1	SMPA19A_05568.1	SMQC157_05522.1	SMSK204_05563.1	XP_016761168.1	SMTN1_05579.1	SMWI244_05512.1	SMWV2_05525.1	Core
N0.HOG0000923	OG0000900	n0	GO:0003857, GO:0005886	SMAB133_05569.1	SMBC01_05538.1	SMBC06_05546.1	SMBC126_05564.1	SMBC14_05544.1	SMMN14_05531.1	SMMN5_05556.1	SMMO114_05504.1	SMOH1_05533.1	SMON143_05566.1	SMOR1_05538.1	SMOR9_05526.1	SMPA19A_05569.1	SMQC157_05521.1	SMSK204_05564.1	XP_016761169.1	SMTN1_05580.1	SMWI244_05511.1	SMWV2_05526.1	Core
N0.HOG0000924	OG0000901	n0	GO:0016020	SMAB133_09078.1	SMBC01_09081.1	SMBC06_09093.1	SMBC126_09106.1	SMBC14_09076.1	SMMN14_09086.1	SMMN5_09082.1	SMMO114_09048.1	SMOH1_09069.1	SMON143_09133.1	SMOR1_09074.1	SMOR9_09067.1	SMPA19A_09102.1	SMQC157_09091.1	SMSK204_09119.1	XP_016756366.1	SMTN1_09113.1	SMWI244_09089.1	SMWV2_09055.1	Core					secreted
N0.HOG0000925	OG0000902	n0	GO:0004185, GO:0005802, GO:0006508, GO:0006915, GO:0016020	SMAB133_09079.1	SMBC01_09082.1	SMBC06_09094.1	SMBC126_09107.1	SMBC14_09077.1	SMMN14_09087.1	SMMN5_09083.1	SMMO114_09049.1	SMOH1_09070.1	SMON143_09134.1	SMOR1_09075.1	SMOR9_09068.1	SMPA19A_09103.1	SMQC157_09092.1	SMSK204_09120.1	XP_016756368.1	SMTN1_09114.1	SMWI244_09090.1	SMWV2_09056.1	Core		S10			secreted
N0.HOG0000926	OG0000903	n0	GO:0005634, GO:0006312, GO:0045002, GO:0045003, GO:0065004, GO:0090735	SMAB133_09082.1	SMBC01_09083.1	SMBC06_09095.1	SMBC126_09108.1	SMBC14_09078.1	SMMN14_09088.1	SMMN5_09084.1	SMMO114_09050.1	SMOH1_09071.1	SMON143_09135.1	SMOR1_09076.1	SMOR9_09069.1	SMPA19A_09104.1	SMQC157_09093.1	SMSK204_09121.1	XP_016756369.1	SMTN1_09115.1	SMWI244_09091.1	SMWV2_09057.1	Core
N0.HOG0000927	OG0000904	n0	GO:0004843, GO:0005366, GO:0006511, GO:0015791, GO:0015798, GO:0016020, GO:0098739	SMAB133_09083.1	SMBC01_09084.1	SMBC06_09096.1	SMBC126_09109.1	SMBC14_09079.1	SMMN14_09089.1	SMMN5_09085.1	SMMO114_09051.1	SMOH1_09072.1	SMON143_09136.1	SMOR1_09077.1	SMOR9_09070.1	SMPA19A_09105.1	SMQC157_09094.1	SMSK204_09122.1	XP_016756370.1	SMTN1_09116.1	SMWI244_09092.1	SMWV2_09058.1	Core			MFS
N0.HOG0000928	OG0000905	n0		SMAB133_09084.1	SMBC01_09085.1	SMBC06_09097.1	SMBC126_09110.1	SMBC14_09080.1	SMMN14_09090.1	SMMN5_09086.1	SMMO114_09052.1	SMOH1_09073.1	SMON143_09137.1	SMOR1_09078.1	SMOR9_09071.1	SMPA19A_09106.1	SMQC157_09095.1	SMSK204_09123.1	XP_016756371.1	SMTN1_09117.1	SMWI244_09093.1	SMWV2_09059.1	Core
N0.HOG0000929	OG0000906	n0		SMAB133_09085.1	SMBC01_09086.1	SMBC06_09098.1	SMBC126_09111.1	SMBC14_09081.1	SMMN14_09091.1	SMMN5_09087.1	SMMO114_09053.1	SMOH1_09074.1	SMON143_09138.1	SMOR1_09079.1	SMOR9_09072.1	SMPA19A_09107.1	SMQC157_09096.1	SMSK204_09124.1	XP_016756372.1	SMTN1_09118.1	SMWI244_09094.1	SMWV2_09060.1	Core
N0.HOG0000930	OG0000907	n0	GO:0016616	SMAB133_09086.1	SMBC01_09087.1	SMBC06_09099.1	SMBC126_09112.1	SMBC14_09082.1	SMMN14_09092.1	SMMN5_09088.1	SMMO114_09054.1	SMOH1_09075.1	SMON143_09139.1	SMOR1_09080.1	SMOR9_09073.1	SMPA19A_09108.1	SMQC157_09097.1	SMSK204_09125.1	XP_016756373.1	SMTN1_09119.1	SMWI244_09095.1	SMWV2_09061.1	Core
N0.HOG0000931	OG0000908	n0	GO:0046872, GO:0048038, GO:0051539, GO:1902600	SMAB133_09087.1	SMBC01_09088.1	SMBC06_09100.1	SMBC126_09113.1	SMBC14_09083.1	SMMN14_09093.1	SMMN5_09089.1	SMMO114_09055.1	SMOH1_09076.1	SMON143_09140.1	SMOR1_09081.1	SMOR9_09074.1	SMPA19A_09109.1	SMQC157_09098.1	SMSK204_09126.1	XP_016756374.1	SMTN1_09120.1	SMWI244_09096.1	SMWV2_09062.1	Core
N0.HOG0000932	OG0000909	n0	GO:0005737, GO:0006888	SMAB133_09088.1	SMBC01_09089.1	SMBC06_09101.1	SMBC126_09114.1	SMBC14_09084.1	SMMN14_09094.1	SMMN5_09090.1	SMMO114_09056.1	SMOH1_09077.1	SMON143_09141.1	SMOR1_09082.1	SMOR9_09075.1	SMPA19A_09110.1	SMQC157_09099.1	SMSK204_09127.1	XP_016756375.1	SMTN1_09121.1	SMWI244_09097.1	SMWV2_09063.1	Core
N0.HOG0000933	OG0000910	n0		SMAB133_09090.1	SMBC01_09091.1	SMBC06_09103.1	SMBC126_09116.1	SMBC14_09086.1	SMMN14_09096.1	SMMN5_09092.1	SMMO114_09058.1	SMOH1_09079.1	SMON143_09143.1	SMOR1_09084.1	SMOR9_09077.1	SMPA19A_09112.1	SMQC157_09101.1	SMSK204_09129.1	XP_016756377.1	SMTN1_09123.1	SMWI244_09099.1	SMWV2_09065.1	Core
N0.HOG0000934	OG0000911	n0	GO:0003735, GO:0005763	SMAB133_09091.1	SMBC01_09092.1	SMBC06_09104.1	SMBC126_09117.1	SMBC14_09087.1	SMMN14_09097.1	SMMN5_09093.1	SMMO114_09059.1	SMOH1_09080.1	SMON143_09144.1	SMOR1_09085.1	SMOR9_09078.1	SMPA19A_09113.1	SMQC157_09102.1	SMSK204_09130.1	XP_016756379.1	SMTN1_09124.1	SMWI244_09100.1	SMWV2_09066.1	Core
N0.HOG0000935	OG0000912	n0	GO:0006670, GO:0006672, GO:0016020, GO:0030148, GO:0034312, GO:0042284, GO:0043604	SMAB133_09092.1	SMBC01_09093.1	SMBC06_09105.1	SMBC126_09118.1	SMBC14_09088.1	SMMN14_09098.1	SMMN5_09094.1	SMMO114_09060.1	SMOH1_09081.1	SMON143_09145.1	SMOR1_09086.1	SMOR9_09079.1	SMPA19A_09114.1	SMQC157_09103.1	SMSK204_09131.1	XP_016756378.1	SMTN1_09125.1	SMWI244_09101.1	SMWV2_09067.1	Core
N0.HOG0000936	OG0000913	n0	GO:0004364, GO:0006559, GO:0006749, GO:0016034	SMAB133_09093.1	SMBC01_09094.1	SMBC06_09106.1	SMBC126_09119.1	SMBC14_09089.1	SMMN14_09099.1	SMMN5_09095.1	SMMO114_09061.1	SMOH1_09082.1	SMON143_09146.1	SMOR1_09087.1	SMOR9_09080.1	SMPA19A_09115.1	SMQC157_09104.1	SMSK204_09132.1	XP_016756382.1	SMTN1_09126.1	SMWI244_09102.1	SMWV2_09068.1	Core
N0.HOG0000937	OG0000914	n0	GO:0004497, GO:0005506, GO:0008168, GO:0016020, GO:0016705, GO:0020037, GO:0032259	SMAB133_09094.1	SMBC01_09095.1	SMBC06_09107.1	SMBC126_09120.1	SMBC14_09090.1	SMMN14_09100.1	SMMN5_09096.1	SMMO114_09062.1	SMOH1_09083.1	SMON143_09147.1	SMOR1_09088.1	SMOR9_09081.1	SMPA19A_09116.1	SMQC157_09105.1	SMSK204_09133.1	XP_016756383.1	SMTN1_09127.1	SMWI244_09103.1	SMWV2_09069.1	Core
N0.HOG0000938	OG0000915	n0		SMAB133_09095.1	SMBC01_09096.1	SMBC06_09108.1	SMBC126_09121.1	SMBC14_09091.1	SMMN14_09101.1	SMMN5_09097.1	SMMO114_09063.1	SMOH1_09084.1	SMON143_09148.1	SMOR1_09089.1	SMOR9_09082.1	SMPA19A_09117.1	SMQC157_09106.1	SMSK204_09134.1	XP_016756384.1	SMTN1_09128.1	SMWI244_09104.1	SMWV2_09070.1	Core					secreted
N0.HOG0000939	OG0000916	n0	GO:0004826, GO:0005737, GO:0070042, GO:0070475	SMAB133_09096.1	SMBC01_09097.1	SMBC06_09109.1	SMBC126_09122.1	SMBC14_09092.1	SMMN14_09102.1	SMMN5_09098.1	SMMO114_09064.1	SMOH1_09085.1	SMON143_09149.1	SMOR1_09090.1	SMOR9_09083.1	SMPA19A_09118.1	SMQC157_09107.1	SMSK204_09135.1	XP_016756385.1	SMTN1_09129.1	SMWI244_09105.1	SMWV2_09071.1	Core
N0.HOG0000940	OG0000917	n0	GO:0000324, GO:0005774, GO:0015184, GO:0015811	SMAB133_09097.1	SMBC01_09098.1	SMBC06_09110.1	SMBC126_09123.1	SMBC14_09093.1	SMMN14_09103.1	SMMN5_09099.1	SMMO114_09065.1	SMOH1_09086.1	SMON143_09150.1	SMOR1_09091.1	SMOR9_09084.1	SMPA19A_09119.1	SMQC157_09108.1	SMSK204_09136.1	XP_016756386.1	SMTN1_09130.1	SMWI244_09106.1	SMWV2_09072.1	Core
N0.HOG0000941	OG0000918	n0	GO:0003954, GO:0005739, GO:0006116	SMAB133_09098.1	SMBC01_09099.1	SMBC06_09111.1	SMBC126_09124.1	SMBC14_09094.1	SMMN14_09104.1	SMMN5_09100.1	SMMO114_09066.1	SMOH1_09087.1	SMON143_09151.1	SMOR1_09092.1	SMOR9_09085.1	SMPA19A_09120.1	SMQC157_09109.1	SMSK204_09137.1	XP_016756387.1	SMTN1_09131.1	SMWI244_09107.1	SMWV2_09073.1	Core
N0.HOG0000942	OG0000919	n0	GO:0016020, GO:0022857, GO:0055085	SMAB133_09099.1	SMBC01_09100.1	SMBC06_09112.1	SMBC126_09125.1	SMBC14_09095.1	SMMN14_09105.1	SMMN5_09101.1	SMMO114_09067.1	SMOH1_09088.1	SMON143_09152.1	SMOR1_09093.1	SMOR9_09086.1	SMPA19A_09121.1	SMQC157_09110.1	SMSK204_09138.1	XP_016756388.1	SMTN1_09132.1	SMWI244_09108.1	SMWV2_09074.1	Core			MFS
N0.HOG0000943	OG0000920	n0	GO:0004497, GO:0005506, GO:0016705, GO:0020037	SMAB133_09100.1	SMBC01_09101.1	SMBC06_09113.1	SMBC126_09126.1	SMBC14_09096.1	SMMN14_09106.1	SMMN5_09102.1	SMMO114_09068.1	SMOH1_09089.1	SMON143_09153.1	SMOR1_09094.1	SMOR9_09087.1	SMPA19A_09122.1	SMQC157_09111.1	SMSK204_09139.1	XP_016756389.1	SMTN1_09133.1	SMWI244_09109.1	SMWV2_09075.1	Core
N0.HOG0000944	OG0000921	n0		SMAB133_09101.1	SMBC01_09102.1	SMBC06_09114.1	SMBC126_09127.1	SMBC14_09097.1	SMMN14_09107.1	SMMN5_09103.1	SMMO114_09069.1	SMOH1_09090.1	SMON143_09154.1	SMOR1_09095.1	SMOR9_09088.1	SMPA19A_09123.1	SMQC157_09112.1	SMSK204_09140.1	XP_016756390.1	SMTN1_09134.1	SMWI244_09110.1	SMWV2_09076.1	Core
N0.HOG0000945	OG0000922	n0		SMAB133_09102.1	SMBC01_09103.1	SMBC06_09115.1	SMBC126_09128.1	SMBC14_09098.1	SMMN14_09108.1	SMMN5_09104.1	SMMO114_09070.1	SMOH1_09091.1	SMON143_09156.1	SMOR1_09096.1	SMOR9_09089.1	SMPA19A_09125.1	SMQC157_09113.1	SMSK204_09141.1	XP_016756392.1	SMTN1_09135.1	SMWI244_09111.1	SMWV2_09078.1	Core					secreted
N0.HOG0000946	OG0000923	n0	GO:0000149, GO:0005484, GO:0006886, GO:0006896, GO:0012505, GO:0016050, GO:0031201, GO:0048278, GO:0048284, GO:0061025	SMAB133_09103.1	SMBC01_09104.1	SMBC06_09116.1	SMBC126_09129.1	SMBC14_09099.1	SMMN14_09109.1	SMMN5_09105.1	SMMO114_09071.1	SMOH1_09092.1	SMON143_09157.1	SMOR1_09097.1	SMOR9_09090.1	SMPA19A_09126.1	SMQC157_09114.1	SMSK204_09142.1	XP_016756393.1	SMTN1_09136.1	SMWI244_09112.1	SMWV2_09079.1	Core
N0.HOG0000947	OG0000924	n0	GO:0005816, GO:0006999, GO:0015031, GO:0031965, GO:0051028, GO:0070631, GO:0070762, GO:0106166	SMAB133_09104.1	SMBC01_09105.1	SMBC06_09117.1	SMBC126_09130.1	SMBC14_09100.1	SMMN14_09110.1	SMMN5_09106.1	SMMO114_09072.1	SMOH1_09093.1	SMON143_09158.1	SMOR1_09098.1	SMOR9_09091.1	SMPA19A_09127.1	SMQC157_09115.1	SMSK204_09143.1	XP_016756394.1	SMTN1_09137.1	SMWI244_09113.1	SMWV2_09080.1	Core
N0.HOG0000948	OG0000925	n0	GO:0016787, GO:0017000, GO:0044550, GO:0072330	SMAB133_09105.1	SMBC01_09106.1	SMBC06_09118.1	SMBC126_09131.1	SMBC14_09101.1	SMMN14_09111.1	SMMN5_09107.1	SMMO114_09073.1	SMOH1_09094.1	SMON143_09159.1	SMOR1_09099.1	SMOR9_09092.1	SMPA19A_09128.1	SMQC157_09116.1	SMSK204_09144.1	XP_016756396.1	SMTN1_09138.1	SMWI244_09114.1	SMWV2_09081.1	Core		S09X
N0.HOG0000949	OG0000926	n0	GO:0005739, GO:0006103, GO:0008171, GO:0032259	SMAB133_09107.1	SMBC01_09108.1	SMBC06_09120.1	SMBC126_09133.1	SMBC14_09103.1	SMMN14_09113.1	SMMN5_09109.1	SMMO114_09075.1	SMOH1_09096.1	SMON143_09161.1	SMOR1_09101.1	SMOR9_09094.1	SMPA19A_09130.1	SMQC157_09118.1	SMSK204_09146.1	XP_016756395.1	SMTN1_09140.1	SMWI244_09116.1	SMWV2_09083.1	Core
N0.HOG0000950	OG0000927	n0	GO:0004312, GO:0004315, GO:0005835, GO:0006633, GO:0009403, GO:0017000, GO:0031177, GO:0046189	SMAB133_09108.1	SMBC01_09109.1	SMBC06_09121.1	SMBC126_09134.1	SMBC14_09104.1	SMMN14_09114.1	SMMN5_09110.1	SMMO114_09076.1	SMOH1_09097.1	SMON143_09162.1	SMOR1_09102.1	SMOR9_09095.1	SMPA19A_09131.1	SMQC157_09119.1	SMSK204_09147.1	XP_016756397.1	SMTN1_09141.1	SMWI244_09117.1	SMWV2_09084.1	Core				PKS
N0.HOG0000951	OG0000928	n0	GO:0004497, GO:0005506, GO:0016020, GO:0016705, GO:0020037	SMAB133_09109.1	SMBC01_09110.1	SMBC06_09122.1	SMBC126_09135.1	SMBC14_09105.1	SMMN14_09115.1	SMMN5_09111.1	SMMO114_09077.1	SMOH1_09098.1	SMON143_09163.1	SMOR1_09103.1	SMOR9_09096.1	SMPA19A_09132.1	SMQC157_09120.1	SMSK204_09148.1	XP_016756398.1	SMTN1_09142.1	SMWI244_09118.1	SMWV2_09085.1	Core
N0.HOG0000952	OG0000929	n0		SMAB133_09110.1	SMBC01_09111.1	SMBC06_09123.1	SMBC126_09136.1	SMBC14_09106.1	SMMN14_09116.1	SMMN5_09112.1	SMMO114_09078.1	SMOH1_09099.1	SMON143_09164.1	SMOR1_09104.1	SMOR9_09097.1	SMPA19A_09133.1	SMQC157_09121.1	SMSK204_09149.1	XP_016756399.1	SMTN1_09143.1	SMWI244_09119.1	SMWV2_09086.1	Core					secreted
N0.HOG0000953	OG0000930	n0	GO:0003743, GO:0003994, GO:0005739, GO:0005829, GO:0006099, GO:0043436, GO:0046872, GO:0051539	SMAB133_09111.1	SMBC01_09112.1	SMBC06_09124.1	SMBC126_09137.1	SMBC14_09107.1	SMMN14_09117.1	SMMN5_09113.1	SMMO114_09079.1	SMOH1_09100.1	SMON143_09165.1	SMOR1_09105.1	SMOR9_09098.1	SMPA19A_09134.1	SMQC157_09122.1	SMSK204_09150.1	XP_016756400.1	SMTN1_09144.1	SMWI244_09120.1	SMWV2_09087.1	Core
N0.HOG0000954	OG0000931	n0	GO:0032259, GO:0035241	SMAB133_09112.1	SMBC01_09113.1	SMBC06_09125.1	SMBC126_09138.1	SMBC14_09108.1	SMMN14_09118.1	SMMN5_09114.1	SMMO114_09080.1	SMOH1_09101.1	SMON143_09166.1	SMOR1_09106.1	SMOR9_09099.1	SMPA19A_09135.1	SMQC157_09123.1	SMSK204_09151.1	XP_016756401.1	SMTN1_09145.1	SMWI244_09121.1	SMWV2_09088.1	Core
N0.HOG0000955	OG0000932	n0		SMAB133_09113.1	SMBC01_09114.1	SMBC06_09126.1	SMBC126_09139.1	SMBC14_09109.1	SMMN14_09119.1	SMMN5_09115.1	SMMO114_09081.1	SMOH1_09102.1	SMON143_09167.1	SMOR1_09107.1	SMOR9_09100.1	SMPA19A_09136.1	SMQC157_09124.1	SMSK204_09152.1	XP_016756402.1	SMTN1_09146.1	SMWI244_09122.1	SMWV2_09089.1	Core
N0.HOG0000956	OG0000933	n0		SMAB133_09115.1	SMBC01_09117.1	SMBC06_09129.1	SMBC126_09141.1	SMBC14_09111.1	SMMN14_09122.1	SMMN5_09117.1	SMMO114_09083.1	SMOH1_09103.1	SMON143_09168.1	SMOR1_09110.1	SMOR9_09102.1	SMPA19A_09137.1	SMQC157_09126.1	SMSK204_09155.1	XP_016756404.1	SMTN1_09149.1	SMWI244_09124.1	SMWV2_09092.1	Core
N0.HOG0000957	OG0000934	n0	GO:0004553, GO:0005975, GO:0009254	SMAB133_09116.1	SMBC01_09118.1	SMBC06_09130.1	SMBC126_09142.1	SMBC14_09112.1	SMMN14_09123.1	SMMN5_09118.1	SMMO114_09084.1	SMOH1_09104.1	SMON143_09169.1	SMOR1_09111.1	SMOR9_09103.1	SMPA19A_09138.1	SMQC157_09127.1	SMSK204_09156.1	XP_016756406.1	SMTN1_09150.1	SMWI244_09125.1	SMWV2_09093.1	Core	GH3				secreted
N0.HOG0000958	OG0000935	n0		SMAB133_09117.1	SMBC01_09119.1	SMBC06_09131.1	SMBC126_09143.1	SMBC14_09113.1	SMMN14_09124.1	SMMN5_09119.1	SMMO114_09085.1	SMOH1_09105.1	SMON143_09170.1	SMOR1_09112.1	SMOR9_09104.1	SMPA19A_09139.1	SMQC157_09128.1	SMSK204_09157.1	XP_016756407.1	SMTN1_09151.1	SMWI244_09126.1	SMWV2_09094.1	Core
N0.HOG0000959	OG0000936	n0	GO:0004177, GO:0005737, GO:0006508, GO:0017000, GO:0043231, GO:0072330	SMAB133_09118.1	SMBC01_09120.1	SMBC06_09132.1	SMBC126_09144.1	SMBC14_09114.1	SMMN14_09125.1	SMMN5_09120.1	SMMO114_09086.1	SMOH1_09106.1	SMON143_09171.1	SMOR1_09113.1	SMOR9_09105.1	SMPA19A_09140.1	SMQC157_09129.1	SMSK204_09158.1	XP_016756408.1	SMTN1_09152.1	SMWI244_09127.1	SMWV2_09095.1	Core		S33
N0.HOG0000960	OG0000937	n0	GO:0016491	SMAB133_09120.1	SMBC01_09122.1	SMBC06_09134.1	SMBC126_09146.1	SMBC14_09116.1	SMMN14_09127.1	SMMN5_09122.1	SMMO114_09088.1	SMOH1_09108.1	SMON143_09173.1	SMOR1_09115.1	SMOR9_09107.1	SMPA19A_09142.1	SMQC157_09131.1	SMSK204_09160.1	XP_016756410.1	SMTN1_09154.1	SMWI244_09129.1	SMWV2_09097.1	Core
N0.HOG0000961	OG0000938	n0	GO:0000340, GO:0003729, GO:0005634	SMAB133_09121.1	SMBC01_09123.1	SMBC06_09135.1	SMBC126_09147.1	SMBC14_09117.1	SMMN14_09128.1	SMMN5_09123.1	SMMO114_09089.1	SMOH1_09109.1	SMON143_09174.1	SMOR1_09116.1	SMOR9_09108.1	SMPA19A_09143.1	SMQC157_09132.1	SMSK204_09161.1	XP_016756411.1	SMTN1_09155.1	SMWI244_09130.1	SMWV2_09098.1	Core
N0.HOG0000962	OG0000939	n0		SMAB133_09122.1	SMBC01_09124.1	SMBC06_09136.1	SMBC126_09148.1	SMBC14_09118.1	SMMN14_09129.1	SMMN5_09124.1	SMMO114_09090.1	SMOH1_09110.1	SMON143_09175.1	SMOR1_09117.1	SMOR9_09109.1	SMPA19A_09144.1	SMQC157_09133.1	SMSK204_09162.1	XP_016756412.1	SMTN1_09156.1	SMWI244_09131.1	SMWV2_09099.1	Core
N0.HOG0000963	OG0000940	n0		SMAB133_09123.1	SMBC01_09125.1	SMBC06_09137.1	SMBC126_09149.1	SMBC14_09119.1	SMMN14_09130.1	SMMN5_09125.1	SMMO114_09091.1	SMOH1_09111.1	SMON143_09176.1	SMOR1_09118.1	SMOR9_09110.1	SMPA19A_09145.1	SMQC157_09134.1	SMSK204_09163.1	XP_016756413.1	SMTN1_09157.1	SMWI244_09132.1	SMWV2_09100.1	Core
N0.HOG0000964	OG0000941	n0	GO:0005506, GO:0016705, GO:0016810, GO:0046872	SMAB133_09124.1	SMBC01_09126.1	SMBC06_09138.1	SMBC126_09150.1	SMBC14_09120.1	SMMN14_09131.1	SMMN5_09126.1	SMMO114_09092.1	SMOH1_09112.1	SMON143_09177.1	SMOR1_09119.1	SMOR9_09111.1	SMPA19A_09146.1	SMQC157_09135.1	SMSK204_09164.1	XP_016756414.1	SMTN1_09158.1	SMWI244_09133.1	SMWV2_09101.1	Core		M38
N0.HOG0000965	OG0000942	n0		SMAB133_09125.1	SMBC01_09127.1	SMBC06_09139.1	SMBC126_09151.1	SMBC14_09121.1	SMMN14_09132.1	SMMN5_09127.1	SMMO114_09093.1	SMOH1_09113.1	SMON143_09178.1	SMOR1_09120.1	SMOR9_09112.1	SMPA19A_09147.1	SMQC157_09136.1	SMSK204_09165.1	XP_016756415.1	SMTN1_09159.1	SMWI244_09134.1	SMWV2_09102.1	Core
N0.HOG0000966	OG0000943	n0	GO:0000009, GO:0000136, GO:0006057, GO:0006487, GO:0031506, GO:0043934	SMAB133_09126.1	SMBC01_09128.1	SMBC06_09140.1	SMBC126_09152.1	SMBC14_09122.1	SMMN14_09133.1	SMMN5_09128.1	SMMO114_09094.1	SMOH1_09114.1	SMON143_09179.1	SMOR1_09121.1	SMOR9_09113.1	SMPA19A_09148.1	SMQC157_09137.1	SMSK204_09166.1	XP_016756416.1	SMTN1_09160.1	SMWI244_09135.1	SMWV2_09103.1	Core	GT62
N0.HOG0000967	OG0000944	n0		SMAB133_09127.1	SMBC01_09129.1	SMBC06_09141.1	SMBC126_09153.1	SMBC14_09123.1	SMMN14_09134.1	SMMN5_09129.1	SMMO114_09095.1	SMOH1_09115.1	SMON143_09180.1	SMOR1_09122.1	SMOR9_09114.1	SMPA19A_09149.1	SMQC157_09138.1	SMSK204_09167.1	XP_016756417.1	SMTN1_09161.1	SMWI244_09136.1	SMWV2_09104.1	Core
N0.HOG0000968	OG0000945	n0	GO:0005886, GO:0009277, GO:0031505	SMAB133_09129.1	SMBC01_09130.1	SMBC06_09142.1	SMBC126_09155.1	SMBC14_09124.1	SMMN14_09136.1	SMMN5_09130.1	SMMO114_09097.1	SMOH1_09117.1	SMON143_09181.1	SMOR1_09124.1	SMOR9_09116.1	SMPA19A_09151.1	SMQC157_09140.1	SMSK204_09169.1	XP_016756419.1	SMTN1_09162.1	SMWI244_09137.1	SMWV2_09106.1	Core					secreted
N0.HOG0000969	OG0000946	n0	GO:0000002, GO:0005743, GO:0006864, GO:0015218, GO:0043132, GO:0051724, GO:0072530, GO:0072531, GO:0170036, GO:1901679	SMAB133_09130.1	SMBC01_09131.1	SMBC06_09143.1	SMBC126_09156.1	SMBC14_09125.1	SMMN14_09137.1	SMMN5_09131.1	SMMO114_09098.1	SMOH1_09118.1	SMON143_09182.1	SMOR1_09125.1	SMOR9_09117.1	SMPA19A_09152.1	SMQC157_09141.1	SMSK204_09170.1	XP_016756420.1	SMTN1_09163.1	SMWI244_09138.1	SMWV2_09107.1	Core
N0.HOG0000970	OG0000947	n0		SMAB133_09131.1	SMBC01_09132.1	SMBC06_09144.1	SMBC126_09157.1	SMBC14_09126.1	SMMN14_09138.1	SMMN5_09132.1	SMMO114_09099.1	SMOH1_09119.1	SMON143_09183.1	SMOR1_09126.1	SMOR9_09118.1	SMPA19A_09153.1	SMQC157_09142.1	SMSK204_09171.1	XP_016756421.1	SMTN1_09164.1	SMWI244_09139.1	SMWV2_09108.1	Core
N0.HOG0000971	OG0000948	n0	GO:0005634, GO:0006285, GO:0006307, GO:0032131, GO:0032993, GO:0043733, GO:0043916	SMAB133_09132.1	SMBC01_09133.1	SMBC06_09145.1	SMBC126_09158.1	SMBC14_09127.1	SMMN14_09139.1	SMMN5_09133.1	SMMO114_09100.1	SMOH1_09120.1	SMON143_09184.1	SMOR1_09127.1	SMOR9_09119.1	SMPA19A_09154.1	SMQC157_09143.1	SMSK204_09172.1	XP_016756422.1	SMTN1_09165.1	SMWI244_09140.1	SMWV2_09109.1	Core
N0.HOG0000972	OG0000949	n0	GO:0006139, GO:0016020, GO:0016747, GO:0022857, GO:0055085	SMAB133_09133.1	SMBC01_09134.1	SMBC06_09146.1	SMBC126_09159.1	SMBC14_09128.1	SMMN14_09140.1	SMMN5_09134.1	SMMO114_09101.1	SMOH1_09121.1	SMON143_09185.1	SMOR1_09128.1	SMOR9_09120.1	SMPA19A_09155.1	SMQC157_09144.1	SMSK204_09173.1	XP_016756423.1	SMTN1_09166.1	SMWI244_09141.1	SMWV2_09110.1	Core			MFS
N0.HOG0000973	OG0000950	n0	GO:0031410, GO:0032483, GO:0046872	SMAB133_09134.1	SMBC01_09135.1	SMBC06_09147.1	SMBC126_09160.1	SMBC14_09129.1	SMMN14_09141.1	SMMN5_09135.1	SMMO114_09102.1	SMOH1_09122.1	SMON143_09186.1	SMOR1_09129.1	SMOR9_09121.1	SMPA19A_09156.1	SMQC157_09145.1	SMSK204_09174.1	XP_016756424.1	SMTN1_09167.1	SMWI244_09142.1	SMWV2_09111.1	Core
N0.HOG0000974	OG0000951	n0	GO:0016020	SMAB133_09135.1	SMBC01_09136.1	SMBC06_09148.1	SMBC126_09161.1	SMBC14_09130.1	SMMN14_09142.1	SMMN5_09136.1	SMMO114_09103.1	SMOH1_09123.1	SMON143_09187.1	SMOR1_09130.1	SMOR9_09122.1	SMPA19A_09157.1	SMQC157_09146.1	SMSK204_09175.1	XP_016756425.1	SMTN1_09168.1	SMWI244_09143.1	SMWV2_09112.1	Core
[truncated: 9,347 more rows]

## Sheet: Table S9
Table S9. Expression values of candidate effector genes in Sphaerulina musiva isolate MN-14 during interaction with Populus trichocarpa. Expression is shown for three time points, i.e., 0, 24, and 27 h after inoculation during interaction with P. trichocarpa genotypes BESC367, BESC347, and GW9807. Candidate effectors previously cloned and studied by Zhao et al (2023) are indicated by the IDs acco…
[truncated: 396 more rows]

[truncated: 8 more sheets: Table S10, Table S11, Table S12, Table S13, Table S14, Table S15, Table S16, Table S17]
